# Supplementary material for: Trichoderma brevicompactum 6311: Prevention and Control of Phytophthora capsici and Its Growth-Promoting Effect
Source: J Fungi (Basel). 2025 Jan 30;11(2):105. doi: 10.3390/jof11020105 (PMC11856043; doi:10.3390/jof11020105)
Supplement: Supplementary file 1 [file jof-11-00105-s001.zip]

Archive with 4 entries (4 files):
- Figure S1-S3.pdf
- Table S1-Table S2.pdf
- Table S3-CK-2213.xlsx
- Table S4-Ck-6311.xlsx
