# Supplementary material for: Trichoderma brevicompactum 6311: Prevention and Control of Phytophthora capsici and Its Growth-Promoting Effect
Source: J Fungi (Basel). 2025 Jan 30;11(2):105. doi: 10.3390/jof11020105 (PMC11856043; doi:10.3390/jof11020105)
Supplement: Supplementary file 1 [file jof-11-00105-s001.zip › Table S3-CK-2213.xlsx]

## Sheet: Sheet1
Tables S3 Upregulated gene information of strain 2213.
id	KEGG	eggNOG	eggNOG Class	Swissprot	NR Description	BP	CC	MF	Pathway	SwissProtName
CA03g36230	K12638	virNOG06360	Q	sp|Q94IW5|C90D2_ORYSJ Cytochrome P450 90D2 OS=Oryza sativa subsp. japonica GN=CYP90D2 PE=1 SV=1	gi|1026032787|ref|XP_016562582.1| PREDICTED: cytochrome P450 90D2 isoform X1 [Capsicum annuum]	-	-	-	ko00905(Brassinosteroid biosynthesis)	CYP90D2
CA12g11150	K03320	virNOG03863	P	sp|O04161|AMT12_SOLLC Ammonium transporter 1 member 2 OS=Solanum lycopersicum GN=AMT1-2 PE=2 SV=1	gi|1026106702|ref|XP_016552343.1| PREDICTED: ammonium transporter 1 member 2 [Capsicum annuum]	GO:0072488//ammonium transmembrane transport;GO:0015843//methylammonium transport;	GO:0016021//integral component of membrane;GO:0005886//plasma membrane;	GO:0008519//ammonium transmembrane transporter activity;	-	AMT1-2
CA01g33600	-	virNOG06088	U	sp|Q9FUR2|IP5P2_ARATH Type I inositol polyphosphate 5-phosphatase 2 OS=Arabidopsis thaliana GN=IP5P2 PE=1 SV=2	gi|1026021088|ref|XP_016551124.1| PREDICTED: type I inositol polyphosphate 5-phosphatase 2-like [Capsicum annuum]	GO:0046856//phosphatidylinositol dephosphorylation;	-	GO:0016787//hydrolase activity;	-	IP5P2
CA06g20880	-	virNOG07140	U	sp|Q9SIS4|IP5P9_ARATH Type IV inositol polyphosphate 5-phosphatase 9 OS=Arabidopsis thaliana GN=IP5P9 PE=1 SV=1	gi|1026067458|ref|XP_016578162.1| PREDICTED: type IV inositol polyphosphate 5-phosphatase 9-like [Capsicum annuum]	-	-	-	-	IP5P9
CA02g07540	K14487	virNOG03990	R	sp|O82333|GH31_ARATH Probable indole-3-acetic acid-amido synthetase GH3.1 OS=Arabidopsis thaliana GN=GH3.1 PE=2 SV=1	gi|1026031318|ref|XP_016561880.1| PREDICTED: probable indole-3-acetic acid-amido synthetase GH3.1 [Capsicum annuum]	-	-	-	ko04075(Plant hormone signal transduction)	GH3.1
CA12g06770	K02639	virNOG21037;virNOG17358;COG0633;virNOG21123	SCR	sp|Q9ZQG8|FER3_ARATH Ferredoxin-3, chloroplastic OS=Arabidopsis thaliana GN=FD3 PE=1 SV=1	gi|1026106454|ref|XP_016552228.1| PREDICTED: ferredoxin, root R-B2-like [Capsicum annuum]	GO:0022900//electron transport chain;	-	GO:0009055//electron transfer activity;GO:0051537//2 iron, 2 sulfur cluster binding;GO:0046872//metal ion binding;	ko00195(Photosynthesis)	FD3
CA12g19380	K00794	virNOG14280	H	sp|O80575|RISB_ARATH 6,7-dimethyl-8-ribityllumazine synthase, chloroplastic OS=Arabidopsis thaliana GN=At2g44050 PE=2 SV=1	gi|1026106112|ref|XP_016552069.1| PREDICTED: 6,7-dimethyl-8-ribityllumazine synthase, chloroplastic-like [Capsicum annuum]	GO:0009231//riboflavin biosynthetic process;	GO:0009349//riboflavin synthase complex;	GO:0016740//transferase activity;	ko00740(Riboflavin metabolism)	At2g44050
CA03g06770	K08245	virNOG30123	O	sp|P42211|ASPRX_ORYSJ Aspartic proteinase OS=Oryza sativa subsp. japonica GN=RAP PE=2 SV=2	gi|1026041077|ref|XP_016566609.1| PREDICTED: aspartic proteinase-like [Capsicum annuum]	GO:0006508//proteolysis;GO:0006629//lipid metabolic process;	-	GO:0004190//aspartic-type endopeptidase activity;	-	RAP
CA07g13810	K00793	virNOG12718	H	sp|Q9Y7P0|RISA_SCHPO Riboflavin synthase OS=Schizosaccharomyces pombe (strain 972 / ATCC 24843) GN=rib5 PE=1 SV=1	gi|1026007467|ref|XP_016555515.1| PREDICTED: riboflavin synthase-like [Capsicum annuum]	GO:0055114//obsolete oxidation-reduction process;	-	GO:0016491//oxidoreductase activity;	ko00740(Riboflavin metabolism)	rib5
CA03g32360	K07192	NOG05281;virNOG04237	ZSU	sp|D2XNR2|FLOT6_MEDTR Flotillin-like protein 6 OS=Medicago truncatula GN=FLOT6 PE=2 SV=1	gi|1026033507|ref|XP_016562931.1| PREDICTED: flotillin-like protein 3 [Capsicum annuum]	-	-	-	-	FLOT6
CA06g18730	K01180	virNOG09840	G	sp|D4AZ24|ENG1_ARTBC Probable endo-1,3(4)-beta-glucanase ARB_01444 OS=Arthroderma benhamiae (strain ATCC MYA-4681 / CBS 112371) GN=ARB_01444 PE=1 SV=1	gi|1026067838|ref|XP_016578363.1| PREDICTED: probable endo-1,3(4)-beta-glucanase ARB_01444 [Capsicum annuum]	-	-	GO:0052861//glucan endo-1,3-beta-glucanase activity, C-3 substituted reducing group;	-	ARB_01444
CA01g06530	K14498	virNOG10052	T	sp|A2ZAB5|SAPK3_ORYSI Serine/threonine-protein kinase SAPK3 OS=Oryza sativa subsp. indica GN=SAPK3 PE=1 SV=2	gi|1026014573|ref|XP_016570753.1| PREDICTED: serine/threonine-protein kinase SAPK3-like [Capsicum annuum]	GO:0006468//protein phosphorylation;	-	GO:0004674//protein serine/threonine kinase activity;GO:0005524//ATP binding;	ko04075(Plant hormone signal transduction);ko04016(MAPK signaling pathway - plant)	SAPK3
CA04g12370	K12347	virNOG13478	P	sp|Q8H4H5|NRAM5_ORYSJ Metal transporter Nramp5 OS=Oryza sativa subsp. japonica GN=NRAMP5 PE=2 SV=1	gi|1026054136|ref|XP_016571617.1| PREDICTED: metal transporter Nramp5-like [Capsicum annuum]	GO:0006810//transport;	GO:0016021//integral component of membrane;	GO:0005215//transporter activity;	-	NRAMP5
CA06g19690	-	virNOG09049	P	sp|Q9M1P7|BOR2_ARATH Probable boron transporter 2 OS=Arabidopsis thaliana GN=BOR2 PE=2 SV=1	gi|1026067688|ref|XP_016578284.1| PREDICTED: probable boron transporter 2 isoform X2 [Capsicum annuum]	-	-	-	-	BOR2
CA02g25010	-	virNOG03533	S	sp|Q9FN15|GLD27_ARATH Protein CONSERVED IN THE GREEN LINEAGE AND DIATOMS 27, chloroplastic OS=Arabidopsis thaliana GN=CGLD27 PE=2 SV=1	gi|1026029427|ref|XP_016560972.1| PREDICTED: uncharacterized protein LOC107860212 isoform X1 [Capsicum annuum]	-	-	-	-	CGLD27
CA06g16990	K06130	virNOG09695;virNOG11439	I	sp|Q9WTL7|LYPA2_MOUSE Acyl-protein thioesterase 2 OS=Mus musculus GN=Lypla2 PE=1 SV=1	gi|1026068124|ref|XP_016578505.1| PREDICTED: acyl-protein thioesterase 2 [Capsicum annuum] __gt;gi|1026068126|ref|XP_016578506.1| PREDICTED: acyl-protein thioesterase 2 [Capsicum annuum]	-	-	GO:0016787//hydrolase activity;	ko00564(Glycerophospholipid metabolism)	Lypla2
CA01g24270	-	virNOG04805;virNOG10071;COG0412	QR	sp|Q9ZT66|E134_MAIZE Endo-1,3;1,4-beta-D-glucanase OS=Zea mays PE=1 SV=1	gi|1026018452|ref|XP_016541037.1| PREDICTED: endo-1,3;1,4-beta-D-glucanase-like isoform X2 [Capsicum annuum]	-	-	-	-	-
CA03g27860	K16276	virNOG14164	O	sp|F4HVS0|BTSL2_ARATH Zinc finger protein BRUTUS-like At1g74770 OS=Arabidopsis thaliana GN=At1g74770 PE=2 SV=1	gi|1026034818|ref|XP_016563575.1| PREDICTED: uncharacterized protein LOC107862488 [Capsicum annuum]	-	-	GO:0008270//zinc ion binding;	-	At1g74770
CA12g11460	K01087	virNOG05679	G	sp|Q5HZ05|TPPJ_ARATH Probable trehalose-phosphate phosphatase J OS=Arabidopsis thaliana GN=TPPJ PE=1 SV=1	gi|565377812|ref|XP_006355362.1| PREDICTED: probable trehalose-phosphate phosphatase J [Solanum tuberosum]	GO:0005992//trehalose biosynthetic process;GO:0016311//dephosphorylation;	-	GO:0004805//trehalose-phosphatase activity;	ko00500(Starch and sucrose metabolism)	TPPJ
CA02g07330	-	virNOG21746;virNOG19179	S	sp|Q9LSK9|Y5566_ARATH Uncharacterized protein At5g65660 OS=Arabidopsis thaliana GN=At5g65660 PE=2 SV=1	gi|1026025044|ref|XP_016558833.1| PREDICTED: uncharacterized protein At5g65660-like [Capsicum annuum]	-	-	-	-	At5g65660
CA06g20840	-	virNOG23630;virNOG25629;euNOG19300	S	sp|C6T1Z6|CSPLC_SOYBN CASP-like protein 4D1 OS=Glycine max PE=2 SV=1	gi|1026067470|ref|XP_016578168.1| PREDICTED: CASP-like protein 4D1 [Capsicum annuum]	-	GO:0016021//integral component of membrane;GO:0005886//plasma membrane;	-	-	-
CA03g02920	K00799	KOG0406;virNOG30014;virNOG03173	O	sp|Q03664|GSTX3_TOBAC Probable glutathione S-transferase OS=Nicotiana tabacum PE=2 SV=1	gi|1026040701|ref|XP_016566418.1| PREDICTED: probable glutathione S-transferase [Capsicum annuum]	-	-	-	ko00480(Glutathione metabolism)	-
CA06g27580	-	virNOG07625	Q	sp|Q9SCU0|SDR2A_ARATH Short-chain dehydrogenase reductase 2a OS=Arabidopsis thaliana GN=SDR2a PE=3 SV=1	gi|1026065811|ref|XP_016577303.1| PREDICTED: short-chain dehydrogenase reductase 3a-like [Capsicum annuum]	-	-	-	-	SDR2a
CA10g13000	-	virNOG03186	S	sp|Q0SNW3|DDL_BORAP D-alanine--D-alanine ligase OS=Borrelia afzelii (strain PKo) GN=ddl PE=3 SV=1	gi|1026088112|ref|XP_016543202.1| PREDICTED: uncharacterized protein LOC107843422 isoform X1 [Capsicum annuum]	-	-	-	-	ddl
CA11g01060	-	virNOG30364;virNOG16896	SR	sp|Q9CA30|LBD42_ARATH LOB domain-containing protein 42 OS=Arabidopsis thaliana GN=LBD42 PE=2 SV=1	gi|1026099591|ref|XP_016548850.1| PREDICTED: LOB domain-containing protein 42 [Capsicum annuum]	-	-	-	-	LBD42
CA02g21450	-	virNOG11293	R	sp|A0A1P8B554|THLP1_ARATH Thaumatin-like protein 1 OS=Arabidopsis thaliana GN=TLP1 PE=2 SV=1	gi|1026028498|ref|XP_016560505.1| PREDICTED: thaumatin-like protein 1b [Capsicum annuum]	-	GO:0016021//integral component of membrane;	-	-	TLP1
CA08g07490	-	KOG0039;virNOG01268	QP	sp|P92949|FRO2_ARATH Ferric reduction oxidase 2 OS=Arabidopsis thaliana GN=FRO2 PE=1 SV=2	gi|1026077843|ref|XP_016538109.1| PREDICTED: ferric reduction oxidase 2-like [Capsicum annuum]	GO:0055114//obsolete oxidation-reduction process;	GO:0016021//integral component of membrane;	GO:0016491//oxidoreductase activity;	-	FRO2
CA11g04540	-	virNOG11802;virNOG04918	S	-	gi|1026057375|ref|XP_016573091.1| PREDICTED: uncharacterized protein LOC107870912 isoform X1 [Capsicum annuum]	-	-	-	-	-
CA08g17640	K00430	virNOG06926	G	sp|Q9FX85|PER10_ARATH Peroxidase 10 OS=Arabidopsis thaliana GN=PER10 PE=1 SV=1	gi|1026080786|ref|XP_016539637.1| PREDICTED: peroxidase 10 [Capsicum annuum]	-	-	-	ko00940(Phenylpropanoid biosynthesis)	PER10
CA05g15910	-	virNOG21512;virNOG24197	S	-	gi|1026059796|ref|XP_016574377.1| PREDICTED: uncharacterized protein LOC107872086 [Capsicum annuum]	-	-	-	-	-
CA01g01720	-	virNOG13243;virNOG20691	R	sp|Q9SH66|DIR5_ARATH Dirigent protein 5 OS=Arabidopsis thaliana GN=DIR5 PE=2 SV=1	gi|1026011853|ref|XP_016539903.1| PREDICTED: dirigent protein 5-like [Capsicum annuum]	-	-	-	-	DIR5
CA02g19830	K03781	virNOG08201	P	sp|P49315|CATA1_NICPL Catalase isozyme 1 (Fragment) OS=Nicotiana plumbaginifolia GN=CAT1 PE=2 SV=1	gi|1026028251|ref|XP_016560381.1| PREDICTED: catalase isozyme 1 [Capsicum annuum]	GO:0042542//response to hydrogen peroxide;GO:0055114//obsolete oxidation-reduction process;GO:0098869//cellular oxidant detoxification;GO:0003333//amino acid transmembrane transport;GO:0042744//hydrogen peroxide catabolic process;	GO:0005777//peroxisome;GO:0016021//integral component of membrane;	GO:0020037//heme binding;GO:0046872//metal ion binding;GO:0004096//catalase activity;GO:0015171//amino acid transmembrane transporter activity;	ko04146(Peroxisome);ko04016(MAPK signaling pathway - plant);ko00630(Glyoxylate and dicarboxylate metabolism);ko00380(Tryptophan metabolism)	CAT1
CA09g17130	-	KOG3178;NOG07059;virNOG10358	R	sp|Q6WUC1|6OMT_PAPSO (RS)-norcoclaurine 6-O-methyltransferase OS=Papaver somniferum GN=6OMT PE=1 SV=1	gi|1026082142|ref|XP_016540333.1| PREDICTED: (RS)-norcoclaurine 6-O-methyltransferase-like [Capsicum annuum]	-	-	-	-	6OMT
CA07g11840	-	virNOG14780	K	sp|Q9FH37|ILR3_ARATH Transcription factor ILR3 OS=Arabidopsis thaliana GN=ILR3 PE=1 SV=1	gi|1026009973|ref|XP_016556694.1| PREDICTED: transcription factor ILR3-like [Capsicum annuum]	-	-	GO:0046983//protein dimerization activity;	-	ILR3
CA03g19630	-	virNOG15810	T	sp|Q9LV04|PAP14_ARATH Probable plastid-lipid-associated protein 14, chloroplastic OS=Arabidopsis thaliana GN=PAP14 PE=1 SV=1	gi|1026036517|ref|XP_016564414.1| PREDICTED: probable plastid-lipid-associated protein 14, chloroplastic isoform X1 [Capsicum annuum]	GO:0006468//protein phosphorylation;	-	GO:0005524//ATP binding;GO:0004672//protein kinase activity;	-	PAP14
CA01g04470	-	virNOG01581	Q	sp|Q9SBQ9|F3PH_PETHY Flavonoid 3__apos;-monooxygenase OS=Petunia hybrida GN=CYP75B2 PE=2 SV=1	gi|1026014140|ref|XP_016568716.1| PREDICTED: geraniol 8-hydroxylase-like [Capsicum annuum]	-	-	-	-	CYP75B2
CA12g03170	-	virNOG08702;COG3491	QR	sp|P24397|HY6H_HYONI Hyoscyamine 6-dioxygenase OS=Hyoscyamus niger GN=H6H PE=1 SV=1	gi|1026101341|ref|XP_016549808.1| PREDICTED: hyoscyamine 6-dioxygenase-like [Capsicum annuum]	-	-	-	-	H6H
CA10g22410	-	virNOG00426	R	sp|Q8RWN2|ZIF1_ARATH Protein ZINC INDUCED FACILITATOR 1 OS=Arabidopsis thaliana GN=ZIF1 PE=1 SV=2	gi|1026089784|ref|XP_016544030.1| PREDICTED: protein ZINC INDUCED FACILITATOR-LIKE 1-like isoform X1 [Capsicum annuum]	GO:0055085//transmembrane transport;	GO:0016021//integral component of membrane;	-	-	ZIF1
CA10g00740	-	virNOG04048	P	sp|Q0WU02|MTP10_ARATH Metal tolerance protein 10 OS=Arabidopsis thaliana GN=MTP10 PE=2 SV=1	gi|1026090703|ref|XP_016544586.1| PREDICTED: metal tolerance protein 9 isoform X1 [Capsicum annuum]	GO:0098655//cation transmembrane transport;	GO:0016021//integral component of membrane;	GO:0008324//cation transmembrane transporter activity;	-	MTP10
CA07g07090	-	COG2124;virNOG01211	Q	sp|H1A988|C7254_GLYUR 11-oxo-beta-amyrin 30-oxidase OS=Glycyrrhiza uralensis GN=CYP72A154 PE=1 SV=1	gi|1026072188|ref|XP_016580429.1| PREDICTED: cytochrome P450 CYP72A219-like [Capsicum annuum]	GO:0055114//obsolete oxidation-reduction process;	-	GO:0016705//oxidoreductase activity, acting on paired donors, with incorporation or reduction of molecular oxygen;GO:0020037//heme binding;GO:0005506//iron ion binding;GO:0004497//monooxygenase activity;	-	CYP72A154
CA11g03020	K15639	COG2124;virNOG27797	Q	sp|H2DH17|C7A22_PANGI Cytochrome P450 CYP749A22 OS=Panax ginseng PE=2 SV=1	gi|1026099762|ref|XP_016548920.1| PREDICTED: cytochrome P450 CYP749A22-like [Capsicum annuum]	-	-	-	ko00905(Brassinosteroid biosynthesis)	-
CA12g02760	K13789	virNOG02736	H	sp|Q43133|GGPPS_SINAL Geranylgeranyl pyrophosphate synthase, chloroplastic/chromoplastic OS=Sinapis alba GN=GGPS1 PE=1 SV=1	gi|1026055979|ref|XP_016572501.1| PREDICTED: geranylgeranyl pyrophosphate synthase 7, chloroplastic-like [Capsicum annuum]	GO:0008299//isoprenoid biosynthetic process;	-	GO:0004161//dimethylallyltranstransferase activity;	ko00900(Terpenoid backbone biosynthesis)	GGPS1
CA02g27810	-	virNOG02375	CG	sp|A0A0M4KE44|CGT_MANIN UDP-glycosyltransferase 13 OS=Mangifera indica GN=CGT PE=1 SV=1	gi|1026030208|ref|XP_016561353.1| PREDICTED: UDP-glycosyltransferase 708D1-like [Capsicum annuum]	GO:0008152//metabolic process;	-	GO:0016758//hexosyltransferase activity;	-	CGT
CA01g34840	K09874	virNOG08598	G	sp|Q9ATN1|NIP31_MAIZE Aquaporin NIP3-1 OS=Zea mays GN=NIP3-1 PE=2 SV=1	gi|1026008838|ref|XP_016556163.1| PREDICTED: probable aquaporin NIP5-1 [Capsicum annuum]	GO:0006833//water transport;GO:0009992//cellular water homeostasis;GO:0010036//response to boron-containing substance;GO:0035445//borate transmembrane transport;GO:0046685//response to arsenic-containing substance;GO:0015700//arsenite transport;GO:0015793//glycerol transport;	GO:0005887//integral component of plasma membrane;GO:0016328//lateral plasma membrane;	GO:0015105//arsenite transmembrane transporter activity;GO:0015254//glycerol channel activity;GO:0015250//water channel activity;	-	NIP3-1
CA02g17000	-	virNOG11224	S	-	gi|1026027515|ref|XP_016560016.1| PREDICTED: uncharacterized protein LOC107859490 [Capsicum annuum]	-	-	-	-	-
CA02g18530	K08245	virNOG00988	O	sp|O04057|ASPR_CUCPE Aspartic proteinase OS=Cucurbita pepo PE=2 SV=1	gi|1026027785|ref|XP_016560146.1| PREDICTED: aspartic proteinase-like isoform X1 [Capsicum annuum]	GO:0006508//proteolysis;GO:0006629//lipid metabolic process;	-	GO:0004190//aspartic-type endopeptidase activity;	-	-
CA09g01610	-	virNOG14608	Q	sp|P37122|C76A2_SOLME Cytochrome P450 76A2 OS=Solanum melongena GN=CYP76A2 PE=2 SV=1	gi|1026087443|ref|XP_016542870.1| PREDICTED: cytochrome P450 76A1 isoform X1 [Capsicum annuum] __gt;gi|1026087445|ref|XP_016542871.1| PREDICTED: cytochrome P450 76A1 isoform X1 [Capsicum annuum] __gt;gi|1026087447|ref|XP_016542872.1| PREDICTED: cytochrome P450 76A1 isoform X1 [Capsicum annuum] __gt;gi|1026087449|ref|XP_016542873.1| PREDICTED: cytochrome P450 76A1 isoform X1 [Capsicum annuum] __gt…	-	-	-	-	CYP76A2
CA11g20100	K12125	virNOG04967	S	sp|O82804|ELF3_ARATH Protein EARLY FLOWERING 3 OS=Arabidopsis thaliana GN=ELF3 PE=1 SV=1	gi|1026057697|ref|XP_016573246.1| PREDICTED: protein EARLY FLOWERING 3-like [Capsicum annuum]	-	-	-	ko04712(Circadian rhythm - plant)	ELF3
CA07g01680	K10999	virNOG03844	O	sp|Q9SWW6|CESA7_ARATH Cellulose synthase A catalytic subunit 7 [UDP-forming] OS=Arabidopsis thaliana GN=CESA7 PE=1 SV=1	gi|1026070634|ref|XP_016579725.1| PREDICTED: cellulose synthase A catalytic subunit 7 [UDP-forming] [Capsicum annuum]	GO:0030244//cellulose biosynthetic process;GO:0071555//cell wall organization;	GO:0016021//integral component of membrane;GO:0005886//plasma membrane;	GO:0016760//cellulose synthase (UDP-forming) activity;GO:0008270//zinc ion binding;	-	CESA7
CA05g15120	K14493	virNOG10077	T	sp|Q9LYC1|GID1B_ARATH Gibberellin receptor GID1B OS=Arabidopsis thaliana GN=GID1B PE=1 SV=1	gi|1027858748|ref|NP_001311973.1| gibberellin receptor GID1B-like [Capsicum annuum] __gt;gi|974030609|gb|ALY05368.1| putative gibberellin receptor GID1b.1 [Capsicum annuum]	GO:0008152//metabolic process;	-	GO:0016787//hydrolase activity;	ko04075(Plant hormone signal transduction)	GID1B
CA02g13540	K10999	virNOG07900	R	sp|Q8LPK5|CESA8_ARATH Cellulose synthase A catalytic subunit 8 [UDP-forming] OS=Arabidopsis thaliana GN=CESA8 PE=1 SV=1	gi|1026026845|ref|XP_016559692.1| PREDICTED: cellulose synthase A catalytic subunit 8 [UDP-forming] [Capsicum annuum]	-	-	-	-	CESA8
CA08g18360	-	virNOG24842	R	sp|Q8W453|DIRL1_ARATH Putative lipid-transfer protein DIR1 OS=Arabidopsis thaliana GN=DIR1 PE=1 SV=1	gi|1026076052|ref|XP_016582403.1| PREDICTED: putative lipid-transfer protein DIR1 [Capsicum annuum]	-	-	-	-	DIR1
CA09g08140	-	virNOG01211	Q	sp|H2DH21|C7A29_PANGI Cytochrome P450 CYP72A219 OS=Panax ginseng PE=2 SV=1	gi|1026084642|ref|XP_016541605.1| PREDICTED: cytochrome P450 CYP72A219-like [Capsicum annuum]	-	-	-	-	-
CA05g01710	-	virNOG04179	Z	sp|Q8GYX3|MP705_ARATH Microtubule-associated protein 70-5 OS=Arabidopsis thaliana GN=MAP70.5 PE=1 SV=1	gi|1026054992|ref|XP_016572026.1| PREDICTED: microtubule-associated protein 70-5-like [Capsicum annuum]	-	-	-	-	MAP70.5
CA01g05840	K09338	virNOG12422;virNOG01640	K	sp|Q05466|HAT4_ARATH Homeobox-leucine zipper protein HAT4 OS=Arabidopsis thaliana GN=HAT4 PE=1 SV=1	gi|1026014436|ref|XP_016570126.1| PREDICTED: homeobox-leucine zipper protein HAT4-like [Capsicum annuum]	-	-	-	-	HAT4
CA10g11310	K09591	virNOG11251	I	sp|Q5K2N1|DET2_SOLLC Steroid 5-alpha-reductase DET2 OS=Solanum lycopersicum GN=DET2 PE=1 SV=1	gi|1026069803|ref|XP_016579359.1| PREDICTED: steroid 5-alpha-reductase DET2-like [Capsicum annuum]	GO:0009414//response to water deprivation;GO:0016132//brassinosteroid biosynthetic process;GO:0055114//obsolete oxidation-reduction process;	GO:0005737//cytoplasm;GO:0016021//integral component of membrane;	GO:0047751//cholestenone 5-alpha-reductase activity;GO:0003865//3-oxo-5-alpha-steroid 4-dehydrogenase activity;GO:0050213//progesterone 5-alpha-reductase activity;	ko00905(Brassinosteroid biosynthesis)	DET2
CA07g06280	-	virNOG04662	CG	sp|F8WLS6|UGT6_CATRO 7-deoxyloganetin glucosyltransferase OS=Catharanthus roseus GN=UGT85A23 PE=1 SV=1	gi|1026053977|ref|XP_016571544.1| PREDICTED: 7-deoxyloganetin glucosyltransferase-like [Capsicum annuum]	GO:0008152//metabolic process;	-	GO:0016758//hexosyltransferase activity;	-	UGT85A23
CA09g11430	K07300	virNOG12305	P	sp|Q93Z81|CAX3_ARATH Vacuolar cation/proton exchanger 3 OS=Arabidopsis thaliana GN=CAX3 PE=1 SV=1	gi|1026085806|ref|XP_016542111.1| PREDICTED: vacuolar cation/proton exchanger 3-like [Capsicum annuum]	GO:0070588//calcium ion transmembrane transport;	GO:0016021//integral component of membrane;	GO:0015369//calcium:proton antiporter activity;	-	CAX3
CA02g22140	-	virNOG03680	Q	sp|Q949P1|ABAH1_ARATH Abscisic acid 8__apos;-hydroxylase 1 OS=Arabidopsis thaliana GN=CYP707A1 PE=2 SV=1	gi|1026028813|ref|XP_016560669.1| PREDICTED: abscisic acid 8__apos;-hydroxylase 1-like [Capsicum annuum]	-	-	-	-	CYP707A1
CA03g19750	-	virNOG02192	S	sp|Q9FK05|PME61_ARATH Probable pectinesterase/pectinesterase inhibitor 61 OS=Arabidopsis thaliana GN=PME61 PE=2 SV=1	gi|1026036542|ref|XP_016564425.1| PREDICTED: probable pectinesterase/pectinesterase inhibitor 61 [Capsicum annuum]	-	-	-	-	PME61
CA01g12040	K02291	virNOG00885	I	sp|P49293|PSY_CUCME Phytoene synthase, chloroplastic OS=Cucumis melo GN=PSY PE=2 SV=1	gi|1026016010|ref|XP_016576229.1| PREDICTED: phytoene synthase 2, chloroplastic-like [Capsicum annuum]	-	-	-	ko00906(Carotenoid biosynthesis)	PSY
CA01g06750	K01528	virNOG06362	U	sp|Q9FNX5|DRP1E_ARATH Dynamin-related protein 1E OS=Arabidopsis thaliana GN=DRP1E PE=1 SV=1	gi|1026014627|ref|XP_016570894.1| PREDICTED: dynamin-related protein 1E-like [Capsicum annuum]	-	-	GO:0005525//GTP binding;GO:0003924//GTPase activity;	ko04144(Endocytosis)	DRP1E
CA04g19440	K13963	COG4826	O	sp|Q9S7T8|SPZX_ARATH Serpin-ZX OS=Arabidopsis thaliana GN=At1g47710 PE=1 SV=1	gi|1026045058|ref|XP_016568710.1| PREDICTED: serpin-ZX-like [Capsicum annuum]	-	GO:0005615//extracellular space;	-	-	At1g47710
CA08g13800	-	virNOG32911	T	sp|Q40392|TMVRN_NICGU TMV resistance protein N OS=Nicotiana glutinosa GN=N PE=1 SV=1	gi|1026079393|ref|XP_016538927.1| PREDICTED: TMV resistance protein N-like isoform X1 [Capsicum annuum]	-	-	-	-	N
CA02g12400	-	virNOG17810	S	-	gi|698483006|ref|XP_009788391.1| PREDICTED: uncharacterized protein LOC104236211 [Nicotiana sylvestris] __gt;gi|1025060047|ref|XP_016449333.1| PREDICTED: uncharacterized protein LOC107774353 [Nicotiana tabacum]	-	-	-	-	-
CA07g07110	-	NOG103696;KOG1192	SCG	sp|F8WKW8|UGT9_GARJA Beta-D-glucosyl crocetin beta-1,6-glucosyltransferase OS=Gardenia jasminoides GN=UGT94E5 PE=1 SV=1	gi|1026072140|ref|XP_016580407.1| PREDICTED: beta-D-glucosyl crocetin beta-1,6-glucosyltransferase-like [Capsicum annuum] __gt;gi|1026072142|ref|XP_016580408.1| PREDICTED: beta-D-glucosyl crocetin beta-1,6-glucosyltransferase-like [Capsicum annuum]	-	-	-	-	UGT94E5
CA11g05980	K00799	virNOG07010;KOG0406;virNOG13766	O	sp|Q9FUS8|GSTUH_ARATH Glutathione S-transferase U17 OS=Arabidopsis thaliana GN=GSTU17 PE=2 SV=1	gi|1026098979|ref|XP_016548576.1| PREDICTED: glutathione S-transferase U17-like [Capsicum annuum]	-	-	-	ko00480(Glutathione metabolism)	GSTU17
CA05g16210	K01648	virNOG04001	C	sp|Q93VT8|ACLB1_ORYSJ ATP-citrate synthase beta chain protein 1 OS=Oryza sativa subsp. japonica GN=ACLB-1 PE=2 SV=1	gi|1026008622|ref|XP_016556068.1| PREDICTED: ATP-citrate synthase beta chain protein 1-like isoform X1 [Capsicum annuum]	-	-	-	ko00020(Citrate cycle (TCA cycle))	ACLB-1
CA01g04490	-	virNOG01581	Q	sp|Q9SBQ9|F3PH_PETHY Flavonoid 3__apos;-monooxygenase OS=Petunia hybrida GN=CYP75B2 PE=2 SV=1	gi|1026014142|ref|XP_016568736.1| PREDICTED: geraniol 8-hydroxylase-like [Capsicum annuum]	-	-	-	-	CYP75B2
CA01g22650	-	KOG1172;virNOG05650	P	sp|Q9M1P7|BOR2_ARATH Probable boron transporter 2 OS=Arabidopsis thaliana GN=BOR2 PE=2 SV=1	gi|1026018127|ref|XP_016539804.1| PREDICTED: probable boron transporter 2 isoform X2 [Capsicum annuum]	GO:0015698//inorganic anion transport;	GO:0016021//integral component of membrane;	GO:0005452//inorganic anion exchanger activity;	-	BOR2
CA02g06290	K08245	virNOG00988	O	sp|O04057|ASPR_CUCPE Aspartic proteinase OS=Cucurbita pepo PE=2 SV=1	gi|1026022932|ref|XP_016557831.1| PREDICTED: aspartic proteinase-like [Capsicum annuum]	GO:0006508//proteolysis;GO:0006629//lipid metabolic process;	-	GO:0004190//aspartic-type endopeptidase activity;	-	-
CA01g01660	-	virNOG00205	O	sp|Q6NW58|SPAST_DANRE Spastin OS=Danio rerio GN=spast PE=2 SV=2	gi|1026013437|ref|XP_016566110.1| PREDICTED: nuclear valosin-containing protein-like isoform X1 [Capsicum annuum]	-	-	GO:0005524//ATP binding;	-	spast
CA01g32470	K00306	virNOG11708	R	sp|Q9SJA7|SOX_ARATH Probable sarcosine oxidase OS=Arabidopsis thaliana GN=At2g24580 PE=2 SV=1	gi|1026020570|ref|XP_016549210.1| PREDICTED: probable sarcosine oxidase [Capsicum annuum]	-	-	-	ko04146(Peroxisome);ko00310(Lysine degradation);ko00260(Glycine, serine and threonine metabolism)	At2g24580
CA06g01440	K03347	virNOG00628;COG5647	OD	sp|Q94AH6|CUL1_ARATH Cullin-1 OS=Arabidopsis thaliana GN=CUL1 PE=1 SV=1	gi|667673884|gb|AIG63002.1| cullin 1 protein [Solanum habrochaites] __gt;gi|767811073|gb|AJT57872.1| cullin 1 [Solanum habrochaites] __gt;gi|767811075|gb|AJT57873.1| cullin 1 [Solanum habrochaites] __gt;gi|767811079|gb|AJT57875.1| cullin 1 [Solanum habrochaites]	GO:0006511//ubiquitin-dependent protein catabolic process;	GO:0031461//cullin-RING ubiquitin ligase complex;	GO:0031625//ubiquitin protein ligase binding;	ko04141(Protein processing in endoplasmic reticulum);ko04120(Ubiquitin mediated proteolysis)	CUL1
CA04g21780	-	virNOG14057	S	-	gi|1026044460|ref|XP_016568404.1| PREDICTED: uncharacterized protein LOC107866899 isoform X3 [Capsicum annuum]	-	-	-	-	-
CA01g03850	-	virNOG04394	O	sp|O64495|SBT12_ARATH Subtilisin-like protease SBT1.2 OS=Arabidopsis thaliana GN=SBT1.2 PE=2 SV=1	gi|1026014120|ref|XP_016568573.1| PREDICTED: subtilisin-like protease SBT1.2 [Capsicum annuum]	GO:0006508//proteolysis;	-	GO:0004252//serine-type endopeptidase activity;	-	SBT1.2
CA08g07050	K11752	virNOG11383	H	sp|Q8GWP5|RIBD_ARATH Riboflavin biosynthesis protein PYRD, chloroplastic OS=Arabidopsis thaliana GN=PYRD PE=1 SV=1	gi|1026077728|ref|XP_016538046.1| PREDICTED: riboflavin biosynthesis protein PYRD, chloroplastic [Capsicum annuum]	GO:0009231//riboflavin biosynthetic process;GO:0055114//obsolete oxidation-reduction process;	-	GO:0008835//diaminohydroxyphosphoribosylaminopyrimidine deaminase activity;GO:0008270//zinc ion binding;GO:0008703//5-amino-6-(5-phosphoribosylamino)uracil reductase activity;	ko00740(Riboflavin metabolism)	PYRD
CA12g19330	-	virNOG10522	S	sp|O49931|TIC55_PEA Protein TIC 55, chloroplastic OS=Pisum sativum GN=TIC55 PE=1 SV=1	gi|1026102285|ref|XP_016550210.1| PREDICTED: LOW QUALITY PROTEIN: protein TIC 55, chloroplastic [Capsicum annuum]	GO:0045036//protein targeting to chloroplast;GO:0055114//obsolete oxidation-reduction process;	GO:0016021//integral component of membrane;GO:0009941//chloroplast envelope;	GO:0051537//2 iron, 2 sulfur cluster binding;GO:0046872//metal ion binding;GO:0010277//chlorophyllide a oxygenase [overall] activity;	-	TIC55
CA10g16250	K13680	virNOG06825	R	sp|Q9LZR3|CSLA9_ARATH Glucomannan 4-beta-mannosyltransferase 9 OS=Arabidopsis thaliana GN=CSLA9 PE=2 SV=1	gi|1026088705|ref|XP_016543464.1| PREDICTED: glucomannan 4-beta-mannosyltransferase 9 [Capsicum annuum]	-	GO:0016021//integral component of membrane;	-	-	CSLA9
CA05g12180	-	virNOG05862	R	sp|A7PZL3|PGLR_VITVI Probable polygalacturonase OS=Vitis vinifera GN=GSVIVT00026920001 PE=1 SV=1	gi|1026056313|ref|XP_016572669.1| PREDICTED: probable polygalacturonase isoform X1 [Capsicum annuum]	GO:0005975//carbohydrate metabolic process;	-	GO:0004650//polygalacturonase activity;	-	GSVIVT00026920001
CA10g11160	-	KOG0619;COG4886;virNOG30390	STR	sp|Q9LJS0|RLP42_ARATH Receptor like protein 42 OS=Arabidopsis thaliana GN=RLP42 PE=1 SV=1	gi|698551591|ref|XP_009769364.1| PREDICTED: LOW QUALITY PROTEIN: receptor-like protein 12, partial [Nicotiana sylvestris]	-	-	-	-	RLP42
CA11g19100	-	virNOG13179	S	-	gi|1026096878|ref|XP_016547586.1| PREDICTED: uncharacterized protein LOC107847692 [Capsicum annuum]	-	GO:0016021//integral component of membrane;	-	-	-
CA12g00400	-	virNOG01170	P	sp|O23482|OPT3_ARATH Oligopeptide transporter 3 OS=Arabidopsis thaliana GN=OPT3 PE=2 SV=3	gi|1026103988|ref|XP_016551043.1| PREDICTED: oligopeptide transporter 3 [Capsicum annuum]	GO:0055085//transmembrane transport;	GO:0016021//integral component of membrane;	-	-	OPT3
CA10g12640	K13496	virNOG05770	CG	sp|Q9ZQ96|U73C3_ARATH UDP-glycosyltransferase 73C3 OS=Arabidopsis thaliana GN=UGT73C3 PE=2 SV=1	gi|1026087965|ref|XP_016543130.1| PREDICTED: UDP-glycosyltransferase 73C3-like [Capsicum annuum]	GO:0008152//metabolic process;	-	GO:0016758//hexosyltransferase activity;	ko00908(Zeatin biosynthesis)	UGT73C3
CA03g06200	K11275	NOG106974;virNOG23581;euNOG20089;virNOG25139	SB	sp|P23444|H1_MAIZE Histone H1 OS=Zea mays PE=2 SV=2	gi|1026040920|ref|XP_016566528.1| PREDICTED: LOW QUALITY PROTEIN: histone H1.2-like [Capsicum annuum]	GO:0006334//nucleosome assembly;	GO:0005634//nucleus;GO:0000786//nucleosome;	GO:0003677//DNA binding;	-	-
CA06g09090	K15285	virNOG10221	GE	sp|F4IHS9|UXT1_ARATH UDP-xylose transporter 1 OS=Arabidopsis thaliana GN=UXT1 PE=1 SV=1	gi|1026061789|ref|XP_016575339.1| PREDICTED: uncharacterized membrane protein At1g06890-like [Capsicum annuum]	-	-	-	-	UXT1
CA11g15580	-	virNOG00011	V	sp|Q9FG13|CXE15_ARATH Probable carboxylesterase 15 OS=Arabidopsis thaliana GN=CXE15 PE=2 SV=1	gi|1026099636|ref|XP_016548867.1| PREDICTED: probable carboxylesterase 15 [Capsicum annuum]	GO:0008152//metabolic process;	-	GO:0016787//hydrolase activity;	-	CXE15
CA02g22750	-	virNOG11880	S	sp|Q8L7A0|TAUE3_ARATH Sulfite exporter TauE/SafE family protein 3 OS=Arabidopsis thaliana GN=At2g25737 PE=2 SV=1	gi|1026028689|ref|XP_016560605.1| PREDICTED: uncharacterized protein LOC107859950 [Capsicum annuum]	-	GO:0016021//integral component of membrane;	-	-	At2g25737
CA07g04400	-	virNOG15831;virNOG22406	SR	-	gi|1026071125|ref|XP_016579950.1| PREDICTED: uncharacterized protein LOC107877757 [Capsicum annuum]	-	-	-	-	-
CA11g03580	-	virNOG22968;virNOG07811	S	-	gi|1026097653|ref|XP_016547980.1| PREDICTED: uncharacterized protein At3g61260 isoform X3 [Capsicum annuum]	-	-	-	-	-
CA02g24270	-	virNOG10308	R	sp|Q9C6B7|CAR3_ARATH Protein C2-DOMAIN ABA-RELATED 3 OS=Arabidopsis thaliana GN=CAR3 PE=3 SV=1	gi|1026029176|ref|XP_016560847.1| PREDICTED: protein C2-DOMAIN ABA-RELATED 3-like [Capsicum annuum]	-	-	-	-	CAR3
CA10g11020	K05909	virNOG01122	Q	sp|O80434|LAC4_ARATH Laccase-4 OS=Arabidopsis thaliana GN=IRX12 PE=2 SV=2	gi|1026093801|ref|XP_016546024.1| PREDICTED: laccase-4-like [Capsicum annuum]	GO:0046274//lignin catabolic process;GO:0055114//obsolete oxidation-reduction process;	GO:0048046//apoplast;	GO:0052716//hydroquinone:oxygen oxidoreductase activity;GO:0005507//copper ion binding;	-	IRX12
CA03g19960	-	virNOG24878	S	-	gi|1026043111|ref|XP_016567786.1| PREDICTED: uncharacterized protein LOC107866117 [Capsicum annuum]	-	-	-	-	-
CA08g09970	-	virNOG23517;virNOG22246	O	sp|D5K211|RTM2A_ARATH Inactive protein RESTRICTED TEV MOVEMENT 2 OS=Arabidopsis thaliana GN=RTM2 PE=3 SV=1	gi|1026078281|ref|XP_016538341.1| PREDICTED: protein RESTRICTED TEV MOVEMENT 2 [Capsicum annuum]	-	-	-	-	RTM2
CA01g06480	-	virNOG05112	E	sp|Q9LZ20|CAAT6_ARATH Cationic amino acid transporter 6, chloroplastic OS=Arabidopsis thaliana GN=CAT6 PE=2 SV=1	gi|1026021666|ref|XP_016553679.1| PREDICTED: cationic amino acid transporter 6, chloroplastic-like [Capsicum annuum]	-	-	-	-	CAT6
CA02g15540	-	virNOG24191	K	sp|Q9FN29|ATB52_ARATH Homeobox-leucine zipper protein ATHB-52 OS=Arabidopsis thaliana GN=ATHB-52 PE=2 SV=1	gi|1026043308|ref|XP_016567874.1| PREDICTED: homeobox-leucine zipper protein ATHB-52-like [Capsicum annuum]	GO:0006355//regulation of transcription, DNA-templated;	GO:0005634//nucleus;	GO:0043565//sequence-specific DNA binding;	-	ATHB-52
CA11g19170	-	virNOG18396	R	sp|Q8LEJ6|FLA11_ARATH Fasciclin-like arabinogalactan protein 11 OS=Arabidopsis thaliana GN=FLA11 PE=2 SV=2	gi|1026099398|ref|XP_016548765.1| PREDICTED: fasciclin-like arabinogalactan protein 12 [Capsicum annuum]	-	-	-	-	FLA11
CA08g11360	K14490	virNOG19777	T	sp|Q9ZNV9|AHP1_ARATH Histidine-containing phosphotransfer protein 1 OS=Arabidopsis thaliana GN=AHP1 PE=1 SV=1	gi|1026078626|ref|XP_016538521.1| PREDICTED: histidine-containing phosphotransfer protein 1-like [Capsicum annuum]	-	-	-	ko04075(Plant hormone signal transduction)	AHP1
CA06g21140	K14488	virNOG22665;virNOG26342	S	sp|Q9SGU2|SAU71_ARATH Auxin-responsive protein SAUR71 OS=Arabidopsis thaliana GN=SAUR71 PE=2 SV=1	gi|1026067420|ref|XP_016578143.1| PREDICTED: auxin-responsive protein SAUR71-like [Capsicum annuum]	-	-	-	ko04075(Plant hormone signal transduction)	SAUR71
CA06g16910	-	virNOG05301;virNOG03627	Q	sp|Q945B6|AOP1L_ARATH Probable 2-oxoglutarate-dependent dioxygenase AOP1.2 OS=Arabidopsis thaliana GN=AOP1.2 PE=2 SV=1	gi|1026065165|ref|XP_016577025.1| PREDICTED: probable 2-oxoglutarate-dependent dioxygenase AOP1 [Capsicum annuum]	GO:0055114//obsolete oxidation-reduction process;	-	GO:0046872//metal ion binding;GO:0016491//oxidoreductase activity;	-	AOP1.2
CA11g03030	K15639	KOG0157;virNOG27797	Q	sp|H2DH17|C7A22_PANGI Cytochrome P450 CYP749A22 OS=Panax ginseng PE=2 SV=1	gi|1026099762|ref|XP_016548920.1| PREDICTED: cytochrome P450 CYP749A22-like [Capsicum annuum]	-	-	-	ko00905(Brassinosteroid biosynthesis)	-
CA04g20810	-	virNOG22136	R	-	gi|1026044734|ref|XP_016568543.1| PREDICTED: proteoglycan 4-like isoform X1 [Capsicum annuum] __gt;gi|1026044736|ref|XP_016568544.1| PREDICTED: proteoglycan 4-like isoform X2 [Capsicum annuum]	-	-	-	-	-
CA08g08530	K03255	KOG1839;virNOG05664	R	sp|F4JKH6|TSS_ARATH Protein TSS OS=Arabidopsis thaliana GN=TSS PE=1 SV=1	gi|1026078102|ref|XP_016538246.1| PREDICTED: protein TSS [Capsicum annuum] __gt;gi|1026078104|ref|XP_016538247.1| PREDICTED: protein TSS [Capsicum annuum]	-	-	-	-	TSS
CA12g02900	-	NOG87115;virNOG19305;virNOG00259	S	-	gi|1026105463|ref|XP_016551754.1| PREDICTED: uncharacterized protein LOC107851312 [Capsicum annuum]	-	-	GO:0003779//actin binding;	-	-
CA03g05890	K14484	virNOG09687;virNOG02622	K	sp|Q38832|IAA14_ARATH Auxin-responsive protein IAA14 OS=Arabidopsis thaliana GN=IAA14 PE=1 SV=2	gi|1026040964|ref|XP_016566550.1| PREDICTED: auxin-responsive protein IAA14-like [Capsicum annuum]	GO:0006355//regulation of transcription, DNA-templated;GO:0009734//auxin-activated signaling pathway;	GO:0005634//nucleus;	-	ko04075(Plant hormone signal transduction)	IAA14
CA04g09230	-	virNOG00562	F	sp|P27707|DCK_HUMAN Deoxycytidine kinase OS=Homo sapiens GN=DCK PE=1 SV=1	gi|1026049837|ref|XP_016569977.1| PREDICTED: uncharacterized protein LOC107867971 [Capsicum annuum]	GO:0009157//deoxyribonucleoside monophosphate biosynthetic process;	GO:0005634//nucleus;	GO:0019136//deoxynucleoside kinase activity;	-	DCK
CA07g19550	K05658	virNOG07055	Q	sp|Q9LHD1|AB15B_ARATH ABC transporter B family member 15 OS=Arabidopsis thaliana GN=ABCB15 PE=3 SV=1	gi|1026010392|ref|XP_016556903.1| PREDICTED: putative multidrug resistance protein [Capsicum annuum]	GO:0055085//transmembrane transport;	GO:0016021//integral component of membrane;	GO:0005524//ATP binding;GO:0042626//ATPase-coupled transmembrane transporter activity;	ko02010(ABC transporters)	ABCB15
CA05g07140	-	virNOG06305	R	-	gi|1026055900|ref|XP_016572464.1| PREDICTED: uncharacterized protein LOC107870444 isoform X1 [Capsicum annuum]	-	-	-	-	-
CA04g20000	-	virNOG13879	S	sp|Q9FJV7|MCU4_ARATH Calcium uniporter protein 4, mitochondrial OS=Arabidopsis thaliana GN=At5g42610 PE=2 SV=1	gi|1026053784|ref|XP_016571449.1| PREDICTED: calcium uniporter protein 4, mitochondrial [Capsicum annuum]	-	GO:0016021//integral component of membrane;	-	-	At5g42610
CA08g07480	-	virNOG01268	QP	sp|P92949|FRO2_ARATH Ferric reduction oxidase 2 OS=Arabidopsis thaliana GN=FRO2 PE=1 SV=2	gi|1026077839|ref|XP_016538107.1| PREDICTED: ferric reduction oxidase 2-like [Capsicum annuum]	GO:0055114//obsolete oxidation-reduction process;	GO:0016021//integral component of membrane;	GO:0016491//oxidoreductase activity;	-	FRO2
CA08g13320	-	-	-	sp|Q8GXB4|WTR2_ARATH WAT1-related protein At1g09380 OS=Arabidopsis thaliana GN=At1g09380 PE=2 SV=1	gi|1026058170|ref|XP_016573484.1| PREDICTED: WAT1-related protein At1g09380-like isoform X1 [Capsicum annuum]	-	-	-	-	At1g09380
CA02g30320	K13993	virNOG04152;virNOG20594;virNOG35508	O	sp|Q943E7|HS16C_ORYSJ 16.9 kDa class I heat shock protein 3 OS=Oryza sativa subsp. japonica GN=HSP16.9C PE=2 SV=1	gi|1026030788|ref|XP_016561651.1| PREDICTED: 16.9 kDa class I heat shock protein 3-like [Capsicum annuum]	-	-	-	ko04141(Protein processing in endoplasmic reticulum)	HSP16.9C
CA05g19630	-	euNOG29203;virNOG12164;NOG53798;euNOG17719;NOG208934	R	-	gi|1026058778|ref|XP_016573784.1| PREDICTED: uncharacterized protein LOC107871375 [Capsicum annuum]	-	-	-	-	-
CA03g22260	K15382	virNOG02611;KOG1623	R	sp|Q9LUE3|SWT10_ARATH Bidirectional sugar transporter SWEET10 OS=Arabidopsis thaliana GN=SWEET10 PE=1 SV=1	gi|1026009551|ref|XP_016556496.1| PREDICTED: bidirectional sugar transporter SWEET10-like [Capsicum annuum]	GO:0008643//carbohydrate transport;	GO:0016021//integral component of membrane;	-	-	SWEET10
CA06g16890	-	virNOG05301;virNOG03627	Q	sp|Q944Z5|AOP1V_ARATH Probable 2-oxoglutarate-dependent dioxygenase AOP1 (Fragment) OS=Arabidopsis thaliana GN=AOP1 PE=2 SV=1	gi|1026065169|ref|XP_016577027.1| PREDICTED: probable inactive 2-oxoglutarate-dependent dioxygenase AOP2 [Capsicum annuum]	GO:0055114//obsolete oxidation-reduction process;	-	GO:0046872//metal ion binding;GO:0016491//oxidoreductase activity;	-	AOP1
CA03g07850	-	virNOG16531	R	sp|Q52532|MHPC_PSESP 2-hydroxy-6-oxononadienedioate/2-hydroxy-6-oxononatrienedioate hydrolase OS=Pseudomonas sp. GN=mhpC PE=3 SV=1	gi|1026032537|ref|XP_016562456.1| PREDICTED: 2-hydroxy-6-oxononadienedioate/2-hydroxy-6-oxononatrienedioate hydrolase [Capsicum annuum]	-	-	-	-	mhpC
CA05g20030	-	virNOG08360	R	sp|Q84VZ1|FHY1C_ARATH Flavin mononucleotide hydrolase 1, chloroplatic OS=Arabidopsis thaliana GN=FHY1 PE=1 SV=1	gi|1026058864|ref|XP_016573826.1| PREDICTED: uncharacterized protein LOC107871411 isoform X1 [Capsicum annuum]	-	-	-	-	FHY1
CA04g23490	K07760	virNOG08146	D	sp|Q38775|CDC2D_ANTMA Cell division control protein 2 homolog D OS=Antirrhinum majus GN=CDC2D PE=2 SV=1	gi|1026044051|ref|XP_016568202.1| PREDICTED: cell division control protein 2 homolog D [Capsicum annuum]	GO:0006468//protein phosphorylation;	-	GO:0004674//protein serine/threonine kinase activity;GO:0005524//ATP binding;	-	CDC2D
CA11g06060	-	virNOG15225	R	-	gi|1026094733|ref|XP_016546594.1| PREDICTED: wall-associated receptor kinase-like 15 [Capsicum annuum]	-	GO:0016021//integral component of membrane;	GO:0030247//polysaccharide binding;	-	-
CA10g03230	-	virNOG19985	S	sp|Q941R6|MLP31_ARATH MLP-like protein 31 OS=Arabidopsis thaliana GN=MLP31 PE=2 SV=2	gi|1026091018|ref|XP_016544730.1| PREDICTED: uncharacterized protein LOC107844925 [Capsicum annuum]	GO:0006952//defense response;GO:0009607//response to biotic stimulus;	-	-	-	MLP31
CA12g08750	K19040	virNOG18883;NOG103720;virNOG12199	OR	sp|Q6NQG7|ATL78_ARATH RING-H2 finger protein ATL78 OS=Arabidopsis thaliana GN=ATL78 PE=2 SV=1	gi|1026101044|ref|XP_016549662.1| PREDICTED: RING-H2 finger protein ATL78-like [Capsicum annuum]	-	GO:0016021//integral component of membrane;	GO:0008270//zinc ion binding;	-	ATL78
CA01g15980	-	virNOG26436	R	sp|Q67YM6|DIR11_ARATH Dirigent protein 11 OS=Arabidopsis thaliana GN=DIR11 PE=2 SV=1	gi|1026022123|ref|XP_016556405.1| PREDICTED: dirigent protein 1-like [Capsicum annuum]	-	-	-	-	DIR11
CA05g11250	-	-	-	sp|Q8L9K1|ERF99_ARATH Ethylene-responsive transcription factor 13 OS=Arabidopsis thaliana GN=ERF13 PE=2 SV=2	gi|1026060449|ref|XP_016574685.1| PREDICTED: ethylene-responsive transcription factor 13-like [Capsicum annuum]	GO:0006355//regulation of transcription, DNA-templated;	GO:0005634//nucleus;	GO:0003677//DNA binding;GO:0003700//DNA-binding transcription factor activity;	-	ERF13
CA02g26510	-	virNOG26934	S	-	gi|643710030|gb|KDP24356.1| hypothetical protein JCGZ_25652 [Jatropha curcas]	-	-	-	-	-
CA09g02820	-	virNOG06357;virNOG14394	A	-	gi|1026087159|ref|XP_016542721.1| PREDICTED: uncharacterized protein LOC107843072 isoform X1 [Capsicum annuum]	-	GO:0016021//integral component of membrane;	GO:0008270//zinc ion binding;	-	-
CA12g22760	-	virNOG01673	P	sp|Q10PP8|MTP4_ORYSJ Metal tolerance protein 4 OS=Oryza sativa subsp. japonica GN=MTP4 PE=2 SV=1	gi|1026102813|ref|XP_016550480.1| PREDICTED: metal tolerance protein 4-like [Capsicum annuum]	-	-	-	-	MTP4
CA02g20440	K19476	virNOG08872	Z	sp|Q54I39|IST1L_DICDI IST1-like protein OS=Dictyostelium discoideum GN=DDB_G0289029 PE=3 SV=1	gi|1026028414|ref|XP_016560463.1| PREDICTED: uncharacterized protein LOC107859845 [Capsicum annuum]	GO:0015031//protein transport;	GO:0005739//mitochondrion;	-	ko04144(Endocytosis)	DDB_G0289029
CA01g17020	K10400	virNOG40453;virNOG03360	ZS	sp|Q27IK7|KN12C_ARATH Kinesin-like protein KIN-12C OS=Arabidopsis thaliana GN=KIN12C PE=1 SV=1	gi|1026017523|ref|XP_016582008.1| PREDICTED: phragmoplast orienting kinesin-1 isoform X1 [Capsicum annuum]	-	-	-	-	KIN12C
CA12g03520	K00430	virNOG07421	G	sp|Q9SJZ2|PER17_ARATH Peroxidase 17 OS=Arabidopsis thaliana GN=PER17 PE=2 SV=1	gi|1026106384|ref|XP_016552197.1| PREDICTED: peroxidase 17 [Capsicum annuum]	GO:0055114//obsolete oxidation-reduction process;GO:0006979//response to oxidative stress;GO:0098869//cellular oxidant detoxification;GO:0042744//hydrogen peroxide catabolic process;	GO:0005829//cytosol;GO:0005576//extracellular region;	GO:0020037//heme binding;GO:0046872//metal ion binding;GO:0004601//peroxidase activity;	ko00940(Phenylpropanoid biosynthesis)	PER17
CA02g24300	-	KOG4197;virNOG22043;virNOG20602	R	sp|Q56XJ7|Y4276_ARATH Uncharacterized protein At4g22758 OS=Arabidopsis thaliana GN=At4g22758 PE=2 SV=1	gi|1026031982|ref|XP_016562183.1| PREDICTED: uncharacterized protein At4g22758-like [Capsicum annuum]	-	-	-	-	At4g22758
CA10g21540	-	virNOG11647	R	sp|F4HQX1|JAL3_ARATH Jacalin-related lectin 3 OS=Arabidopsis thaliana GN=JAL3 PE=2 SV=1	gi|1026090667|ref|XP_016544565.1| PREDICTED: LOW QUALITY PROTEIN: uncharacterized protein LOC107844722 [Capsicum annuum]	-	-	-	-	JAL3
CA03g28600	-	virNOG03295	R	sp|Q9LFW3|COBL4_ARATH COBRA-like protein 4 OS=Arabidopsis thaliana GN=COBL4 PE=2 SV=2	gi|1026090701|ref|XP_016544585.1| PREDICTED: COBRA-like protein 4 [Capsicum annuum]	GO:0010215//cellulose microfibril organization;GO:0016049//cell growth;	GO:0031225//anchored component of membrane;	-	-	COBL4
CA07g11770	-	virNOG01931	Q	sp|Q00624|ASOL_BRANA L-ascorbate oxidase homolog OS=Brassica napus GN=Bp10 PE=2 SV=1	gi|1026072592|ref|XP_016580622.1| PREDICTED: L-ascorbate oxidase homolog [Capsicum annuum] __gt;gi|1026072594|ref|XP_016580623.1| PREDICTED: L-ascorbate oxidase homolog [Capsicum annuum]	GO:0055114//obsolete oxidation-reduction process;	-	GO:0005507//copper ion binding;GO:0016491//oxidoreductase activity;	-	Bp10
CA07g19220	-	virNOG05772	Q	sp|Q50EK1|C16B1_PICSI Cytochrome P450 716B1 OS=Picea sitchensis GN=CYP716B1 PE=2 SV=1	gi|1026010386|ref|XP_016556900.1| PREDICTED: cytochrome P450 716B1-like [Capsicum annuum]	GO:0055114//obsolete oxidation-reduction process;	-	GO:0016705//oxidoreductase activity, acting on paired donors, with incorporation or reduction of molecular oxygen;GO:0020037//heme binding;GO:0005506//iron ion binding;GO:0004497//monooxygenase activity;	-	CYP716B1
CA08g10370	-	virNOG13093	R	sp|Q06915|EA6_ARATH Probable glucan endo-1,3-beta-glucosidase A6 OS=Arabidopsis thaliana GN=A6 PE=2 SV=1	gi|1026078367|ref|XP_016538389.1| PREDICTED: probable glucan endo-1,3-beta-glucosidase A6 [Capsicum annuum]	GO:0005975//carbohydrate metabolic process;	GO:0009505//plant-type cell wall;GO:0009506//plasmodesma;	GO:0004553//hydrolase activity, hydrolyzing O-glycosyl compounds;	-	A6
CA01g24210	K10760	virNOG14048	H	sp|Q94ID2|IPT5_ARATH Adenylate isopentenyltransferase 5, chloroplastic OS=Arabidopsis thaliana GN=IPT5 PE=1 SV=2	gi|1026022324|ref|XP_016557448.1| PREDICTED: adenylate isopentenyltransferase 5, chloroplastic [Capsicum annuum]	GO:0006400//tRNA modification;	GO:0005739//mitochondrion;	GO:0052381//tRNA dimethylallyltransferase activity;	ko00908(Zeatin biosynthesis)	IPT5
CA03g28010	K09338	virNOG17055;virNOG14844	K	sp|Q6YWR4|HOX16_ORYSJ Homeobox-leucine zipper protein HOX16 OS=Oryza sativa subsp. japonica GN=HOX16 PE=2 SV=1	gi|1026034832|ref|XP_016563582.1| PREDICTED: homeobox-leucine zipper protein HAT5-like [Capsicum annuum]	GO:0006355//regulation of transcription, DNA-templated;	GO:0005634//nucleus;	GO:0043565//sequence-specific DNA binding;GO:0003700//DNA-binding transcription factor activity;	-	HOX16
CA02g18250	K00430	virNOG11780	G	sp|Q9SB81|PER42_ARATH Peroxidase 42 OS=Arabidopsis thaliana GN=PER42 PE=1 SV=2	gi|1026027735|ref|XP_016560122.1| PREDICTED: peroxidase 42 [Capsicum annuum]	GO:0055114//obsolete oxidation-reduction process;GO:0006979//response to oxidative stress;GO:0098869//cellular oxidant detoxification;GO:0042744//hydrogen peroxide catabolic process;	GO:0005576//extracellular region;	GO:0020037//heme binding;GO:0046872//metal ion binding;GO:0004601//peroxidase activity;	ko00940(Phenylpropanoid biosynthesis)	PER42
CA12g00420	-	virNOG23230;virNOG16223	SR	-	gi|1027857306|ref|NP_001311614.1| pollen-specific leucine-rich repeat extensin-like protein 2 [Capsicum annuum] __gt;gi|3242079|emb|CAA07370.1| proline-rich protein [Capsicum annuum]	GO:0030001//metal ion transport;	-	GO:0046872//metal ion binding;	-	-
CA11g14330	-	virNOG03842	S	sp|Q9LSS4|TET4_ARATH Tetraspanin-4 OS=Arabidopsis thaliana GN=TET4 PE=3 SV=1	gi|1026099321|ref|XP_016548729.1| PREDICTED: tetraspanin-3-like [Capsicum annuum]	-	GO:0016021//integral component of membrane;	-	-	TET4
CA09g15350	K11593	virNOG09611	J	sp|Q69VD5|PNH1_ORYSJ Protein argonaute PNH1 OS=Oryza sativa subsp. japonica GN=PHN1 PE=2 SV=1	gi|1026082556|ref|XP_016540541.1| PREDICTED: protein argonaute PNH1-like [Capsicum annuum]	-	-	-	-	PHN1
CA11g15400	-	virNOG24138;virNOG21033	SO	sp|D9UBX6|RTM2B_ARATH Inactive protein RESTRICTED TEV MOVEMENT 2 OS=Arabidopsis thaliana GN=RTM2 PE=3 SV=1	gi|1026099248|ref|XP_016548698.1| PREDICTED: inactive protein RESTRICTED TEV MOVEMENT 2-like [Capsicum annuum]	-	GO:0016021//integral component of membrane;	-	-	RTM2
CA05g08190	-	virNOG07685;virNOG32900;virNOG09727	SR	sp|Q8LFV3|CDF3_ARATH Cyclic dof factor 3 OS=Arabidopsis thaliana GN=CDF3 PE=1 SV=2	gi|1026056510|ref|XP_016572747.1| PREDICTED: cyclic dof factor 3-like [Capsicum annuum]	-	-	-	-	CDF3
CA08g03100	-	virNOG01546	O	-	gi|1026002007|ref|XP_016552885.1| PREDICTED: uncharacterized protein LOC107852339 isoform X1 [Capsicum annuum]	-	-	-	-	-
CA06g20710	-	virNOG17981	R	sp|P13087|MIRA_SYNDU Miraculin OS=Synsepalum dulcificum PE=1 SV=3	gi|1026064989|ref|XP_016576943.1| PREDICTED: miraculin-like [Capsicum annuum]	GO:0010951//negative regulation of endopeptidase activity;	-	GO:0004866//endopeptidase inhibitor activity;	-	-
CA06g22860	K14594	virNOG07451	C	sp|Q42435|CCS_CAPAN Capsanthin/capsorubin synthase, chromoplastic OS=Capsicum annuum GN=CCS PE=2 SV=1	gi|1027855820|ref|NP_001311998.1| capsanthin/capsorubin synthase, chromoplastic [Capsicum annuum] __gt;gi|688010551|gb|AIQ82719.1| capsanthin/capsorubin synthase [Capsicum annuum] __gt;gi|688010553|gb|AIQ82720.1| capsanthin/capsorubin synthase [Capsicum annuum] __gt;gi|688010555|gb|AIQ82721.1| capsanthin/capsorubin synthase [Capsicum annuum] __gt;gi|688010557|gb|AIQ82722.1| capsanthin/capsorubin …	GO:0055114//obsolete oxidation-reduction process;GO:0016117//carotenoid biosynthetic process;	GO:0009509//chromoplast;	GO:0016705//oxidoreductase activity, acting on paired donors, with incorporation or reduction of molecular oxygen;GO:0052727//capsanthin synthase activity;GO:0052728//capsorubin synthase activity;	ko00906(Carotenoid biosynthesis)	CCS
CA02g17220	-	virNOG22136	R	-	gi|1026005514|ref|XP_016554573.1| PREDICTED: mucin-5AC-like [Capsicum annuum]	-	-	-	-	-
CA03g04420	-	virNOG13013;virNOG08129;virNOG26018	S	-	gi|1026039999|ref|XP_016566059.1| PREDICTED: histone H2A.Z-specific chaperone CHZ1 isoform X1 [Capsicum annuum]	-	-	-	-	-
CA08g19380	K09872	COG0580;virNOG04704	PG	sp|P93004|PIP27_ARATH Aquaporin PIP2-7 OS=Arabidopsis thaliana GN=PIP2-7 PE=1 SV=2	gi|1026081432|ref|XP_016539970.1| PREDICTED: aquaporin PIP2-7 [Capsicum annuum]	GO:0006833//water transport;GO:0034220//ion transmembrane transport;GO:0009992//cellular water homeostasis;GO:0015793//glycerol transport;	GO:0009506//plasmodesma;GO:0005773//vacuole;GO:0005887//integral component of plasma membrane;	GO:0015254//glycerol channel activity;GO:0015250//water channel activity;	-	PIP2-7
CA01g26190	-	virNOG23272	S	-	gi|1026018839|ref|XP_016542574.1| PREDICTED: uncharacterized protein LOC107842978 [Capsicum annuum]	-	-	-	-	-
CA03g25750	K16302	virNOG01779	S	sp|Q9LTD8|Y5279_ARATH DUF21 domain-containing protein At5g52790 OS=Arabidopsis thaliana GN=CBSDUF5 PE=2 SV=2	gi|1026043162|ref|XP_016567809.1| PREDICTED: DUF21 domain-containing protein At5g52790 [Capsicum annuum]	-	GO:0016021//integral component of membrane;	-	-	CBSDUF5
CA01g32040	-	virNOG19863	R	sp|Q9SK27|ENL1_ARATH Early nodulin-like protein 1 OS=Arabidopsis thaliana GN=At2g25060 PE=1 SV=2	gi|1026022642|ref|XP_016557704.1| PREDICTED: early nodulin-like protein 3 [Capsicum annuum]	-	-	-	-	At2g25060
CA12g22840	-	virNOG05699;virNOG31072	TR	sp|Q9C9H7|RLP12_ARATH Receptor-like protein 12 OS=Arabidopsis thaliana GN=RLP12 PE=2 SV=2	gi|1026102789|ref|XP_016550467.1| PREDICTED: receptor-like protein 12 [Capsicum annuum]	-	-	-	-	RLP12
CA11g06000	K00799	virNOG07010;virNOG13766	O	sp|Q9FUS9|GSTUI_ARATH Glutathione S-transferase U18 OS=Arabidopsis thaliana GN=GSTU18 PE=2 SV=1	gi|1026094999|ref|XP_016546724.1| PREDICTED: glutathione S-transferase U18-like [Capsicum annuum]	-	-	-	ko00480(Glutathione metabolism)	GSTU18
CA05g13900	-	virNOG20271;virNOG20194	R	sp|O49813|OLEE1_BETPN Olee1-like protein OS=Betula pendula PE=2 SV=1	gi|1026060501|ref|XP_016574705.1| PREDICTED: major pollen allergen Lol p 11-like [Capsicum annuum]	-	-	-	-	-
CA10g18220	-	COG2124;virNOG00971;NOG24749	OQ	sp|Q9SZ46|C82C4_ARATH Cytochrome P450 82C4 OS=Arabidopsis thaliana GN=CYP82C4 PE=2 SV=1	gi|1026006549|ref|XP_016555083.1| PREDICTED: cytochrome P450 82C4-like [Capsicum annuum]	GO:0055114//obsolete oxidation-reduction process;	-	GO:0016705//oxidoreductase activity, acting on paired donors, with incorporation or reduction of molecular oxygen;GO:0020037//heme binding;GO:0005506//iron ion binding;GO:0004497//monooxygenase activity;	-	CYP82C4
CA06g15620	-	virNOG00474	S	sp|Q9LU40|MSR1_ARATH Protein MANNAN SYNTHESIS-RELATED 1 OS=Arabidopsis thaliana GN=MSR1 PE=2 SV=1	gi|1026009234|ref|XP_016556353.1| PREDICTED: uncharacterized protein LOC107855858 isoform X1 [Capsicum annuum]	-	-	-	-	MSR1
CA07g20500	-	virNOG01513	T	sp|C0LGP9|IMK3_ARATH Probable leucine-rich repeat receptor-like protein kinase IMK3 OS=Arabidopsis thaliana GN=IMK3 PE=1 SV=1	gi|1026074237|ref|XP_016581449.1| PREDICTED: probably inactive leucine-rich repeat receptor-like protein kinase IMK2 [Capsicum annuum]	GO:0006468//protein phosphorylation;	GO:0009505//plant-type cell wall;GO:0009506//plasmodesma;GO:0016021//integral component of membrane;GO:0005886//plasma membrane;	GO:0005524//ATP binding;GO:0004672//protein kinase activity;	-	IMK3
CA06g22610	-	virNOG10430;virNOG18446	S	sp|Q0V865|FAFL_ARATH Protein FAF-like, chloroplastic OS=Arabidopsis thaliana GN=At5g22090 PE=2 SV=1	gi|1026067115|ref|XP_016577987.1| PREDICTED: protein FAF-like, chloroplastic [Capsicum annuum]	-	-	-	-	At5g22090
CA09g02840	-	virNOG18396	R	sp|Q8LEE9|FLA12_ARATH Fasciclin-like arabinogalactan protein 12 OS=Arabidopsis thaliana GN=FLA12 PE=2 SV=2	gi|1026084356|ref|XP_016541465.1| PREDICTED: fasciclin-like arabinogalactan protein 12 [Capsicum annuum]	-	-	-	-	FLA12
CA02g14120	-	virNOG17330	S	-	gi|1026026913|ref|XP_016559724.1| PREDICTED: probable inactive serine/threonine-protein kinase DDB_G0293184 [Capsicum annuum]	-	-	-	-	-
CA06g25380	-	virNOG11940	Q	sp|O49561|G2OX8_ARATH Gibberellin 2-beta-dioxygenase 8 OS=Arabidopsis thaliana GN=GA2OX8 PE=1 SV=2	gi|1026066545|ref|XP_016577685.1| PREDICTED: gibberellin 2-beta-dioxygenase 8 [Capsicum annuum]	GO:0055114//obsolete oxidation-reduction process;	-	GO:0005506//iron ion binding;GO:0016491//oxidoreductase activity;	-	GA2OX8
CA06g03870	-	COG2124;virNOG00331	Q	sp|A6YIH8|C7D55_HYOMU Premnaspirodiene oxygenase OS=Hyoscyamus muticus GN=CYP71D55 PE=1 SV=1	gi|970034357|ref|XP_015078498.1| PREDICTED: premnaspirodiene oxygenase-like [Solanum pennellii]	-	-	-	-	CYP71D55
CA03g35160	K10406	virNOG04227	Z	sp|F4IL57|KN14I_ARATH Kinesin-like protein KIN-14I OS=Arabidopsis thaliana GN=KIN14I PE=2 SV=1	gi|1026039514|ref|XP_016565811.1| PREDICTED: kinesin-4-like [Capsicum annuum]	-	-	-	-	KIN14I
CA06g00370	K10406	virNOG04227	Z	sp|F4IL57|KN14I_ARATH Kinesin-like protein KIN-14I OS=Arabidopsis thaliana GN=KIN14I PE=2 SV=1	gi|1026007631|ref|XP_016555595.1| PREDICTED: kinesin-4-like isoform X1 [Capsicum annuum]	GO:0007018//microtubule-based movement;	-	GO:0005524//ATP binding;GO:0003777//microtubule motor activity;GO:0008017//microtubule binding;	-	KIN14I
CA01g25290	-	virNOG11468	T	sp|O65440|BAME3_ARATH Leucine-rich repeat receptor-like serine/threonine-protein kinase BAM3 OS=Arabidopsis thaliana GN=BAM3 PE=2 SV=3	gi|565381231|ref|XP_006356981.1| PREDICTED: leucine-rich repeat receptor-like serine/threonine-protein kinase BAM3 [Solanum tuberosum]	GO:0048437//floral organ development;GO:0006468//protein phosphorylation;GO:0010075//regulation of meristem growth;	GO:0016021//integral component of membrane;	GO:0005524//ATP binding;GO:0004672//protein kinase activity;	-	BAM3
CA02g09120	-	virNOG03568	T	sp|Q8LFN2|Y3037_ARATH Probable inactive leucine-rich repeat receptor-like protein kinase At3g03770 OS=Arabidopsis thaliana GN=At3g03770 PE=2 SV=1	gi|1026025693|ref|XP_016559132.1| PREDICTED: probable inactive leucine-rich repeat receptor-like protein kinase At3g03770 [Capsicum annuum]	GO:0006468//protein phosphorylation;	GO:0016021//integral component of membrane;	GO:0005524//ATP binding;GO:0004672//protein kinase activity;	-	At3g03770
CA03g07320	K08099	virNOG10097;virNOG26556	HR	sp|Q9M7I7|CLH2_ARATH Chlorophyllase-2, chloroplastic OS=Arabidopsis thaliana GN=CLH2 PE=1 SV=1	gi|565395775|ref|XP_006363512.1| PREDICTED: chlorophyllase-2, chloroplastic-like [Solanum tuberosum]	GO:0015996//chlorophyll catabolic process;	-	GO:0047746//chlorophyllase activity;	ko00860(Porphyrin metabolism)	CLH2
CA04g20840	-	virNOG12758	R	sp|E1U332|ALL12_OLEEU Isoflavone reductase-like protein OS=Olea europaea PE=1 SV=1	gi|1026044728|ref|XP_016568539.1| PREDICTED: isoflavone reductase-like protein [Capsicum annuum]	-	-	-	-	-
CA09g08950	K13993	virNOG19864;NOG195014;KOG0710;virNOG20594	SO	sp|O82012|HSP12_SOLPE 17.6 kDa class I heat shock protein OS=Solanum peruvianum PE=2 SV=1	gi|1026084197|ref|XP_016541392.1| PREDICTED: class I heat shock protein-like [Capsicum annuum]	-	-	-	ko04141(Protein processing in endoplasmic reticulum)	-
CA03g23230	K00695	virNOG03928	M	sp|Q9FX32|SUS6_ARATH Sucrose synthase 6 OS=Arabidopsis thaliana GN=SUS6 PE=1 SV=1	gi|1026035621|ref|XP_016563964.1| PREDICTED: sucrose synthase 5-like [Capsicum annuum]	-	-	-	ko00500(Starch and sucrose metabolism)	SUS6
CA08g08060	-	virNOG20121;virNOG22674	K	sp|Q9M374|CRF6_ARATH Ethylene-responsive transcription factor CRF6 OS=Arabidopsis thaliana GN=CRF6 PE=1 SV=1	gi|1026077957|ref|XP_016538170.1| PREDICTED: ethylene-responsive transcription factor CRF6 isoform X1 [Capsicum annuum]	-	-	-	-	CRF6
CA01g02100	-	virNOG11776	S	-	gi|1026021434|ref|XP_016552737.1| PREDICTED: uncharacterized protein LOC107852193 [Capsicum annuum]	-	-	-	-	-
CA02g00370	K14709	virNOG11346	P	sp|Q38856|IRT1_ARATH Fe(2+) transport protein 1 OS=Arabidopsis thaliana GN=IRT1 PE=1 SV=2	gi|1026026016|ref|XP_016559285.1| PREDICTED: fe(2+) transport protein 1-like [Capsicum annuum]	GO:0071577//zinc ion transmembrane transport;	GO:0016021//integral component of membrane;GO:0005886//plasma membrane;	GO:0005385//zinc ion transmembrane transporter activity;	-	IRT1
CA04g15090	-	strNOG22983;virNOG23210	S	sp|Q8LGS1|MARD1_ARATH Protein MARD1 OS=Arabidopsis thaliana GN=MARD1 PE=2 SV=2	gi|1026046299|ref|XP_016569330.1| PREDICTED: uncharacterized protein LOC107867555 [Capsicum annuum]	-	-	-	-	MARD1
CA01g22660	-	virNOG05650	P	sp|Q8VYR7|BOR1_ARATH Boron transporter 1 OS=Arabidopsis thaliana GN=BOR1 PE=1 SV=1	gi|1026018125|ref|XP_016539796.1| PREDICTED: probable boron transporter 2 isoform X1 [Capsicum annuum]	GO:0015698//inorganic anion transport;	GO:0016021//integral component of membrane;	GO:0005452//inorganic anion exchanger activity;	-	BOR1
CA09g05760	-	virNOG00580	T	sp|Q9LZN0|ROGF7_ARATH Rop guanine nucleotide exchange factor 7 OS=Arabidopsis thaliana GN=ROPGEF7 PE=1 SV=1	gi|1026086421|ref|XP_016542375.1| PREDICTED: rop guanine nucleotide exchange factor 7-like [Capsicum annuum]	GO:0043547//positive regulation of GTPase activity;	-	-	-	ROPGEF7
CA11g01770	-	virNOG03994	I	sp|Q9LIG0|Y3136_ARATH Clavaminate synthase-like protein At3g21360 OS=Arabidopsis thaliana GN=At3g21360 PE=1 SV=1	gi|1026095021|ref|XP_016546734.1| PREDICTED: clavaminate synthase-like protein At3g21360 [Capsicum annuum]	GO:0055114//obsolete oxidation-reduction process;	-	GO:0016491//oxidoreductase activity;	-	At3g21360
CA04g13690	-	virNOG19079	R	-	gi|1026054079|ref|XP_016571592.1| PREDICTED: early nodulin-like protein 3 [Capsicum annuum]	-	-	-	-	-
CA06g09750	-	virNOG15407	K	sp|Q0V7X4|FIT_ARATH Transcription factor FER-LIKE IRON DEFICIENCY-INDUCED TRANSCRIPTION FACTOR OS=Arabidopsis thaliana GN=FIT PE=1 SV=1	gi|1026065459|ref|XP_016577157.1| PREDICTED: transcription factor FER-LIKE IRON DEFICIENCY-INDUCED TRANSCRIPTION FACTOR-like [Capsicum annuum]	GO:0034756//regulation of iron ion transport;GO:0010039//response to iron ion;	-	GO:0046983//protein dimerization activity;	-	FIT
CA07g06310	-	virNOG04662	CG	sp|F8WKW1|UGT2_GARJA 7-deoxyloganetin glucosyltransferase OS=Gardenia jasminoides GN=UGT85A24 PE=1 SV=1	gi|1026053979|ref|XP_016571547.1| PREDICTED: 7-deoxyloganetin glucosyltransferase-like [Capsicum annuum]	GO:0008152//metabolic process;	-	GO:0016758//hexosyltransferase activity;	-	UGT85A24
CA04g22310	-	virNOG00012	R	sp|Q5SR56|MF14B_HUMAN Hippocampus abundant transcript-like protein 1 OS=Homo sapiens GN=MFSD14B PE=2 SV=3	gi|1026044295|ref|XP_016568324.1| PREDICTED: tetracycline resistance protein, class A-like isoform X1 [Capsicum annuum]	GO:0055085//transmembrane transport;	GO:0016021//integral component of membrane;	GO:0005215//transporter activity;	-	MFSD14B
CA02g21100	-	virNOG16708	I	sp|Q9SEY5|AAE2_ARATH Probable acyl-activating enzyme 2 OS=Arabidopsis thaliana GN=AAE2 PE=2 SV=1	gi|698455443|ref|XP_009780397.1| PREDICTED: probable acyl-activating enzyme 1, peroxisomal [Nicotiana sylvestris] __gt;gi|1025237778|ref|XP_016485822.1| PREDICTED: probable acyl-activating enzyme 1, peroxisomal [Nicotiana tabacum]	-	-	-	-	AAE2
CA02g23810	K18753	virNOG05019	R	sp|Q9C9F5|C3H15_ARATH Zinc finger CCCH domain-containing protein 15 OS=Arabidopsis thaliana GN=At1g68200 PE=2 SV=1	gi|1026031956|ref|XP_016562169.1| PREDICTED: zinc finger CCCH domain-containing protein 14 isoform X1 [Capsicum annuum]	-	-	GO:0046872//metal ion binding;	-	At1g68200
CA12g04830	K01728	virNOG05110;COG3866	RG	sp|Q93Z04|PLY13_ARATH Probable pectate lyase 13 OS=Arabidopsis thaliana GN=PMR6 PE=1 SV=1	gi|1026104586|ref|XP_016551337.1| PREDICTED: probable pectate lyase 13 [Capsicum annuum]	-	-	-	ko00040(Pentose and glucuronate interconversions)	PMR6
CA11g18730	-	virNOG02659	S	-	gi|1026099786|ref|XP_016548931.1| PREDICTED: uncharacterized protein LOC107848674 [Capsicum annuum]	-	-	-	-	-
CA07g15090	-	COG2124;virNOG01211	Q	sp|H2DH21|C7A29_PANGI Cytochrome P450 CYP72A219 OS=Panax ginseng PE=2 SV=1	gi|1026070156|ref|XP_016579490.1| PREDICTED: cytochrome P450 CYP72A219-like [Capsicum annuum]	-	-	-	-	-
CA10g04790	K14509	COG2202;virNOG03074	T	sp|Q0WPQ2|ETR2_ARATH Ethylene receptor 2 OS=Arabidopsis thaliana GN=ETR2 PE=1 SV=2	gi|1026040887|ref|XP_016566511.1| PREDICTED: ethylene receptor 2-like [Capsicum annuum] __gt;gi|1026040889|ref|XP_016566512.1| PREDICTED: ethylene receptor 2-like [Capsicum annuum] __gt;gi|1026040891|ref|XP_016566513.1| PREDICTED: ethylene receptor 2-like [Capsicum annuum]	GO:0009873//ethylene-activated signaling pathway;GO:0006468//protein phosphorylation;	GO:0044425//obsolete membrane part;	GO:0038023//signaling receptor activity;GO:0004673//protein histidine kinase activity;	ko04075(Plant hormone signal transduction);ko04016(MAPK signaling pathway - plant)	ETR2
CA08g08870	-	virNOG03474	O	sp|O04496|AED3_ARATH Aspartyl protease AED3 OS=Arabidopsis thaliana GN=AED3 PE=1 SV=1	gi|1026011183|ref|XP_016557272.1| PREDICTED: aspartyl protease AED3 [Capsicum annuum]	GO:0006508//proteolysis;	-	GO:0004190//aspartic-type endopeptidase activity;	-	AED3
CA04g10950	K13946	virNOG08610	P	sp|Q9CA25|LAX3_ARATH Auxin transporter-like protein 3 OS=Arabidopsis thaliana GN=LAX3 PE=2 SV=1	gi|350539519|ref|NP_001234682.1| LAX3 protein [Solanum lycopersicum] __gt;gi|970059600|ref|XP_015056546.1| PREDICTED: auxin transporter-like protein 3 [Solanum pennellii] __gt;gi|337271824|gb|AEI69670.1| LAX3 protein [Solanum lycopersicum]	GO:0003333//amino acid transmembrane transport;	GO:0016021//integral component of membrane;GO:0005886//plasma membrane;	GO:0015171//amino acid transmembrane transporter activity;	ko04075(Plant hormone signal transduction)	LAX3
CA03g09070	-	virNOG25708;virNOG23426	T	sp|Q42762|NLTP1_GOSHI Non-specific lipid-transfer protein OS=Gossypium hirsutum PE=3 SV=1	gi|1026039247|ref|XP_016565683.1| PREDICTED: non-specific lipid-transfer protein 1-like [Capsicum annuum]	GO:0006869//lipid transport;	-	GO:0008289//lipid binding;	-	-
CA01g32050	-	virNOG22390;virNOG19863	R	sp|Q8LC95|ENL3_ARATH Early nodulin-like protein 3 OS=Arabidopsis thaliana GN=At5g25090 PE=1 SV=2	gi|1026022644|ref|XP_016557705.1| PREDICTED: early nodulin-like protein 3 [Capsicum annuum]	-	-	-	-	At5g25090
CA10g06850	-	virNOG00331	Q	sp|A6YIH8|C7D55_HYOMU Premnaspirodiene oxygenase OS=Hyoscyamus muticus GN=CYP71D55 PE=1 SV=1	gi|1026093281|ref|XP_016545808.1| PREDICTED: premnaspirodiene oxygenase-like [Capsicum annuum]	-	-	-	-	CYP71D55
CA09g06980	-	virNOG04671	S	sp|Q9LY46|TBL29_ARATH Protein ESKIMO 1 OS=Arabidopsis thaliana GN=ESK1 PE=1 SV=1	gi|1026037565|ref|XP_016564887.1| PREDICTED: protein ESKIMO 1-like [Capsicum annuum]	-	-	-	-	ESK1
CA02g03200	-	virNOG13199	S	-	gi|1026023294|ref|XP_016557991.1| PREDICTED: uncharacterized protein LOC107857650 [Capsicum annuum]	-	-	-	-	-
CA11g18820	-	virNOG17112	T	sp|O64825|LYK4_ARATH LysM domain receptor-like kinase 4 OS=Arabidopsis thaliana GN=LYK4 PE=1 SV=1	gi|1026099892|ref|XP_016548972.1| PREDICTED: lysM domain receptor-like kinase 4 [Capsicum annuum]	-	-	-	-	LYK4
CA06g16900	-	virNOG05301;virNOG03627	Q	sp|Q945B6|AOP1L_ARATH Probable 2-oxoglutarate-dependent dioxygenase AOP1.2 OS=Arabidopsis thaliana GN=AOP1.2 PE=2 SV=1	gi|1026065169|ref|XP_016577027.1| PREDICTED: probable inactive 2-oxoglutarate-dependent dioxygenase AOP2 [Capsicum annuum]	GO:0055114//obsolete oxidation-reduction process;	-	GO:0046872//metal ion binding;GO:0016491//oxidoreductase activity;	-	AOP1.2
CA07g18340	-	KOG0028;virNOG24678	ZTD	sp|Q9LSQ6|PBP1_ARATH Calcium-binding protein PBP1 OS=Arabidopsis thaliana GN=PBP1 PE=1 SV=1	gi|971573255|ref|XP_015170166.1| PREDICTED: calcium-binding protein PBP1 [Solanum tuberosum]	-	-	GO:0005509//calcium ion binding;	-	PBP1
CA03g27980	-	virNOG15942;virNOG14571	Q	sp|F4J2Z7|SDR4_ARATH Short-chain dehydrogenase reductase 4 OS=Arabidopsis thaliana GN=SDR4 PE=2 SV=1	gi|1026034826|ref|XP_016563579.1| PREDICTED: short-chain dehydrogenase reductase 3b-like [Capsicum annuum]	GO:0055114//obsolete oxidation-reduction process;	-	GO:0016491//oxidoreductase activity;	-	SDR4
CA09g08710	K16812	virNOG07324	S	sp|F4I2H7|TPX2_ARATH Protein TPX2 OS=Arabidopsis thaliana GN=TPX2 PE=1 SV=1	gi|1026084491|ref|XP_016541534.1| PREDICTED: protein TPX2-like isoform X1 [Capsicum annuum] __gt;gi|1026084493|ref|XP_016541535.1| PREDICTED: protein TPX2-like isoform X1 [Capsicum annuum]	GO:0060236//regulation of mitotic spindle organization;GO:0032147//activation of protein kinase activity;	GO:0005874//microtubule;GO:0005819//spindle;	-	-	TPX2
CA09g06510	-	virNOG12269;KOG0724	K	sp|Q8S9H7|DIV_ANTMA Transcription factor DIVARICATA OS=Antirrhinum majus GN=DIVARICATA PE=2 SV=1	gi|1026086214|ref|XP_016542286.1| PREDICTED: transcription factor DIVARICATA-like [Capsicum annuum]	-	-	-	-	DIVARICATA
CA02g19720	-	virNOG00360	G	sp|Q9SY29|PUP4_ARATH Probable purine permease 4 OS=Arabidopsis thaliana GN=PUP4 PE=2 SV=1	gi|1026028119|ref|XP_016560316.1| PREDICTED: probable purine permease 4 [Capsicum annuum]	GO:0006810//transport;	GO:0016021//integral component of membrane;	GO:0005215//transporter activity;	-	PUP4
CA01g17640	K11593	virNOG08173	J	sp|Q9C793|AGO7_ARATH Protein argonaute 7 OS=Arabidopsis thaliana GN=AGO7 PE=2 SV=1	gi|1026017059|ref|XP_016580052.1| PREDICTED: protein argonaute 7 [Capsicum annuum]	GO:0040034//regulation of development, heterochronic;GO:0009733//response to auxin;GO:0010267//production of ta-siRNAs involved in RNA interference;GO:0010599//production of lsiRNA involved in RNA interference;GO:0010050//vegetative phase change;	GO:0005737//cytoplasm;	GO:0003676//nucleic acid binding;	-	AGO7
CA02g27230	-	virNOG27303	R	-	gi|1026030081|ref|XP_016561292.1| PREDICTED: rapid alkalinization factor-like [Capsicum annuum]	-	-	-	-	-
CA12g02460	-	virNOG07781;virNOG06927	SR	sp|Q0WPN8|CRR60_ARATH Cysteine-rich repeat secretory protein 60 OS=Arabidopsis thaliana GN=CRRSP60 PE=1 SV=1	gi|1026060200|ref|XP_016574592.1| PREDICTED: LOW QUALITY PROTEIN: cysteine-rich repeat secretory protein 60-like [Capsicum annuum]	-	GO:0016021//integral component of membrane;	-	-	CRRSP60
CA03g04440	K05758	virNOG06882	Z	sp|F4IVU1|ARC2B_ARATH Actin-related protein 2/3 complex subunit 2B OS=Arabidopsis thaliana GN=ARPC2B PE=2 SV=1	gi|698428586|ref|XP_009789948.1| PREDICTED: actin-related protein 2/3 complex subunit 2B isoform X1 [Nicotiana sylvestris] __gt;gi|1025118816|ref|XP_016462772.1| PREDICTED: actin-related protein 2/3 complex subunit 2B-like isoform X1 [Nicotiana tabacum]	GO:0034314//Arp2/3 complex-mediated actin nucleation;	GO:0005885//Arp2/3 protein complex;	-	ko04144(Endocytosis)	ARPC2B
CA01g00770	-	virNOG04600	S	sp|Q9M3A3|ABIL2_ARATH Protein ABIL2 OS=Arabidopsis thaliana GN=ABIL2 PE=2 SV=1	gi|1026013370|ref|XP_016565769.1| PREDICTED: protein ABIL2-like [Capsicum annuum]	-	-	-	-	ABIL2
CA03g15900	-	KOG1192	CG	sp|U3U992|UGT8_CATRO 7-deoxyloganetic acid glucosyltransferase OS=Catharanthus roseus GN=UGT709C2 PE=1 SV=1	gi|565392877|ref|XP_006362115.1| PREDICTED: 7-deoxyloganetic acid glucosyltransferase-like [Solanum tuberosum]	GO:0008152//metabolic process;	-	GO:0016758//hexosyltransferase activity;	-	UGT709C2
CA03g06060	-	virNOG31222	S	sp|Q0WVN5|CSLG3_ARATH Cellulose synthase-like protein G3 OS=Arabidopsis thaliana GN=CSLG3 PE=2 SV=2	gi|1026040896|ref|XP_016566516.1| PREDICTED: cellulose synthase-like protein G3 [Capsicum annuum]	-	-	-	-	CSLG3
CA02g10990	K09838	virNOG13306	C	sp|P93236|ABA2_SOLLC Zeaxanthin epoxidase, chloroplastic OS=Solanum lycopersicum PE=2 SV=1	gi|1026029691|ref|XP_016561102.1| PREDICTED: zeaxanthin epoxidase, chloroplastic [Capsicum annuum]	GO:0016123//xanthophyll biosynthetic process;GO:0009414//response to water deprivation;GO:0009408//response to heat;GO:0055114//obsolete oxidation-reduction process;GO:0009688//abscisic acid biosynthetic process;GO:0044550//secondary metabolite biosynthetic process;	GO:0016020//membrane;GO:0009941//chloroplast envelope;	GO:0052662//zeaxanthin epoxidase activity;GO:0071949//FAD binding;	ko00906(Carotenoid biosynthesis)	-
CA02g27130	-	virNOG03295	R	sp|Q9LFW3|COBL4_ARATH COBRA-like protein 4 OS=Arabidopsis thaliana GN=COBL4 PE=2 SV=2	gi|1026030047|ref|XP_016561280.1| PREDICTED: COBRA-like protein 4 [Capsicum annuum]	GO:0010215//cellulose microfibril organization;GO:0016049//cell growth;	GO:0031225//anchored component of membrane;	-	-	COBL4
CA02g18310	-	virNOG26819	S	-	gi|1025097261|ref|XP_016466528.1| PREDICTED: ankyrin repeat domain-containing protein 13C-like [Nicotiana tabacum]	-	-	-	-	-
CA08g01200	K20279	virNOG07140;COG5411	TU	sp|Q9SIS4|IP5P9_ARATH Type IV inositol polyphosphate 5-phosphatase 9 OS=Arabidopsis thaliana GN=IP5P9 PE=1 SV=1	gi|1026076418|ref|XP_016537462.1| PREDICTED: type IV inositol polyphosphate 5-phosphatase 9 [Capsicum annuum]	-	-	-	ko04070(Phosphatidylinositol signaling system);ko00562(Inositol phosphate metabolism)	IP5P9
CA01g20020	-	virNOG06808	R	sp|Q00874|DR100_ARATH DNA damage-repair/toleration protein DRT100 OS=Arabidopsis thaliana GN=DRT100 PE=2 SV=2	gi|1026017732|ref|XP_016537766.1| PREDICTED: DNA-damage-repair/toleration protein DRT100-like [Capsicum annuum]	-	-	-	-	DRT100
CA05g15510	K05909	COG2132;virNOG14373	Q	sp|Q9SIY8|LAC5_ARATH Laccase-5 OS=Arabidopsis thaliana GN=LAC5 PE=2 SV=1	gi|1026058049|ref|XP_016573420.1| PREDICTED: laccase-12-like [Capsicum annuum]	GO:0046274//lignin catabolic process;GO:0055114//obsolete oxidation-reduction process;	GO:0048046//apoplast;	GO:0052716//hydroquinone:oxygen oxidoreductase activity;GO:0005507//copper ion binding;	-	LAC5
CA03g32030	-	virNOG01651	R	sp|Q42381|HLS1_ARATH Probable N-acetyltransferase HLS1 OS=Arabidopsis thaliana GN=HLS1 PE=1 SV=1	gi|1026042618|ref|XP_016567532.1| PREDICTED: probable N-acetyltransferase HLS1 [Capsicum annuum]	-	-	GO:0008080//N-acetyltransferase activity;	-	HLS1
CA04g15780	K03327	virNOG11537	S	sp|Q9FKQ1|DTX27_ARATH Protein DETOXIFICATION 27 OS=Arabidopsis thaliana GN=DTX27 PE=2 SV=1	gi|1026045907|ref|XP_016569137.1| PREDICTED: protein DETOXIFICATION 27-like [Capsicum annuum]	GO:0006855//xenobiotic transmembrane transport;	GO:0016021//integral component of membrane;	GO:0015297//antiporter activity;	-	DTX27
CA05g00670	K13495	virNOG03646	CG	sp|P56725|ZOX_PHAVU Zeatin O-xylosyltransferase OS=Phaseolus vulgaris GN=ZOX1 PE=2 SV=1	gi|1026054735|ref|XP_016571893.1| PREDICTED: zeatin O-glucosyltransferase-like [Capsicum annuum]	-	-	-	ko00908(Zeatin biosynthesis)	ZOX1
CA04g04260	K19893	virNOG05794	R	sp|Q9M088|E135_ARATH Glucan endo-1,3-beta-glucosidase 5 OS=Arabidopsis thaliana GN=At4g31140 PE=1 SV=1	gi|1026051926|ref|XP_016570407.1| PREDICTED: glucan endo-1,3-beta-glucosidase 5-like [Capsicum annuum]	GO:0005975//carbohydrate metabolic process;	-	GO:0004553//hydrolase activity, hydrolyzing O-glycosyl compounds;	ko00500(Starch and sucrose metabolism)	At4g31140
CA08g15370	-	virNOG15670	P	sp|Q9M2C3|VITH3_ARATH Vacuolar iron transporter homolog 3 OS=Arabidopsis thaliana GN=At3g43630 PE=3 SV=1	gi|1026075860|ref|XP_016582303.1| PREDICTED: vacuolar iron transporter homolog 4-like [Capsicum annuum]	-	GO:0016021//integral component of membrane;	-	-	At3g43630
CA08g07290	K09872	COG0580;virNOG08606	G	sp|Q7XSQ9|PIP12_ORYSJ Probable aquaporin PIP1-2 OS=Oryza sativa subsp. japonica GN=PIP1-2 PE=2 SV=3	gi|1026077780|ref|XP_016538075.1| PREDICTED: probable aquaporin PIP1-2 isoform X1 [Capsicum annuum]	GO:0006833//water transport;GO:0034220//ion transmembrane transport;GO:0009992//cellular water homeostasis;GO:0015793//glycerol transport;	GO:0009506//plasmodesma;GO:0005773//vacuole;GO:0005887//integral component of plasma membrane;	GO:0015254//glycerol channel activity;GO:0015250//water channel activity;	-	PIP1-2
CA03g30070	-	virNOG22462;virNOG23891	R	sp|Q6NMQ7|GASA6_ARATH Gibberellin-regulated protein 6 OS=Arabidopsis thaliana GN=GASA6 PE=3 SV=1	gi|1026034138|ref|XP_016563234.1| PREDICTED: gibberellin-regulated protein 6-like [Capsicum annuum]	-	-	-	-	GASA6
CA11g04490	-	virNOG05617	E	sp|Q3E6S9|CNIF3_ARATH Probable L-cysteine desulfhydrase, chloroplastic OS=Arabidopsis thaliana GN=CpNIFS3 PE=1 SV=1	gi|1026057383|ref|XP_016573094.1| PREDICTED: probable L-cysteine desulfhydrase, chloroplastic [Capsicum annuum] __gt;gi|1026057385|ref|XP_016573095.1| PREDICTED: probable L-cysteine desulfhydrase, chloroplastic [Capsicum annuum] __gt;gi|1026057387|ref|XP_016573096.1| PREDICTED: probable L-cysteine desulfhydrase, chloroplastic [Capsicum annuum] __gt;gi|1026057389|ref|XP_016573097.1| PREDICTED: pro…	-	-	GO:0003824//catalytic activity;	-	CpNIFS3
CA12g19450	-	virNOG00671;COG5411	TU	sp|O80560|IP5PC_ARATH Type I inositol polyphosphate 5-phosphatase 12 OS=Arabidopsis thaliana GN=IP5P12 PE=1 SV=2	gi|1026102351|ref|XP_016550246.1| PREDICTED: type I inositol polyphosphate 5-phosphatase 12-like isoform X1 [Capsicum annuum]	-	-	-	-	IP5P12
CA05g08840	-	virNOG16402	R	sp|Q0WPN8|CRR60_ARATH Cysteine-rich repeat secretory protein 60 OS=Arabidopsis thaliana GN=CRRSP60 PE=1 SV=1	gi|1026056408|ref|XP_016572711.1| PREDICTED: cysteine-rich repeat secretory protein 12-like isoform X1 [Capsicum annuum]	-	-	-	-	CRRSP60
CA08g17790	-	virNOG25078;virNOG21415	K	-	gi|1026080823|ref|XP_016539656.1| PREDICTED: B3 domain-containing protein At4g34400-like [Capsicum annuum]	-	-	-	-	-
CA06g23470	-	virNOG23720;virNOG19751	KR	sp|Q681X4|ZAT5_ARATH Zinc finger protein ZAT5 OS=Arabidopsis thaliana GN=ZAT5 PE=2 SV=1	gi|1026064888|ref|XP_016576894.1| PREDICTED: zinc finger protein ZAT5-like [Capsicum annuum]	-	-	-	-	ZAT5
CA02g30330	-	virNOG22470	O	sp|Q0WPX7|BAG2_ARATH BAG family molecular chaperone regulator 2 OS=Arabidopsis thaliana GN=BAG2 PE=1 SV=1	gi|1026032255|ref|XP_016562316.1| PREDICTED: BAG family molecular chaperone regulator 2 [Capsicum annuum]	-	-	-	-	BAG2
CA04g05580	-	virNOG15103	R	sp|B6SJQ0|CNR13_MAIZE Cell number regulator 13 OS=Zea mays GN=CNR13 PE=2 SV=1	gi|1026051731|ref|XP_016570308.1| PREDICTED: protein MID1-COMPLEMENTING ACTIVITY 1 [Capsicum annuum] __gt;gi|1026051733|ref|XP_016570309.1| PREDICTED: protein MID1-COMPLEMENTING ACTIVITY 1 [Capsicum annuum]	-	-	-	-	CNR13
CA07g00600	-	virNOG11477	S	sp|Q8W4K5|VAB_ARATH VAN3-binding protein OS=Arabidopsis thaliana GN=VAB PE=1 SV=1	gi|1026005845|ref|XP_016554738.1| PREDICTED: VAN3-binding protein [Capsicum annuum]	-	-	-	-	VAB
CA09g04210	-	virNOG07144	S	sp|Q9ZUS1|WTR13_ARATH WAT1-related protein At2g37460 OS=Arabidopsis thaliana GN=At2g37460 PE=2 SV=1	gi|1026086748|ref|XP_016542516.1| PREDICTED: WAT1-related protein At2g37460-like [Capsicum annuum]	GO:0055085//transmembrane transport;	GO:0016021//integral component of membrane;	GO:0022857//transmembrane transporter activity;	-	At2g37460
CA11g08800	K16732	virNOG02235	Z	sp|Q9C7G0|MA658_ARATH 65-kDa microtubule-associated protein 8 OS=Arabidopsis thaliana GN=MAP65-8 PE=1 SV=2	gi|1026098641|ref|XP_016548413.1| PREDICTED: 65-kDa microtubule-associated protein 8 [Capsicum annuum]	-	-	-	-	MAP65-8
CA04g19640	-	virNOG13066	Q	sp|O49858|C82A3_SOYBN Cytochrome P450 82A3 OS=Glycine max GN=CYP82A3 PE=2 SV=1	gi|1026045031|ref|XP_016568695.1| PREDICTED: cytochrome P450 CYP82D47-like [Capsicum annuum]	-	-	-	-	CYP82A3
CA03g27380	-	KOG1922;virNOG06138	ZT	sp|O48682|FH4_ARATH Formin-like protein 4 OS=Arabidopsis thaliana GN=FH4 PE=1 SV=2	gi|1026034737|ref|XP_016563532.1| PREDICTED: formin-like protein 4 [Capsicum annuum]	-	GO:0016021//integral component of membrane;	-	-	FH4
CA09g05000	K05909	virNOG09759;COG2132;virNOG33073	Q	sp|Q9FJD5|LAC17_ARATH Laccase-17 OS=Arabidopsis thaliana GN=LAC17 PE=2 SV=1	gi|1026086330|ref|XP_016542334.1| PREDICTED: laccase-17-like [Capsicum annuum]	GO:0046274//lignin catabolic process;GO:0055114//obsolete oxidation-reduction process;	GO:0048046//apoplast;	GO:0052716//hydroquinone:oxygen oxidoreductase activity;GO:0005507//copper ion binding;	-	LAC17
CA01g20220	K09422	virNOG16217	K	sp|Q9C6U1|MYB83_ARATH Transcription factor MYB83 OS=Arabidopsis thaliana GN=MYB83 PE=2 SV=1	gi|1026022206|ref|XP_016556827.1| PREDICTED: transcription factor RAX1 [Capsicum annuum]	GO:2000652//regulation of secondary cell wall biogenesis;GO:0045893//positive regulation of transcription, DNA-templated;	-	GO:0003677//DNA binding;	-	MYB83
CA06g22670	-	virNOG06955	O	sp|Q766C2|NEP2_NEPGR Aspartic proteinase nepenthesin-2 OS=Nepenthes gracilis GN=nep2 PE=1 SV=1	gi|1026067103|ref|XP_016577980.1| PREDICTED: aspartic proteinase nepenthesin-2 [Capsicum annuum]	GO:0006508//proteolysis;	-	GO:0004190//aspartic-type endopeptidase activity;	-	nep2
CA09g10090	-	virNOG07459	S	sp|Q8LED3|TBL3_ARATH Protein trichome birefringence-like 3 OS=Arabidopsis thaliana GN=TBL3 PE=2 SV=1	gi|1026085307|ref|XP_016541914.1| PREDICTED: protein trichome birefringence-like 3 [Capsicum annuum]	-	GO:0016021//integral component of membrane;	-	-	TBL3
CA02g28890	-	virNOG06327	R	sp|P50699|TLPH_ARATH Thaumatin-like protein OS=Arabidopsis thaliana GN=At1g18250 PE=2 SV=2	gi|1026032204|ref|XP_016562289.1| PREDICTED: thaumatin-like protein [Capsicum annuum]	-	-	-	-	At1g18250
CA11g13700	-	virNOG22785	S	-	gi|460411801|ref|XP_004251294.1| PREDICTED: uncharacterized protein LOC101257533 [Solanum lycopersicum]	-	-	-	-	-
CA02g21340	K00434	virNOG11018	R	sp|Q42564|APX3_ARATH L-ascorbate peroxidase 3 OS=Arabidopsis thaliana GN=APX3 PE=1 SV=1	gi|1026028453|ref|XP_016560481.1| PREDICTED: L-ascorbate peroxidase 3, peroxisomal-like isoform X1 [Capsicum annuum]	GO:0006979//response to oxidative stress;GO:0098869//cellular oxidant detoxification;GO:0055114//obsolete oxidation-reduction process;	GO:0016021//integral component of membrane;	GO:0020037//heme binding;GO:0004601//peroxidase activity;	ko00480(Glutathione metabolism);ko00053(Ascorbate and aldarate metabolism)	APX3
CA02g11070	-	-	-	sp|Q70II3|EF110_ARATH Ethylene-responsive transcription factor ERF110 OS=Arabidopsis thaliana GN=ERF110 PE=2 SV=2	gi|1026005720|ref|XP_016554669.1| PREDICTED: ethylene-responsive transcription factor ERF096-like [Capsicum annuum]	-	-	-	-	ERF110
CA02g21380	K19366	virNOG07350	S	sp|O48832|ERD7_ARATH Protein EARLY-RESPONSIVE TO DEHYDRATION 7, chloroplastic OS=Arabidopsis thaliana GN=ERD7 PE=1 SV=1	gi|1026028469|ref|XP_016560490.1| PREDICTED: uncharacterized protein LOC107859864 [Capsicum annuum]	-	-	-	ko04144(Endocytosis)	ERD7
CA07g02530	K02209	virNOG02236	L	sp|O80786|MCM5_ARATH DNA replication licensing factor MCM5 OS=Arabidopsis thaliana GN=MCM5 PE=1 SV=1	gi|1026070897|ref|XP_016579843.1| PREDICTED: DNA replication licensing factor MCM5 [Capsicum annuum]	GO:0006270//DNA replication initiation;GO:0032508//DNA duplex unwinding;	GO:0005737//cytoplasm;GO:0000347//THO complex;GO:0042555//MCM complex;	GO:0003688//DNA replication origin binding;GO:0005524//ATP binding;GO:0003682//chromatin binding;GO:0003678//DNA helicase activity;	ko03030(DNA replication)	MCM5
CA05g15540	K05909	COG2132;virNOG14373	Q	sp|Q9SIY8|LAC5_ARATH Laccase-5 OS=Arabidopsis thaliana GN=LAC5 PE=2 SV=1	gi|1026060581|ref|XP_016574743.1| PREDICTED: laccase-12-like [Capsicum annuum]	GO:0046274//lignin catabolic process;GO:0055114//obsolete oxidation-reduction process;	GO:0048046//apoplast;	GO:0052716//hydroquinone:oxygen oxidoreductase activity;GO:0005507//copper ion binding;	-	LAC5
CA06g15540	K02145	virNOG05352	C	sp|P09469|VATA_DAUCA V-type proton ATPase catalytic subunit A OS=Daucus carota PE=2 SV=1	gi|1026009286|ref|XP_016556378.1| PREDICTED: V-type proton ATPase catalytic subunit A [Capsicum annuum]	GO:0046034//ATP metabolic process;	GO:0033180//proton-transporting V-type ATPase, V1 domain;	GO:0005524//ATP binding;GO:0046961//proton-transporting ATPase activity, rotational mechanism;	ko04145(Phagosome);ko00190(Oxidative phosphorylation)	-
CA01g05020	-	virNOG08107	I	sp|F4JYJ3|SFH11_ARATH Phosphatidylinositol/phosphatidylcholine transfer protein SFH11 OS=Arabidopsis thaliana GN=SFH11 PE=3 SV=1	gi|1026021584|ref|XP_016553359.1| PREDICTED: phosphatidylinositol/phosphatidylcholine transfer protein SFH11 [Capsicum annuum] __gt;gi|1026021586|ref|XP_016553365.1| PREDICTED: phosphatidylinositol/phosphatidylcholine transfer protein SFH11 [Capsicum annuum] __gt;gi|1026021588|ref|XP_016553371.1| PREDICTED: phosphatidylinositol/phosphatidylcholine transfer protein SFH11 [Capsicum annuum]	-	-	-	-	SFH11
CA01g34410	-	virNOG06621;virNOG05699;COG4886	ST	sp|Q9LYN8|EMS1_ARATH Leucine-rich repeat receptor protein kinase EMS1 OS=Arabidopsis thaliana GN=EMS1 PE=1 SV=1	gi|971581964|ref|XP_015159632.1| PREDICTED: probable LRR receptor-like serine/threonine-protein kinase At4g08850 [Solanum tuberosum]	-	-	-	-	EMS1
CA06g06900	K03364	virNOG00288	D	sp|Q8LPL5|FZR3_ARATH Protein FIZZY-RELATED 3 OS=Arabidopsis thaliana GN=FZR3 PE=1 SV=1	gi|1026062437|ref|XP_016575620.1| PREDICTED: protein FIZZY-RELATED 3 isoform X1 [Capsicum annuum]	GO:0050790//regulation of catalytic activity;	-	GO:0010997//anaphase-promoting complex binding;GO:0097027//ubiquitin-protein transferase activator activity;	ko04120(Ubiquitin mediated proteolysis)	FZR3
CA08g11850	K10406	virNOG01711	Z	sp|F4K4C5|KN14S_ARATH Kinesin-like protein KIN-14S OS=Arabidopsis thaliana GN=KIN14S PE=3 SV=1	gi|1026078745|ref|XP_016538582.1| PREDICTED: kinesin-4 [Capsicum annuum]	GO:0007018//microtubule-based movement;	GO:0005874//microtubule;	GO:0005524//ATP binding;GO:0003777//microtubule motor activity;GO:0008017//microtubule binding;	-	KIN14S
CA02g01920	-	virNOG25423	T	-	gi|223537128|gb|EEF38761.1| conserved hypothetical protein [Ricinus communis]	-	-	-	-	-
CA11g05300	K17469	virNOG09091	P	sp|O04722|SUT21_ARATH Sulfate transporter 2.1 OS=Arabidopsis thaliana GN=SULTR2;1 PE=2 SV=1	gi|1026099246|ref|XP_016548697.1| PREDICTED: low affinity sulfate transporter 3-like [Capsicum annuum]	GO:1902358//sulfate transmembrane transport;	GO:0005887//integral component of plasma membrane;	GO:0008271//secondary active sulfate transmembrane transporter activity;	-	SULTR2;1
CA10g19840	-	virNOG00906	S	-	gi|1026089287|ref|XP_016543769.1| PREDICTED: uncharacterized protein LOC107843876 [Capsicum annuum]	-	-	-	-	-
CA10g18950	-	virNOG17981	R	sp|P13087|MIRA_SYNDU Miraculin OS=Synsepalum dulcificum PE=1 SV=3	gi|1026089065|ref|XP_016543652.1| PREDICTED: miraculin-like [Capsicum annuum]	GO:0010951//negative regulation of endopeptidase activity;	-	GO:0004866//endopeptidase inhibitor activity;	-	-
CA04g22680	-	virNOG15340	S	sp|Q70PR7|VINSY_RAUSE Vinorine synthase OS=Rauvolfia serpentina GN=ACT PE=1 SV=2	gi|565350582|ref|XP_006342247.1| PREDICTED: vinorine synthase-like [Solanum tuberosum]	-	-	-	-	ACT
CA07g20120	K10400	virNOG06046	Z	sp|F4JDI6|KN12F_ARATH Kinesin-like protein KIN-12F OS=Arabidopsis thaliana GN=KIN12F PE=3 SV=1	gi|1026074115|ref|XP_016581385.1| PREDICTED: kinesin-like protein KIN12A [Capsicum annuum]	GO:0007018//microtubule-based movement;	-	GO:0005524//ATP binding;GO:0003777//microtubule motor activity;GO:0008017//microtubule binding;	-	KIN12F
CA06g20920	-	virNOG05086	R	sp|Q9FZD9|DUF3_ARATH DUF724 domain-containing protein 3 OS=Arabidopsis thaliana GN=DUF3 PE=1 SV=1	gi|1026067454|ref|XP_016578159.1| PREDICTED: uncharacterized protein LOC107875828 [Capsicum annuum]	-	-	-	-	DUF3
CA02g20320	K00695	virNOG03928	M	sp|Q7XNX6|SUS7_ORYSJ Sucrose synthase 7 OS=Oryza sativa subsp. japonica GN=SUS7 PE=2 SV=2	gi|1026027902|ref|XP_016560203.1| PREDICTED: sucrose synthase 7-like isoform X1 [Capsicum annuum]	-	-	-	ko00500(Starch and sucrose metabolism)	SUS7
CA02g26300	-	virNOG03125	S	sp|Q12010|YPQ1_YEAST Probable vacuolar amino acid transporter YPQ1 OS=Saccharomyces cerevisiae (strain ATCC 204508 / S288c) GN=YPQ1 PE=1 SV=1	gi|1026029877|ref|XP_016561202.1| PREDICTED: lysosomal amino acid transporter 1 homolog [Capsicum annuum]	-	-	-	-	YPQ1
CA07g12450	K04454	KOG0014	K	sp|Q1PFC2|AGL66_ARATH Agamous-like MADS-box protein AGL66 OS=Arabidopsis thaliana GN=AGL66 PE=1 SV=1	gi|1026070027|ref|XP_016579435.1| PREDICTED: agamous-like MADS-box protein AGL66 isoform X1 [Capsicum annuum] __gt;gi|1026070029|ref|XP_016579436.1| PREDICTED: agamous-like MADS-box protein AGL66 isoform X1 [Capsicum annuum]	-	-	-	-	AGL66
CA01g05120	K00975	virNOG04573;virNOG01194	M	sp|Q00081|GLGL1_SOLTU Glucose-1-phosphate adenylyltransferase large subunit 1 (Fragment) OS=Solanum tuberosum GN=AGPS1 PE=1 SV=1	gi|1026081030|ref|XP_016539764.1| PREDICTED: glucose-1-phosphate adenylyltransferase large subunit 1 [Capsicum annuum]	GO:0019252//starch biosynthetic process;GO:0005978//glycogen biosynthetic process;	GO:0009501//amyloplast;GO:0009507//chloroplast;	GO:0008878//glucose-1-phosphate adenylyltransferase activity;GO:0005524//ATP binding;	ko00520(Amino sugar and nucleotide sugar metabolism);ko00500(Starch and sucrose metabolism)	AGPS1
CA02g09470	-	virNOG11199	O	sp|O49607|SBT16_ARATH Subtilisin-like protease SBT1.6 OS=Arabidopsis thaliana GN=SBT1.6 PE=2 SV=1	gi|1026025753|ref|XP_016559159.1| PREDICTED: subtilisin-like protease SBT3.9 [Capsicum annuum]	-	-	-	-	SBT1.6
CA12g20770	K15744	virNOG12343	G	sp|Q9SAC0|ZCIS_ARATH 15-cis-zeta-carotene isomerase, chloroplastic OS=Arabidopsis thaliana GN=Z-ISO PE=1 SV=1	gi|1026102162|ref|XP_016550148.1| PREDICTED: 15-cis-zeta-carotene isomerase, chloroplastic [Capsicum annuum]	GO:0016120//carotene biosynthetic process;	GO:0016021//integral component of membrane;GO:0009507//chloroplast;	GO:0090471//9,15,9'-tri-cis-zeta-carotene isomerase activity;	ko00906(Carotenoid biosynthesis)	Z-ISO
CA11g02660	-	virNOG05584	I	sp|O49523|DSEL_ARATH Phospholipase A1-IIgamma OS=Arabidopsis thaliana GN=DSEL PE=1 SV=1	gi|1026099774|ref|XP_016548925.1| PREDICTED: phospholipase A1-IIgamma-like [Capsicum annuum]	-	-	-	-	DSEL
CA03g07970	K00770	virNOG03814	G	sp|Q9SRW9|CSLD5_ARATH Cellulose synthase-like protein D5 OS=Arabidopsis thaliana GN=CSLD5 PE=2 SV=1	gi|1026039533|ref|XP_016565821.1| PREDICTED: cellulose synthase-like protein D5 [Capsicum annuum]	GO:0030244//cellulose biosynthetic process;GO:0071555//cell wall organization;	GO:0016021//integral component of membrane;	GO:0016760//cellulose synthase (UDP-forming) activity;	ko00520(Amino sugar and nucleotide sugar metabolism)	CSLD5
CA12g19920	K00799	KOG0406;virNOG30014	O	sp|Q03664|GSTX3_TOBAC Probable glutathione S-transferase OS=Nicotiana tabacum PE=2 SV=1	gi|1026101226|ref|XP_016549751.1| PREDICTED: probable glutathione S-transferase [Capsicum annuum]	-	-	-	ko00480(Glutathione metabolism)	-
CA02g08260	-	virNOG27303	R	sp|Q9LH43|RLF27_ARATH Protein RALF-like 27 OS=Arabidopsis thaliana GN=RALFL27 PE=2 SV=1	gi|1026023580|ref|XP_016558143.1| PREDICTED: protein RALF-like 27 [Capsicum annuum]	-	-	-	-	RALFL27
CA03g34060	-	virNOG03237	S	-	gi|1026033147|ref|XP_016562758.1| PREDICTED: uncharacterized protein LOC107861892 isoform X2 [Capsicum annuum]	-	-	-	-	-
CA02g20840	K00430	virNOG01540	G	sp|Q43872|PER64_ARATH Peroxidase 64 OS=Arabidopsis thaliana GN=PER64 PE=1 SV=1	gi|1026031877|ref|XP_016562131.1| PREDICTED: peroxidase 64-like [Capsicum annuum]	GO:0055114//obsolete oxidation-reduction process;GO:0006979//response to oxidative stress;GO:0098869//cellular oxidant detoxification;GO:0042744//hydrogen peroxide catabolic process;	GO:0005576//extracellular region;	GO:0020037//heme binding;GO:0046872//metal ion binding;GO:0004601//peroxidase activity;	ko00940(Phenylpropanoid biosynthesis)	PER64
CA08g01470	-	virNOG03772;COG3752	SR	-	gi|1026076359|ref|XP_016537433.1| PREDICTED: uncharacterized protein LOC107838757 [Capsicum annuum]	GO:0055114//obsolete oxidation-reduction process;GO:0006629//lipid metabolic process;	GO:0016021//integral component of membrane;GO:0005737//cytoplasm;	GO:0016627//oxidoreductase activity, acting on the CH-CH group of donors;	-	-
CA06g14680	-	virNOG05665;virNOG28254	R	sp|P81898|PNAA_PRUDU Peptide-N4-(N-acetyl-beta-glucosaminyl)asparagine amidase A OS=Prunus dulcis PE=1 SV=2	gi|1026060960|ref|XP_016574929.1| PREDICTED: peptide-N4-(N-acetyl-beta-glucosaminyl)asparagine amidase A-like [Capsicum annuum]	-	-	-	-	-
CA02g00430	-	virNOG02489	O	sp|Q9SUN6|SBT22_ARATH Subtilisin-like protease SBT2.2 OS=Arabidopsis thaliana GN=SBT2.2 PE=3 SV=1	gi|1026026136|ref|XP_016559339.1| PREDICTED: subtilisin-like protease SBT2.3 isoform X1 [Capsicum annuum]	GO:0006508//proteolysis;	-	GO:0004252//serine-type endopeptidase activity;	-	SBT2.2
CA12g22710	-	virNOG26223	R	sp|Q9MA49|JAL2_ARATH Jacalin-related lectin 2 OS=Arabidopsis thaliana GN=JAL2 PE=3 SV=1	gi|698524204|ref|XP_009758904.1| PREDICTED: inactive protein RESTRICTED TEV MOVEMENT 1-like [Nicotiana sylvestris]	-	-	-	-	JAL2
CA08g12740	K01051	virNOG03734	G	sp|Q9M9W7|PME22_ARATH Putative pectinesterase/pectinesterase inhibitor 22 OS=Arabidopsis thaliana GN=PME22 PE=3 SV=1	gi|1026078974|ref|XP_016538704.1| PREDICTED: putative pectinesterase/pectinesterase inhibitor 22 [Capsicum annuum]	GO:0045490//pectin catabolic process;GO:0043086//negative regulation of catalytic activity;GO:0042545//cell wall modification;	GO:0005618//cell wall;	GO:0045330//aspartyl esterase activity;GO:0004857//enzyme inhibitor activity;GO:0030599//pectinesterase activity;	ko00040(Pentose and glucuronate interconversions)	PME22
CA04g00910	-	-	-	sp|P85524|KIRO_ACTDE Kirola OS=Actinidia deliciosa PE=1 SV=1	gi|1026052290|ref|XP_016570590.1| PREDICTED: kirola-like [Capsicum annuum] __gt;gi|1026052292|ref|XP_016570591.1| PREDICTED: kirola-like [Capsicum annuum]	-	-	-	-	-
CA04g19190	-	virNOG07137	S	-	gi|1026045083|ref|XP_016568724.1| PREDICTED: uncharacterized protein LOC107867125 isoform X1 [Capsicum annuum]	-	-	-	-	-
CA11g14280	K17913	virNOG06207	Q	sp|Q8LIY8|CCD8B_ORYSJ Carotenoid cleavage dioxygenase 8 homolog B, chloroplastic OS=Oryza sativa subsp. japonica GN=CCD8B PE=1 SV=1	gi|1026077242|ref|XP_016537824.1| PREDICTED: carotenoid cleavage dioxygenase 8 homolog B, chloroplastic [Capsicum annuum]	GO:0055114//obsolete oxidation-reduction process;	-	GO:0016702//oxidoreductase activity, acting on single donors with incorporation of molecular oxygen, incorporation of two atoms of oxygen;	ko00906(Carotenoid biosynthesis)	CCD8B
CA07g19480	-	virNOG22088	R	sp|Q8LC95|ENL3_ARATH Early nodulin-like protein 3 OS=Arabidopsis thaliana GN=At5g25090 PE=1 SV=2	gi|1026010243|ref|XP_016556833.1| PREDICTED: early nodulin-like protein 3 [Capsicum annuum]	-	GO:0016021//integral component of membrane;	GO:0009055//electron transfer activity;	-	At5g25090
CA08g07200	-	virNOG04728	R	sp|Q9LQ89|ROGF2_ARATH Rop guanine nucleotide exchange factor 2 OS=Arabidopsis thaliana GN=ROPGEF2 PE=1 SV=2	gi|1026077756|ref|XP_016538062.1| PREDICTED: rop guanine nucleotide exchange factor 2 [Capsicum annuum] __gt;gi|1026077758|ref|XP_016538063.1| PREDICTED: rop guanine nucleotide exchange factor 2 [Capsicum annuum] __gt;gi|1026077760|ref|XP_016538064.1| PREDICTED: rop guanine nucleotide exchange factor 2 [Capsicum annuum]	GO:0043547//positive regulation of GTPase activity;	-	-	-	ROPGEF2
CA06g17470	-	KOG1021;virNOG06353	WMG	sp|Q940Q8|IX10L_ARATH Probable beta-1,4-xylosyltransferase IRX10L OS=Arabidopsis thaliana GN=IRX10L PE=2 SV=1	gi|1026067923|ref|XP_016578404.1| PREDICTED: probable beta-1,4-xylosyltransferase IRX10L [Capsicum annuum]	-	-	-	-	IRX10L
CA05g15200	-	KOG0724;virNOG11672	K	sp|Q8S9H7|DIV_ANTMA Transcription factor DIVARICATA OS=Antirrhinum majus GN=DIVARICATA PE=2 SV=1	gi|1026057983|ref|XP_016573387.1| PREDICTED: transcription factor DIVARICATA-like [Capsicum annuum] __gt;gi|1026057985|ref|XP_016573388.1| PREDICTED: transcription factor DIVARICATA-like [Capsicum annuum]	GO:0006355//regulation of transcription, DNA-templated;	GO:0005634//nucleus;	GO:0003677//DNA binding;	-	DIVARICATA
CA01g01440	-	virNOG10717;virNOG20350	K	sp|Q9SUE3|CRF4_ARATH Ethylene-responsive transcription factor CRF4 OS=Arabidopsis thaliana GN=CRF4 PE=1 SV=2	gi|1026008136|ref|XP_016555837.1| PREDICTED: ethylene-responsive transcription factor CRF1-like [Capsicum annuum]	GO:0006351//transcription, DNA-templated;	-	-	-	CRF4
CA03g18310	K10403	virNOG03700	Z	sp|F4KEC6|KN10C_ARATH Kinesin-like protein KIN-10C OS=Arabidopsis thaliana GN=KIN10C PE=2 SV=1	gi|1026036882|ref|XP_016564587.1| PREDICTED: kinesin-like protein KIF22 isoform X4 [Capsicum annuum]	-	-	-	-	KIN10C
CA10g19820	K14492	virNOG15837	K	sp|O80366|ARR9_ARATH Two-component response regulator ARR9 OS=Arabidopsis thaliana GN=ARR9 PE=1 SV=1	gi|1026089283|ref|XP_016543767.1| PREDICTED: two-component response regulator ORR9-like [Capsicum annuum]	GO:0000160//phosphorelay signal transduction system;	GO:0005622//intracellular anatomical structure;	-	ko04075(Plant hormone signal transduction)	ARR9
CA02g28340	K07374	virNOG06165	Z	sp|P33629|TBA_PRUDU Tubulin alpha chain OS=Prunus dulcis GN=TUBA PE=2 SV=1	gi|1026030330|ref|XP_016561415.1| PREDICTED: tubulin alpha chain-like [Capsicum annuum]	GO:0007017//microtubule-based process;	GO:0005874//microtubule;GO:0005737//cytoplasm;	GO:0005525//GTP binding;GO:0005200//structural constituent of cytoskeleton;GO:0003924//GTPase activity;	ko04145(Phagosome)	TUBA
CA09g03410	-	KOG4658;virNOG15761	T	sp|Q60CZ8|R1A10_SOLDE Putative late blight resistance protein homolog R1A-10 OS=Solanum demissum GN=R1A-10 PE=3 SV=1	gi|1026087043|ref|XP_016542664.1| PREDICTED: putative late blight resistance protein homolog R1A-10 [Capsicum annuum]	-	-	-	-	R1A-10
CA03g19920	-	virNOG01369	S	sp|Q9SF32|IQD1_ARATH Protein IQ-DOMAIN 1 OS=Arabidopsis thaliana GN=IQD1 PE=1 SV=1	gi|1026036419|ref|XP_016564365.1| PREDICTED: protein IQ-DOMAIN 1 [Capsicum annuum] __gt;gi|1026036421|ref|XP_016564366.1| PREDICTED: protein IQ-DOMAIN 1 [Capsicum annuum]	-	-	-	-	IQD1
CA12g19910	-	virNOG22606	S	-	gi|1026101024|ref|XP_016549651.1| PREDICTED: uncharacterized protein LOC107849608 [Capsicum annuum]	-	-	-	-	-
CA03g04310	K14484	virNOG15473	K	sp|Q38831|IAA13_ARATH Auxin-responsive protein IAA13 OS=Arabidopsis thaliana GN=IAA13 PE=1 SV=2	gi|1026040816|ref|XP_016566476.1| PREDICTED: auxin-responsive protein IAA13-like [Capsicum annuum]	-	-	-	ko04075(Plant hormone signal transduction)	IAA13
CA11g13780	-	virNOG07073	G	sp|Q9SLP4|CHIT1_TULBA Chitinase 1 OS=Tulipa bakeri PE=1 SV=1	gi|1026099638|ref|XP_016548868.1| PREDICTED: chitinase 2-like [Capsicum annuum]	GO:0005975//carbohydrate metabolic process;	-	GO:0004553//hydrolase activity, hydrolyzing O-glycosyl compounds;	-	-
CA01g17350	-	virNOG12563;euNOG13263	S	-	gi|1026017651|ref|XP_016537364.1| PREDICTED: uncharacterized protein DDB_G0271670-like [Capsicum annuum]	-	-	-	-	-
CA11g18840	-	virNOG03308	T	sp|Q8VYY5|NCRK_ARATH Receptor-like serine/threonine-protein kinase NCRK OS=Arabidopsis thaliana GN=NCRK PE=1 SV=1	gi|1026097943|ref|XP_016548118.1| PREDICTED: receptor-like serine/threonine-protein kinase NCRK isoform X1 [Capsicum annuum] __gt;gi|1026097945|ref|XP_016548119.1| PREDICTED: receptor-like serine/threonine-protein kinase NCRK isoform X1 [Capsicum annuum] __gt;gi|1026097947|ref|XP_016548120.1| PREDICTED: receptor-like serine/threonine-protein kinase NCRK isoform X1 [Capsicum annuum] __gt;gi|102609…	GO:0006468//protein phosphorylation;GO:0010089//xylem development;	GO:0010008//endosome membrane;GO:0016021//integral component of membrane;GO:0005886//plasma membrane;	GO:0005524//ATP binding;GO:0004674//protein serine/threonine kinase activity;GO:0051020//GTPase binding;	-	NCRK
CA05g02210	-	virNOG20720;KOG0800	O	sp|Q8LFY8|ATL54_ARATH RING-H2 finger protein ATL54 OS=Arabidopsis thaliana GN=ATL54 PE=2 SV=2	gi|1026055075|ref|XP_016572070.1| PREDICTED: RING-H2 finger protein ATL47-like [Capsicum annuum] __gt;gi|1026055077|ref|XP_016572071.1| PREDICTED: RING-H2 finger protein ATL47-like [Capsicum annuum]	-	-	-	-	ATL54
CA01g00240	-	virNOG22599;virNOG11081	K	sp|Q9SU44|GRF8_ARATH Growth-regulating factor 8 OS=Arabidopsis thaliana GN=GRF8 PE=2 SV=1	gi|1026013240|ref|XP_016565105.1| PREDICTED: growth-regulating factor 8 isoform X1 [Capsicum annuum]	-	-	-	-	GRF8
CA01g01910	-	virNOG11914	G	sp|P22503|GUN_PHAVU Endoglucanase OS=Phaseolus vulgaris PE=2 SV=2	gi|1027857286|ref|NP_001311817.1| endoglucanase 18-like precursor [Capsicum annuum] __gt;gi|1655543|emb|CAA65826.1| cellulase [Capsicum annuum]	GO:0030245//cellulose catabolic process;	-	GO:0008810//cellulase activity;	-	-
CA07g09050	-	virNOG07291	O	sp|Q9SZR3|SMXL4_ARATH Protein SMAX1-LIKE 4 OS=Arabidopsis thaliana GN=SMXL4 PE=1 SV=1	gi|1026020876|ref|XP_016550103.1| PREDICTED: protein SMAX1-LIKE 4 isoform X1 [Capsicum annuum]	GO:0019538//protein metabolic process;	-	-	-	SMXL4
CA08g17550	-	virNOG37672;NOG178686	OR	-	gi|1026076016|ref|XP_016582383.1| PREDICTED: protease inhibitor HPI-like [Capsicum annuum]	GO:0009611//response to wounding;GO:0010951//negative regulation of endopeptidase activity;	-	GO:0004867//serine-type endopeptidase inhibitor activity;	-	-
CA02g26650	-	virNOG00985	T	sp|Q9LFS4|NIK1_ARATH Protein NSP-INTERACTING KINASE 1 OS=Arabidopsis thaliana GN=NIK1 PE=1 SV=1	gi|1026029883|ref|XP_016561205.1| PREDICTED: protein NSP-INTERACTING KINASE 1 [Capsicum annuum]	GO:0006468//protein phosphorylation;	GO:0016021//integral component of membrane;	GO:0004674//protein serine/threonine kinase activity;GO:0005524//ATP binding;	-	NIK1
CA03g21200	-	virNOG35445;virNOG26602	S	-	gi|1026036119|ref|XP_016564218.1| PREDICTED: uncharacterized protein LOC107862995 [Capsicum annuum]	-	-	-	-	-
CA12g17890	-	virNOG01931;COG2132	Q	sp|Q00624|ASOL_BRANA L-ascorbate oxidase homolog OS=Brassica napus GN=Bp10 PE=2 SV=1	gi|970065568|ref|XP_015059744.1| PREDICTED: L-ascorbate oxidase homolog [Solanum pennellii]	GO:0055114//obsolete oxidation-reduction process;	-	GO:0005507//copper ion binding;GO:0016491//oxidoreductase activity;	-	Bp10
CA06g26360	-	virNOG22730	S	-	gi|1026008931|ref|XP_016556206.1| PREDICTED: uncharacterized protein LOC107855708 isoform X1 [Capsicum annuum]	-	-	-	-	-
CA10g05220	K01246	COG2818;virNOG06387	L	sp|Q7VG78|GUAA_HELHP Probable GMP synthase [glutamine-hydrolyzing] OS=Helicobacter hepaticus (strain ATCC 51449 / 3B1) GN=guaA PE=3 SV=1	gi|1026092430|ref|XP_016545396.1| PREDICTED: uncharacterized protein LOC107845534 isoform X1 [Capsicum annuum]	-	-	-	ko03410(Base excision repair)	guaA
CA07g21120	-	virNOG03805	S	-	gi|1026074519|ref|XP_016581596.1| PREDICTED: uncharacterized protein LOC107878928 [Capsicum annuum]	-	GO:0005773//vacuole;GO:0009507//chloroplast;	-	-	-
CA09g02790	-	virNOG03669;COG0515	T	sp|Q9S7D9|ACCR1_ARATH Serine/threonine-protein kinase-like protein CCR1 OS=Arabidopsis thaliana GN=CCR1 PE=1 SV=1	gi|1026087175|ref|XP_016542729.1| PREDICTED: serine/threonine-protein kinase-like protein CCR1 [Capsicum annuum]	GO:0006468//protein phosphorylation;	GO:0016021//integral component of membrane;	GO:0004674//protein serine/threonine kinase activity;GO:0005524//ATP binding;	-	CCR1
CA11g19150	-	virNOG06340	G	sp|Q9SCV4|BGAL8_ARATH Beta-galactosidase 8 OS=Arabidopsis thaliana GN=BGAL8 PE=2 SV=2	gi|1026096753|ref|XP_016547525.1| PREDICTED: beta-galactosidase 8 [Capsicum annuum]	GO:0005975//carbohydrate metabolic process;	GO:0005618//cell wall;GO:0016021//integral component of membrane;GO:0005773//vacuole;	GO:0030246//carbohydrate binding;GO:0004565//beta-galactosidase activity;	-	BGAL8
CA06g12340	-	virNOG22248	S	sp|Q8LGD5|MKS1_ARATH Protein MKS1 OS=Arabidopsis thaliana GN=MKS1 PE=1 SV=2	gi|1026061350|ref|XP_016575124.1| PREDICTED: protein MKS1 [Capsicum annuum]	-	-	-	-	MKS1
CA10g19430	-	-	-	-	-	-	-	-	-	-
CA05g16370	-	virNOG07885	R	sp|Q53MB8|TLPH_ORYSJ Thaumatin-like protein OS=Oryza sativa subsp. japonica GN=Os11g0706600 PE=2 SV=1	gi|1026060627|ref|XP_016574766.1| PREDICTED: thaumatin-like protein isoform X4 [Capsicum annuum]	-	-	-	-	Os11g0706600
CA03g10950	K06911	COG1741;virNOG10950	SR	sp|Q9LPS9|PRNL1_ARATH Pirin-like protein At1g50590 OS=Arabidopsis thaliana GN=At1g50590 PE=2 SV=1	gi|1026038198|ref|XP_016565171.1| PREDICTED: pirin-like protein At1g50590 isoform X1 [Capsicum annuum]	-	-	-	-	At1g50590
CA01g00190	-	virNOG22476	S	-	gi|1026021389|ref|XP_016552534.1| PREDICTED: uncharacterized protein LOC107851999 [Capsicum annuum]	-	-	-	-	-
CA06g06790	K08486	virNOG03874	U	sp|Q42374|SY111_ARATH Syntaxin-related protein KNOLLE OS=Arabidopsis thaliana GN=KN PE=1 SV=1	gi|1027859722|ref|NP_001311956.1| syntaxin-related protein KNOLLE [Capsicum annuum] __gt;gi|5912543|emb|CAB56195.1| Knolle [Capsicum annuum]	GO:0006886//intracellular protein transport;GO:0061025//membrane fusion;GO:0016192//vesicle-mediated transport;	GO:0005622//intracellular anatomical structure;GO:0016021//integral component of membrane;	GO:0005484//SNAP receptor activity;	ko04130(SNARE interactions in vesicular transport)	KN
CA02g21740	-	virNOG10997	S	-	gi|1026028515|ref|XP_016560513.1| PREDICTED: uncharacterized protein LOC107859882 [Capsicum annuum]	-	-	-	-	-
CA12g04110	K12373	virNOG04063	G	sp|Q8L7S6|HEXO3_ARATH Beta-hexosaminidase 3 OS=Arabidopsis thaliana GN=HEXO3 PE=1 SV=1	gi|1026105619|ref|XP_016551840.1| PREDICTED: beta-hexosaminidase 3 isoform X4 [Capsicum annuum]	-	-	-	ko00604(Glycosphingolipid biosynthesis - ganglio series);ko00603(Glycosphingolipid biosynthesis - globo and isoglobo series);ko00531(Glycosaminoglycan degradation);ko00520(Amino sugar and nucleotide sugar metabolism);ko00513(Various types of N-glycan biosynthesis);ko00511(Other glycan degradation)	HEXO3
CA08g12840	K05953	virNOG05255	H	sp|Q9XGI7|NAS_SOLLC Nicotianamine synthase OS=Solanum lycopersicum GN=CHLN PE=2 SV=1	gi|1026079127|ref|XP_016538786.1| PREDICTED: nicotianamine synthase [Capsicum annuum]	GO:0030418//nicotianamine biosynthetic process;	-	GO:0030410//nicotianamine synthase activity;	ko00997(Biosynthesis of various secondary metabolites - part 3);ko00270(Cysteine and methionine metabolism)	CHLN
CA07g11320	K11593	virNOG11897	J	sp|Q6YSJ5|AGO16_ORYSJ Protein argonaute 16 OS=Oryza sativa subsp. japonica GN=AGO16 PE=2 SV=2	gi|1026072562|ref|XP_016580608.1| PREDICTED: protein argonaute 16-like [Capsicum annuum]	GO:0006306//DNA methylation;GO:0030422//production of siRNA involved in RNA interference;	GO:0005634//nucleus;	GO:0035197//siRNA binding;	-	AGO16
CA02g22390	K05909	virNOG08946	Q	sp|Q8VZA1|LAC11_ARATH Laccase-11 OS=Arabidopsis thaliana GN=LAC11 PE=2 SV=1	gi|1026028795|ref|XP_016560659.1| PREDICTED: laccase-11-like [Capsicum annuum]	GO:0046274//lignin catabolic process;GO:0055114//obsolete oxidation-reduction process;	GO:0048046//apoplast;	GO:0052716//hydroquinone:oxygen oxidoreductase activity;GO:0005507//copper ion binding;	-	LAC11
CA06g12600	K09338	virNOG01640	K	sp|Q05466|HAT4_ARATH Homeobox-leucine zipper protein HAT4 OS=Arabidopsis thaliana GN=HAT4 PE=1 SV=1	gi|1026061296|ref|XP_016575096.1| PREDICTED: homeobox-leucine zipper protein HAT4 [Capsicum annuum]	-	-	-	-	HAT4
CA02g13560	-	virNOG26378;virNOG00481	SR	-	gi|1026026841|ref|XP_016559690.1| PREDICTED: rho-N domain-containing protein 1, chloroplastic [Capsicum annuum]	-	-	-	-	-
CA03g26400	-	virNOG13019	R	-	gi|1026042838|ref|XP_016567642.1| PREDICTED: uncharacterized protein LOC107865971 [Capsicum annuum]	-	-	-	-	-
CA06g16880	-	COG3491;virNOG12626	QR	sp|Q945B6|AOP1L_ARATH Probable 2-oxoglutarate-dependent dioxygenase AOP1.2 OS=Arabidopsis thaliana GN=AOP1.2 PE=2 SV=1	gi|1026068469|ref|XP_016578642.1| PREDICTED: probable 2-oxoglutarate-dependent dioxygenase AOP1 [Capsicum annuum]	-	-	-	-	AOP1.2
CA02g21360	-	virNOG15077	R	sp|Q9SD20|MS5L2_ARATH Protein POLLENLESS 3-LIKE 2 OS=Arabidopsis thaliana GN=At3g51280 PE=2 SV=1	gi|1026028459|ref|XP_016560484.1| PREDICTED: protein POLLENLESS 3-LIKE 2 [Capsicum annuum]	-	-	-	-	At3g51280
CA09g03030	-	virNOG06928	O	sp|Q9ZQC6|IRX9_ARATH Probable beta-1,4-xylosyltransferase IRX9 OS=Arabidopsis thaliana GN=IRX9 PE=2 SV=1	gi|1026087059|ref|XP_016542672.1| PREDICTED: probable beta-1,4-xylosyltransferase IRX9 [Capsicum annuum]	GO:0009834//plant-type secondary cell wall biogenesis;GO:0010417//glucuronoxylan biosynthetic process;	GO:0005794//Golgi apparatus;GO:0016021//integral component of membrane;	GO:0015018//galactosylgalactosylxylosylprotein 3-beta-glucuronosyltransferase activity;GO:0042285//xylosyltransferase activity;	-	IRX9
CA12g20620	K01251	virNOG00927	H	sp|P68172|SAHH_NICSY Adenosylhomocysteinase OS=Nicotiana sylvestris GN=SAHH PE=2 SV=1	gi|1026105332|ref|XP_016551695.1| PREDICTED: adenosylhomocysteinase [Capsicum annuum]	GO:0006730//one-carbon metabolic process;	-	GO:0004013//adenosylhomocysteinase activity;	ko00270(Cysteine and methionine metabolism)	SAHH
CA02g27150	-	virNOG03295	R	sp|Q94KT8|COBRA_ARATH Protein COBRA OS=Arabidopsis thaliana GN=COB PE=2 SV=1	gi|1026030044|ref|XP_016561279.1| PREDICTED: protein COBRA-like [Capsicum annuum]	-	-	-	-	COB
CA03g32740	-	virNOG09294	R	sp|P50699|TLPH_ARATH Thaumatin-like protein OS=Arabidopsis thaliana GN=At1g18250 PE=2 SV=2	gi|1026006322|ref|XP_016554965.1| PREDICTED: thaumatin-like protein [Capsicum annuum]	-	-	-	-	At1g18250
CA03g08160	-	COG0657	I	sp|Q5NUF4|HIDM_GLYEC 2-hydroxyisoflavanone dehydratase OS=Glycyrrhiza echinata GN=HIDM PE=1 SV=1	gi|1026010597|ref|XP_016557003.1| PREDICTED: 2-hydroxyisoflavanone dehydratase-like [Capsicum annuum]	GO:0008152//metabolic process;	-	GO:0016787//hydrolase activity;	-	HIDM
CA06g18240	-	NOG11192;virNOG01198	S	sp|Q4V398|OFT34_ARATH O-fucosyltransferase 34 OS=Arabidopsis thaliana GN=OFUT34 PE=2 SV=1	gi|1026008371|ref|XP_016555948.1| PREDICTED: uncharacterized protein At1g04910-like [Capsicum annuum]	-	-	-	-	OFUT34
CA01g06670	K10875	virNOG04033;COG0553	L	sp|F4I8S3|CLSY3_ARATH SNF2 domain-containing protein CLASSY 3 OS=Arabidopsis thaliana GN=CLSY3 PE=1 SV=1	gi|1026014599|ref|XP_016570831.1| PREDICTED: SNF2 domain-containing protein CLASSY 4-like [Capsicum annuum] __gt;gi|1026014601|ref|XP_016570836.1| PREDICTED: SNF2 domain-containing protein CLASSY 4-like [Capsicum annuum] __gt;gi|1026014603|ref|XP_016570842.1| PREDICTED: SNF2 domain-containing protein CLASSY 4-like [Capsicum annuum]	-	-	-	ko03440(Homologous recombination)	CLSY3
CA06g24310	-	virNOG02889	R	sp|Q9SUC3|MS5_ARATH Protein POLLENLESS 3 OS=Arabidopsis thaliana GN=MS5 PE=2 SV=2	gi|1026066760|ref|XP_016577799.1| PREDICTED: protein POLLENLESS 3-like [Capsicum annuum]	-	-	-	-	MS5
CA02g24860	-	virNOG23324	S	-	gi|223526546|gb|EEF28804.1| conserved hypothetical protein [Ricinus communis]	-	-	-	-	-
CA01g24350	-	virNOG18953	S	-	gi|1026018491|ref|XP_016541189.1| PREDICTED: uncharacterized protein LOC107841855 [Capsicum annuum]	-	GO:0016021//integral component of membrane;	-	-	-
CA10g19940	-	virNOG04995	K	sp|Q9M1K1|ORG2_ARATH Transcription factor ORG2 OS=Arabidopsis thaliana GN=ORG2 PE=1 SV=1	gi|1026090627|ref|XP_016544540.1| PREDICTED: transcription factor ORG2-like [Capsicum annuum]	-	-	-	-	ORG2
CA04g16190	K10395	virNOG11432	Z	sp|F4K0J3|KN4C_ARATH Kinesin-like protein KIN-4C OS=Arabidopsis thaliana GN=KIN4C PE=2 SV=2	gi|1026045733|ref|XP_016569055.1| PREDICTED: kinesin-like protein BC2 [Capsicum annuum]	-	-	-	-	KIN4C
CA02g15240	-	virNOG23223	S	sp|P93017|DRMH1_ARATH Dormancy-associated protein homolog 1 OS=Arabidopsis thaliana GN=DRMH1 PE=1 SV=1	gi|40287548|gb|AAR83888.1| auxin-repressed protein ARP1 [Capsicum annuum]	-	-	-	-	DRMH1
CA10g17640	-	virNOG07239	S	-	gi|1026006556|ref|XP_016555086.1| PREDICTED: uncharacterized protein LOC107854587 [Capsicum annuum] __gt;gi|1026006558|ref|XP_016555087.1| PREDICTED: uncharacterized protein LOC107854587 [Capsicum annuum] __gt;gi|1026006560|ref|XP_016555088.1| PREDICTED: uncharacterized protein LOC107854587 [Capsicum annuum] __gt;gi|1026006562|ref|XP_016555089.1| PREDICTED: uncharacterized protein LOC107854587 [C…	-	-	-	-	-
CA04g12530	-	virNOG26304	S	-	gi|565379774|ref|XP_006356293.1| PREDICTED: uncharacterized protein LOC102596796 [Solanum tuberosum]	-	-	-	-	-
CA01g11490	K13993	virNOG20155	O	sp|Q9SSQ8|HS26M_ARATH 26.5 kDa heat shock protein, mitochondrial OS=Arabidopsis thaliana GN=HSP26.5 PE=2 SV=1	gi|1026016224|ref|XP_016576855.1| PREDICTED: 26.5 kDa heat shock protein, mitochondrial-like [Capsicum annuum]	-	-	-	ko04141(Protein processing in endoplasmic reticulum)	HSP26.5
CA04g21610	-	virNOG01050	R	sp|Q9FXI9|GUN2_ARATH Endoglucanase 2 OS=Arabidopsis thaliana GN=At1g19940 PE=2 SV=1	gi|1026044421|ref|XP_016568383.1| PREDICTED: endoglucanase 10 [Capsicum annuum]	GO:0030245//cellulose catabolic process;	GO:0016021//integral component of membrane;	GO:0008810//cellulase activity;	-	At1g19940
CA10g08870	K07760	virNOG01766	R	sp|Q38774|CDC2C_ANTMA Cell division control protein 2 homolog C OS=Antirrhinum majus GN=CDC2C PE=2 SV=1	gi|1026093164|ref|XP_016545754.1| PREDICTED: cell division control protein 2 homolog C [Capsicum annuum]	GO:0006468//protein phosphorylation;	-	GO:0004674//protein serine/threonine kinase activity;GO:0005524//ATP binding;	-	CDC2C
CA08g05710	-	virNOG02670	Q	sp|Q8GU88|AB39G_ORYSJ ABC transporter G family member 39 OS=Oryza sativa subsp. japonica GN=ABCG39 PE=3 SV=1	gi|1026077509|ref|XP_016537945.1| PREDICTED: pleiotropic drug resistance protein 1-like [Capsicum annuum]	GO:0006810//transport;	GO:0016021//integral component of membrane;	GO:0005524//ATP binding;GO:0016887//ATP hydrolysis activity;	-	ABCG39
CA09g02140	-	virNOG11572;KOG1192	CG	sp|Q9SJL0|U86A1_ARATH UDP-glycosyltransferase 86A1 OS=Arabidopsis thaliana GN=UGT86A1 PE=2 SV=1	gi|1026084401|ref|XP_016541489.1| PREDICTED: UDP-glycosyltransferase 86A1-like isoform X3 [Capsicum annuum]	-	-	GO:0016740//transferase activity;	-	UGT86A1
CA11g00230	K18753	virNOG05019	R	sp|Q9C9F5|C3H15_ARATH Zinc finger CCCH domain-containing protein 15 OS=Arabidopsis thaliana GN=At1g68200 PE=2 SV=1	gi|1026094823|ref|XP_016546634.1| PREDICTED: zinc finger CCCH domain-containing protein 15-like [Capsicum annuum] __gt;gi|1026094825|ref|XP_016546635.1| PREDICTED: zinc finger CCCH domain-containing protein 15-like [Capsicum annuum]	-	-	GO:0046872//metal ion binding;	-	At1g68200
CA11g08750	-	virNOG10927	S	sp|Q9SS87|SEOB_ARATH Protein SIEVE ELEMENT OCCLUSION B OS=Arabidopsis thaliana GN=SEOB PE=1 SV=1	gi|1026098051|ref|XP_016548163.1| PREDICTED: protein SIEVE ELEMENT OCCLUSION B-like isoform X1 [Capsicum annuum]	-	-	-	-	SEOB
CA11g05320	K17469	COG0659;virNOG09091	P	sp|P53393|SUT3_STYHA Low affinity sulfate transporter 3 OS=Stylosanthes hamata GN=ST3 PE=2 SV=1	gi|1026099246|ref|XP_016548697.1| PREDICTED: low affinity sulfate transporter 3-like [Capsicum annuum]	GO:1902358//sulfate transmembrane transport;	GO:0005887//integral component of plasma membrane;	GO:0008271//secondary active sulfate transmembrane transporter activity;	-	ST3
CA09g18610	K19045	virNOG23071;virNOG22466	O	sp|Q9LT17|BBR_ARATH E3 ubiquitin ligase BIG BROTHER-related OS=Arabidopsis thaliana GN=BBR PE=2 SV=1	gi|1026083636|ref|XP_016541154.1| PREDICTED: E3 ubiquitin ligase BIG BROTHER-related-like [Capsicum annuum]	-	-	GO:0008270//zinc ion binding;	-	BBR
CA11g17960	-	KOG1603;virNOG20082	P	sp|Q9ZUV1|HIP1_ARATH Heavy metal-associated isoprenylated plant protein 1 OS=Arabidopsis thaliana GN=HIPP01 PE=2 SV=1	gi|1026099114|ref|XP_016548640.1| PREDICTED: heavy metal-associated isoprenylated plant protein 3-like [Capsicum annuum]	GO:0030001//metal ion transport;	-	GO:0046872//metal ion binding;	-	HIPP01
CA12g20200	-	virNOG06761	T	sp|Q9LVP0|Y5639_ARATH Probable leucine-rich repeat receptor-like protein kinase At5g63930 OS=Arabidopsis thaliana GN=At5g63930 PE=2 SV=1	gi|1026106357|ref|XP_016552191.1| PREDICTED: probable leucine-rich repeat receptor-like protein kinase At5g63930 [Capsicum annuum] __gt;gi|1026106359|ref|XP_016552192.1| PREDICTED: probable leucine-rich repeat receptor-like protein kinase At5g63930 [Capsicum annuum]	GO:0006468//protein phosphorylation;	GO:0016021//integral component of membrane;	GO:0005524//ATP binding;GO:0004672//protein kinase activity;	-	At5g63930
CA11g16030	-	virNOG08702;COG3491	QR	sp|P24397|HY6H_HYONI Hyoscyamine 6-dioxygenase OS=Hyoscyamus niger GN=H6H PE=1 SV=1	gi|1026099729|ref|XP_016548906.1| PREDICTED: hyoscyamine 6-dioxygenase-like [Capsicum annuum]	GO:0055114//obsolete oxidation-reduction process;	-	GO:0046872//metal ion binding;GO:0051213//dioxygenase activity;	-	H6H
CA11g04480	-	KOG4658;NOG47299	TR	sp|Q60CZ8|R1A10_SOLDE Putative late blight resistance protein homolog R1A-10 OS=Solanum demissum GN=R1A-10 PE=3 SV=1	gi|698465952|ref|XP_009782798.1| PREDICTED: LOW QUALITY PROTEIN: putative late blight resistance protein homolog R1A-4 [Nicotiana sylvestris]	-	-	-	-	R1A-10
CA03g31560	K10436	virNOG07702	Z	sp|Q9FJJ5|EB1B_ARATH Microtubule-associated protein RP/EB family member 1B OS=Arabidopsis thaliana GN=EB1B PE=1 SV=1	gi|1026033268|ref|XP_016562819.1| PREDICTED: microtubule-associated protein RP/EB family member 1B [Capsicum annuum]	-	-	GO:0008017//microtubule binding;	-	EB1B
CA01g20830	K03164	virNOG11165	B	sp|P30182|TOP2_ARATH DNA topoisomerase 2 OS=Arabidopsis thaliana GN=TOP2 PE=2 SV=2	gi|1026017870|ref|XP_016538421.1| PREDICTED: DNA topoisomerase 2 [Capsicum annuum]	GO:0006265//DNA topological change;	GO:0005634//nucleus;	GO:0003677//DNA binding;GO:0005524//ATP binding;GO:0003918//DNA topoisomerase type II (double strand cut, ATP-hydrolyzing) activity;	-	TOP2
CA01g01250	-	virNOG23813	S	-	gi|970046211|ref|XP_015084607.1| PREDICTED: uncharacterized protein LOC107028064 [Solanum pennellii]	-	-	-	-	-
CA05g05560	K15920	COG1472;virNOG03787	G	sp|A5JTQ3|XYL2_MEDSV Beta-xylosidase/alpha-L-arabinofuranosidase 2 OS=Medicago sativa subsp. varia GN=Xyl2 PE=2 SV=1	gi|1026036194|ref|XP_016564257.1| PREDICTED: beta-xylosidase/alpha-L-arabinofuranosidase 2-like [Capsicum annuum]	-	-	-	ko00520(Amino sugar and nucleotide sugar metabolism)	Xyl2
CA03g16130	K05282	COG3491;virNOG16188	QR	sp|Q39110|GAOX1_ARATH Gibberellin 20 oxidase 1 OS=Arabidopsis thaliana GN=GA20OX1 PE=2 SV=2	gi|1026037211|ref|XP_016564734.1| PREDICTED: gibberellin 20 oxidase 1-like [Capsicum annuum]	GO:0055114//obsolete oxidation-reduction process;	-	GO:0005506//iron ion binding;GO:0016491//oxidoreductase activity;	ko00904(Diterpenoid biosynthesis)	GA20OX1
CA09g09830	K10760	virNOG08121	J	sp|Q93WC9|IPT3_ARATH Adenylate isopentenyltransferase 3, chloroplastic OS=Arabidopsis thaliana GN=IPT3 PE=1 SV=1	gi|1026083996|ref|XP_016541309.1| PREDICTED: adenylate isopentenyltransferase 3, chloroplastic [Capsicum annuum]	GO:0008033//tRNA processing;	-	GO:0016740//transferase activity;	ko00908(Zeatin biosynthesis)	IPT3
CA11g05310	K17469	virNOG09091	P	sp|P92946|SUT22_ARATH Sulfate transporter 2.2 OS=Arabidopsis thaliana GN=SULTR2;2 PE=1 SV=3	gi|1026099246|ref|XP_016548697.1| PREDICTED: low affinity sulfate transporter 3-like [Capsicum annuum]	GO:1902358//sulfate transmembrane transport;	GO:0005887//integral component of plasma membrane;	GO:0008271//secondary active sulfate transmembrane transporter activity;	-	SULTR2;2
CA03g19930	K00703	virNOG00385	M	sp|P93568|SSY1_SOLTU Soluble starch synthase 1, chloroplastic/amyloplastic OS=Solanum tuberosum PE=2 SV=1	gi|1026036415|ref|XP_016564364.1| PREDICTED: soluble starch synthase 1, chloroplastic/amyloplastic [Capsicum annuum]	GO:0019252//starch biosynthetic process;GO:0010021//amylopectin biosynthetic process;	GO:0009501//amyloplast;GO:0009570//chloroplast stroma;	GO:0004373//glycogen (starch) synthase activity;GO:0009011//starch synthase activity;	ko00500(Starch and sucrose metabolism)	-
CA06g27870	-	virNOG08702	Q	sp|P24397|HY6H_HYONI Hyoscyamine 6-dioxygenase OS=Hyoscyamus niger GN=H6H PE=1 SV=1	gi|1026066084|ref|XP_016577445.1| PREDICTED: hyoscyamine 6-dioxygenase-like [Capsicum annuum]	GO:0055114//obsolete oxidation-reduction process;	-	GO:0046872//metal ion binding;GO:0016491//oxidoreductase activity;	-	H6H
CA10g20790	-	KOG4658;virNOG30351	T	sp|Q42484|RPS2_ARATH Disease resistance protein RPS2 OS=Arabidopsis thaliana GN=RPS2 PE=1 SV=1	gi|565367471|ref|XP_006350389.1| PREDICTED: probable disease resistance protein At4g27220 isoform X2 [Solanum tuberosum]	-	-	-	-	RPS2
CA02g19600	-	virNOG10093	T	sp|Q40392|TMVRN_NICGU TMV resistance protein N OS=Nicotiana glutinosa GN=N PE=1 SV=1	gi|565398565|ref|XP_006364843.1| PREDICTED: TMV resistance protein N-like isoform X1 [Solanum tuberosum]	GO:0007165//signal transduction;GO:0006952//defense response;	-	GO:0043531//ADP binding;	-	N
CA04g20800	-	virNOG17713	S	sp|Q9LEV3|CBSX3_ARATH CBS domain-containing protein CBSX3, mitochondrial OS=Arabidopsis thaliana GN=CBSX3 PE=1 SV=1	gi|1026053766|ref|XP_016571439.1| PREDICTED: CBS domain-containing protein CBSX3, mitochondrial-like isoform X1 [Capsicum annuum]	-	-	-	-	CBSX3
CA03g04890	K10398	COG5059;virNOG14958	Z	sp|Q8VWI7|KN10A_ARATH Kinesin-like protein KIN-10A OS=Arabidopsis thaliana GN=KIN10A PE=1 SV=1	gi|1026039880|ref|XP_016565993.1| PREDICTED: kinesin-like protein KIF22 [Capsicum annuum]	-	-	GO:0000166//nucleotide binding;	-	KIN10A
CA05g20130	-	virNOG18207;virNOG13067	S	-	gi|970028726|ref|XP_015075689.1| PREDICTED: uncharacterized protein LOC107019833 [Solanum pennellii]	-	GO:0016021//integral component of membrane;	-	-	-
CA07g12080	K00430	virNOG09169	G	sp|O23044|PER3_ARATH Peroxidase 3 OS=Arabidopsis thaliana GN=PER3 PE=2 SV=1	gi|1026072703|ref|XP_016580668.1| PREDICTED: peroxidase 3-like [Capsicum annuum]	GO:0055114//obsolete oxidation-reduction process;GO:0006979//response to oxidative stress;GO:0098869//cellular oxidant detoxification;GO:0042744//hydrogen peroxide catabolic process;	GO:0005576//extracellular region;	GO:0020037//heme binding;GO:0046872//metal ion binding;GO:0004601//peroxidase activity;	ko00940(Phenylpropanoid biosynthesis)	PER3
CA08g14520	-	virNOG07276	P	sp|Q38898|AKT2_ARATH Potassium channel AKT2/3 OS=Arabidopsis thaliana GN=AKT2 PE=1 SV=1	gi|1026079673|ref|XP_016539075.1| PREDICTED: potassium channel AKT2/3-like [Capsicum annuum]	-	-	-	-	AKT2
CA10g14500	-	virNOG09946	R	sp|O80932|EXPA3_ARATH Expansin-A3 OS=Arabidopsis thaliana GN=EXPA3 PE=2 SV=1	gi|1026088273|ref|XP_016543273.1| PREDICTED: expansin-A3 [Capsicum annuum]	GO:0009664//plant-type cell wall organization;	GO:0016020//membrane;GO:0005618//cell wall;GO:0005576//extracellular region;	-	-	EXPA3
CA05g06200	K10523	virNOG06671	D	sp|Q9FPT1|UBP12_ARATH Ubiquitin carboxyl-terminal hydrolase 12 OS=Arabidopsis thaliana GN=UBP12 PE=1 SV=2	gi|1026055817|ref|XP_016572424.1| PREDICTED: protein RESTRICTED TEV MOVEMENT 3 [Capsicum annuum]	-	-	-	-	UBP12
CA02g22740	K19001	virNOG03730	K	sp|Q9XFH4|DDM1_ARATH ATP-dependent DNA helicase DDM1 OS=Arabidopsis thaliana GN=DDM1 PE=1 SV=1	gi|1026028691|ref|XP_016560606.1| PREDICTED: ATP-dependent DNA helicase DDM1 [Capsicum annuum]	-	-	GO:0005524//ATP binding;	-	DDM1
CA03g09550	K13754	virNOG07452	P	sp|Q9FKP1|CCX1_ARATH Cation/calcium exchanger 1 OS=Arabidopsis thaliana GN=CCX1 PE=2 SV=1	gi|1026043491|ref|XP_016567941.1| PREDICTED: cation/calcium exchanger 1 [Capsicum annuum]	-	-	-	-	CCX1
CA06g23490	K11252	virNOG21582;virNOG17871;virNOG19492	B	sp|O49118|H2B_CAPAN Histone H2B OS=Capsicum annuum GN=HIS2B PE=2 SV=3	gi|1026066920|ref|XP_016577886.1| PREDICTED: histone H2B.1-like isoform X2 [Capsicum annuum]	-	-	-	-	HIS2B
CA03g18590	K19747	virNOG09712	S	sp|Q9FF86|DCR_ARATH BAHD acyltransferase DCR OS=Arabidopsis thaliana GN=DCR PE=2 SV=1	gi|1026036818|ref|XP_016564555.1| PREDICTED: BAHD acyltransferase DCR [Capsicum annuum]	GO:0010143//cutin biosynthetic process;GO:0051179//localization;GO:0010090//trichome morphogenesis;	GO:0005737//cytoplasm;	GO:0016747//acyltransferase activity, transferring groups other than amino-acyl groups;	-	DCR
CA10g20900	-	virNOG07665	S	sp|Q0WVU3|PHL5_ARATH Myb family transcription factor PHL5 OS=Arabidopsis thaliana GN=PHL5 PE=2 SV=1	gi|1026089473|ref|XP_016543872.1| PREDICTED: uncharacterized protein LOC107843940 isoform X1 [Capsicum annuum]	GO:0006351//transcription, DNA-templated;	-	-	-	PHL5
CA03g27370	K14492	virNOG18233	K	sp|Q9ZWS7|ARR7_ARATH Two-component response regulator ARR7 OS=Arabidopsis thaliana GN=ARR7 PE=1 SV=1	gi|1026034735|ref|XP_016563531.1| PREDICTED: two-component response regulator ARR5-like [Capsicum annuum]	GO:0000160//phosphorelay signal transduction system;	GO:0005622//intracellular anatomical structure;	-	ko04075(Plant hormone signal transduction)	ARR7
CA04g05350	-	virNOG07561;virNOG08526;virNOG25043	S	-	gi|1026054407|ref|XP_016571726.1| PREDICTED: uncharacterized protein LOC107869813 [Capsicum annuum]	-	-	-	-	-
CA05g20150	-	virNOG06854	R	sp|P77931|PVADH_PSESP Polyvinylalcohol dehydrogenase OS=Pseudomonas sp. GN=pvaA PE=1 SV=1	gi|1026058897|ref|XP_016573843.1| PREDICTED: polyvinylalcohol dehydrogenase-like [Capsicum annuum]	-	-	-	-	pvaA
CA05g12410	-	virNOG17705;virNOG20465	K	sp|Q9FMC2|BZP43_ARATH Basic leucine zipper 43 OS=Arabidopsis thaliana GN=BZIP43 PE=1 SV=1	gi|1026060274|ref|XP_016574619.1| PREDICTED: basic leucine zipper 43-like [Capsicum annuum]	-	-	-	-	BZIP43
CA12g03770	K02324	strNOG04984;virNOG05000	L	sp|F4HW04|DPOE1_ARATH DNA polymerase epsilon catalytic subunit A OS=Arabidopsis thaliana GN=POL2A PE=1 SV=1	gi|1026096228|ref|XP_016547269.1| PREDICTED: LOW QUALITY PROTEIN: DNA polymerase epsilon catalytic subunit A-like [Capsicum annuum]	-	-	-	ko03420(Nucleotide excision repair);ko03410(Base excision repair);ko03030(DNA replication)	POL2A
CA06g21360	K03363	virNOG03859	D	sp|Q9SZA4|CDC21_ARATH Cell division cycle 20.1, cofactor of APC complex OS=Arabidopsis thaliana GN=CDC20-1 PE=1 SV=1	gi|1026067363|ref|XP_016578118.1| PREDICTED: cell division cycle 20.2, cofactor of APC complex-like [Capsicum annuum]	GO:0050790//regulation of catalytic activity;	-	GO:0010997//anaphase-promoting complex binding;GO:0097027//ubiquitin-protein transferase activator activity;	ko04120(Ubiquitin mediated proteolysis)	CDC20-1
CA05g15560	K05909	COG2132;virNOG14373	Q	sp|Q9SIY8|LAC5_ARATH Laccase-5 OS=Arabidopsis thaliana GN=LAC5 PE=2 SV=1	gi|1026058051|ref|XP_016573421.1| PREDICTED: laccase-12-like [Capsicum annuum]	GO:0046274//lignin catabolic process;GO:0055114//obsolete oxidation-reduction process;	GO:0048046//apoplast;	GO:0052716//hydroquinone:oxygen oxidoreductase activity;GO:0005507//copper ion binding;	-	LAC5
CA02g22060	-	virNOG40224;virNOG35489	SR	-	gi|1026028853|ref|XP_016560689.1| PREDICTED: late embryogenesis abundant protein-like [Capsicum annuum]	GO:0009415//response to water;GO:0006950//response to stress;	-	-	-	-
CA03g29450	K00012	COG1004;virNOG12190	MG	sp|Q2QS13|UGDH5_ORYSJ UDP-glucose 6-dehydrogenase 5 OS=Oryza sativa subsp. japonica GN=UGD5 PE=2 SV=1	gi|1026034259|ref|XP_016563296.1| PREDICTED: UDP-glucose 6-dehydrogenase 5-like [Capsicum annuum] __gt;gi|1026034261|ref|XP_016563297.1| PREDICTED: UDP-glucose 6-dehydrogenase 5-like [Capsicum annuum] __gt;gi|1026034263|ref|XP_016563298.1| PREDICTED: UDP-glucose 6-dehydrogenase 5-like [Capsicum annuum]	GO:0055114//obsolete oxidation-reduction process;	-	GO:0003979//UDP-glucose 6-dehydrogenase activity;GO:0051287//NAD binding;	ko00520(Amino sugar and nucleotide sugar metabolism);ko00053(Ascorbate and aldarate metabolism);ko00040(Pentose and glucuronate interconversions)	UGD5
CA07g18560	K08202	virNOG09982;NOG08199	RG	sp|Q9LHQ6|OCT4_ARATH Organic cation/carnitine transporter 4 OS=Arabidopsis thaliana GN=OCT4 PE=2 SV=1	gi|1026074006|ref|XP_016581325.1| PREDICTED: organic cation/carnitine transporter 4-like isoform X1 [Capsicum annuum]	-	-	-	-	2024-10-04
CA01g08360	-	virNOG14981	S	-	gi|1026014903|ref|XP_016571792.1| PREDICTED: transmembrane protein 45B [Capsicum annuum]	-	GO:0016021//integral component of membrane;	-	-	-
CA02g13150	K04733	COG4886;virNOG05661	ST	sp|C0LGG8|Y5343_ARATH Probable LRR receptor-like serine/threonine-protein kinase At1g53430 OS=Arabidopsis thaliana GN=At1g53430 PE=1 SV=1	gi|1026026711|ref|XP_016559627.1| PREDICTED: probable LRR receptor-like serine/threonine-protein kinase At1g07650 isoform X1 [Capsicum annuum]	-	-	-	-	At1g53430
CA11g00530	-	COG2071;virNOG03985	R	sp|Q8H0Z4|GT121_ARATH Putative glutamine amidotransferase GAT1_2.1 OS=Arabidopsis thaliana GN=GAT1_2.1 PE=2 SV=1	gi|1026011006|ref|XP_016557187.1| PREDICTED: uncharacterized protein LOC107856721 isoform X1 [Capsicum annuum]	-	-	-	-	GAT1_2.1
CA07g18850	K13648	virNOG06116;NOG122498	G	sp|Q9FH36|GAUTC_ARATH Probable galacturonosyltransferase 12 OS=Arabidopsis thaliana GN=GAUT12 PE=2 SV=1	gi|1026010351|ref|XP_016556882.1| PREDICTED: probable galacturonosyltransferase 12 [Capsicum annuum]	-	-	-	ko00520(Amino sugar and nucleotide sugar metabolism)	GAUT12
CA06g23480	K11252	virNOG34412;virNOG21582;virNOG19492	B	sp|O49118|H2B_CAPAN Histone H2B OS=Capsicum annuum GN=HIS2B PE=2 SV=3	gi|1026066896|ref|XP_016577873.1| PREDICTED: histone H2B isoform X1 [Capsicum annuum]	-	GO:0005634//nucleus;GO:0000786//nucleosome;	GO:0003677//DNA binding;GO:0046982//protein heterodimerization activity;	-	HIS2B
CA10g10680	-	virNOG15384;virNOG18904	SR	sp|O04351|OFP2_ARATH Transcription repressor OFP2 OS=Arabidopsis thaliana GN=OFP2 PE=1 SV=1	gi|1026093509|ref|XP_016545898.1| PREDICTED: transcription repressor OFP2-like [Capsicum annuum]	-	-	-	-	OFP2
CA02g22160	-	virNOG03513	S	sp|Q9SPV4|SAMT_CLABR Salicylate carboxymethyltransferase OS=Clarkia breweri GN=SAMT PE=1 SV=1	gi|1026028811|ref|XP_016560668.1| PREDICTED: salicylate carboxymethyltransferase-like [Capsicum annuum]	GO:0032259//methylation;	-	GO:0008168//methyltransferase activity;	-	SAMT
CA11g00010	-	virNOG11767	S	sp|Q9LI65|WTR24_ARATH WAT1-related protein At3g30340 OS=Arabidopsis thaliana GN=At3g30340 PE=2 SV=1	gi|698561182|ref|XP_009772058.1| PREDICTED: WAT1-related protein At3g30340-like [Nicotiana sylvestris] __gt;gi|1025281725|ref|XP_016499685.1| PREDICTED: WAT1-related protein At3g30340-like [Nicotiana tabacum]	GO:0055085//transmembrane transport;	GO:0016021//integral component of membrane;	GO:0022857//transmembrane transporter activity;	-	At3g30340
CA10g19800	K06677	virNOG03598	DB	sp|Q8K2Z4|CND1_MOUSE Condensin complex subunit 1 OS=Mus musculus GN=Ncapd2 PE=1 SV=2	gi|1026089271|ref|XP_016543760.1| PREDICTED: condensin complex subunit 1 [Capsicum annuum]	GO:0051301//cell division;GO:0007076//mitotic chromosome condensation;	GO:0005634//nucleus;	-	-	Ncapd2
CA03g29500	-	virNOG19118;virNOG24274	R	sp|Q9M202|ZAT9_ARATH Zinc finger protein ZAT9 OS=Arabidopsis thaliana GN=ZAT9 PE=2 SV=1	gi|1026034275|ref|XP_016563304.1| PREDICTED: zinc finger protein ZAT4-like [Capsicum annuum]	-	-	-	-	ZAT9
CA09g12450	-	virNOG03013	S	sp|B0M1H3|ZIP4L_ARATH TPR repeat-containing protein ZIP4 OS=Arabidopsis thaliana GN=ZIP4 PE=2 SV=1	gi|1026084798|ref|XP_016541684.1| PREDICTED: TPR repeat-containing protein ZIP4 [Capsicum annuum]	-	-	-	-	ZIP4
CA10g16730	K10398	virNOG03122	Z	sp|O23826|KN5C_TOBAC Kinesin-like protein KIN-5C OS=Nicotiana tabacum GN=KIN5C PE=1 SV=1	gi|1026088851|ref|XP_016543538.1| PREDICTED: 125 kDa kinesin-related protein-like [Capsicum annuum]	-	-	-	-	KIN5C
CA08g16540	-	virNOG02870;KOG1303	E	sp|P92934|AAP6_ARATH Amino acid permease 6 OS=Arabidopsis thaliana GN=AAP6 PE=1 SV=1	gi|1026080307|ref|XP_016539400.1| PREDICTED: amino acid permease 6-like isoform X1 [Capsicum annuum]	GO:0003333//amino acid transmembrane transport;	GO:0016021//integral component of membrane;GO:0005886//plasma membrane;	GO:0015171//amino acid transmembrane transporter activity;	-	AAP6
CA02g21350	K00434	COG0376;virNOG11018	RP	sp|Q42564|APX3_ARATH L-ascorbate peroxidase 3 OS=Arabidopsis thaliana GN=APX3 PE=1 SV=1	gi|1026028457|ref|XP_016560483.1| PREDICTED: L-ascorbate peroxidase 3, peroxisomal-like [Capsicum annuum]	-	-	-	ko00480(Glutathione metabolism);ko00053(Ascorbate and aldarate metabolism)	APX3
CA03g12060	-	virNOG09897	T	sp|Q9FG24|SRF2_ARATH Protein STRUBBELIG-RECEPTOR FAMILY 2 OS=Arabidopsis thaliana GN=SRF2 PE=2 SV=1	gi|1026038380|ref|XP_016565262.1| PREDICTED: protein STRUBBELIG-RECEPTOR FAMILY 2 [Capsicum annuum] __gt;gi|1026038382|ref|XP_016565263.1| PREDICTED: protein STRUBBELIG-RECEPTOR FAMILY 2 [Capsicum annuum] __gt;gi|1026038384|ref|XP_016565264.1| PREDICTED: protein STRUBBELIG-RECEPTOR FAMILY 2 [Capsicum annuum] __gt;gi|1026038386|ref|XP_016565265.1| PREDICTED: protein STRUBBELIG-RECEPTOR FAMILY 2 [C…	-	-	-	-	SRF2
CA10g04840	-	virNOG09946	R	sp|O80932|EXPA3_ARATH Expansin-A3 OS=Arabidopsis thaliana GN=EXPA3 PE=2 SV=1	gi|1026071811|ref|XP_016580256.1| PREDICTED: expansin-A3-like [Capsicum annuum]	GO:0009664//plant-type cell wall organization;	GO:0016020//membrane;GO:0005618//cell wall;GO:0005576//extracellular region;	-	-	EXPA3
CA11g11150	K09422	virNOG08210	K	sp|Q50EX6|ODO1_PETHY Protein ODORANT1 OS=Petunia hybrida GN=ODO1 PE=2 SV=1	gi|1026095200|ref|XP_016546802.1| PREDICTED: protein ODORANT1-like [Capsicum annuum] __gt;gi|1026095202|ref|XP_016546803.1| PREDICTED: protein ODORANT1-like [Capsicum annuum] __gt;gi|1026095204|ref|XP_016546805.1| PREDICTED: protein ODORANT1-like [Capsicum annuum]	-	-	GO:0003677//DNA binding;	-	ODO1
CA02g17780	-	virNOG05235;COG0515	T	sp|Q8S9L6|CRK29_ARATH Cysteine-rich receptor-like protein kinase 29 OS=Arabidopsis thaliana GN=CRK29 PE=2 SV=1	gi|1026027629|ref|XP_016560070.1| PREDICTED: cysteine-rich receptor-like protein kinase 29 [Capsicum annuum]	-	-	-	-	CRK29
CA07g18830	K10405	COG5059;virNOG03558	Z	sp|Q07970|KN14C_ARATH Kinesin-like protein KIN-14C OS=Arabidopsis thaliana GN=KIN14C PE=2 SV=1	gi|1026010314|ref|XP_016556868.1| PREDICTED: kinesin-3 [Capsicum annuum]	GO:0007018//microtubule-based movement;	GO:0005874//microtubule;	GO:0005524//ATP binding;GO:0003777//microtubule motor activity;GO:0008017//microtubule binding;	-	KIN14C
CA08g15380	-	virNOG27881;virNOG15670	SP	sp|Q9M2C0|VITH4_ARATH Vacuolar iron transporter homolog 4 OS=Arabidopsis thaliana GN=At3g43660 PE=2 SV=1	gi|1026075862|ref|XP_016582304.1| PREDICTED: vacuolar iron transporter homolog 4-like [Capsicum annuum]	-	GO:0016021//integral component of membrane;	-	-	At3g43660
CA04g13200	-	virNOG00804	Q	sp|Q9FH76|ABAH3_ARATH Abscisic acid 8__apos;-hydroxylase 3 OS=Arabidopsis thaliana GN=CYP707A3 PE=1 SV=1	gi|1026047021|ref|XP_016569518.1| PREDICTED: abscisic acid 8__apos;-hydroxylase 3-like isoform X1 [Capsicum annuum]	-	-	-	-	CYP707A3
CA07g13080	-	virNOG08242;KOG0439	U	sp|Q8VYN2|VAP42_ARATH Vesicle-associated protein 4-2 OS=Arabidopsis thaliana GN=PVA42 PE=1 SV=1	gi|1026011146|ref|XP_016557259.1| PREDICTED: vesicle-associated protein 4-2-like [Capsicum annuum]	-	-	-	-	PVA42
CA11g00910	-	virNOG01107	R	sp|Q9C9G4|ENDO2_ARATH Endonuclease 2 OS=Arabidopsis thaliana GN=ENDO2 PE=1 SV=1	gi|1026005242|ref|XP_016554443.1| PREDICTED: endonuclease 2, partial [Capsicum annuum]	GO:0006308//DNA catabolic process;GO:0090305//nucleic acid phosphodiester bond hydrolysis;	-	GO:0004519//endonuclease activity;GO:0003676//nucleic acid binding;	-	ENDO2
CA04g23550	K02178	virNOG01756	D	sp|O22806|BUBR1_ARATH Mitotic spindle checkpoint protein BUBR1 OS=Arabidopsis thaliana GN=BUBR1 PE=1 SV=2	gi|1026044029|ref|XP_016568190.1| PREDICTED: mitotic spindle checkpoint protein BUBR1 [Capsicum annuum]	GO:0007094//mitotic spindle assembly checkpoint signaling;	-	-	-	BUBR1
CA07g02060	-	virNOG06842	S	-	gi|1026070805|ref|XP_016579806.1| PREDICTED: uncharacterized protein DDB_G0290685 isoform X3 [Capsicum annuum]	-	-	-	-	-
CA03g09640	K17911	virNOG00544	R	-	gi|1026038754|ref|XP_016565452.1| PREDICTED: beta-carotene isomerase D27, chloroplastic isoform X1 [Capsicum annuum]	-	-	-	ko00906(Carotenoid biosynthesis)	-
CA12g04190	-	virNOG13067	S	-	gi|1026100944|ref|XP_016549608.1| PREDICTED: uncharacterized protein LOC107849566 [Capsicum annuum]	-	GO:0016021//integral component of membrane;	-	-	-
CA09g02850	-	virNOG18396	R	sp|Q8LEJ6|FLA11_ARATH Fasciclin-like arabinogalactan protein 11 OS=Arabidopsis thaliana GN=FLA11 PE=2 SV=2	gi|1026084354|ref|XP_016541464.1| PREDICTED: fasciclin-like arabinogalactan protein 12 [Capsicum annuum]	-	-	-	-	FLA11
CA09g01490	K13680	virNOG06825	R	sp|Q9LZR3|CSLA9_ARATH Glucomannan 4-beta-mannosyltransferase 9 OS=Arabidopsis thaliana GN=CSLA9 PE=2 SV=1	gi|565348346|ref|XP_006341174.1| PREDICTED: glucomannan 4-beta-mannosyltransferase 9-like [Solanum tuberosum]	-	GO:0016021//integral component of membrane;	-	-	CSLA9
CA01g24860	-	virNOG21681	P	sp|Q9M8K5|HIP32_ARATH Heavy metal-associated isoprenylated plant protein 32 OS=Arabidopsis thaliana GN=HIPP32 PE=2 SV=1	gi|1026018357|ref|XP_016540792.1| PREDICTED: neurogenic protein mastermind [Capsicum annuum]	GO:0030001//metal ion transport;	-	GO:0046872//metal ion binding;	-	HIPP32
CA02g00470	-	virNOG15366;virNOG39063;virNOG25927;COG0277	CR	sp|Q9FKU8|BBE26_ARATH Berberine bridge enzyme-like 26 OS=Arabidopsis thaliana GN=At5g44400 PE=2 SV=1	gi|1026026150|ref|XP_016559346.1| PREDICTED: flavin-dependent oxidoreductase FOX2-like [Capsicum annuum]	GO:0055114//obsolete oxidation-reduction process;	-	GO:0016614//oxidoreductase activity, acting on CH-OH group of donors;GO:0050660//flavin adenine dinucleotide binding;	-	At5g44400
CA02g22410	K05909	virNOG08946	Q	sp|Q8VZA1|LAC11_ARATH Laccase-11 OS=Arabidopsis thaliana GN=LAC11 PE=2 SV=1	gi|1026028791|ref|XP_016560657.1| PREDICTED: laccase-11-like [Capsicum annuum]	GO:0046274//lignin catabolic process;GO:0055114//obsolete oxidation-reduction process;	GO:0048046//apoplast;	GO:0052716//hydroquinone:oxygen oxidoreductase activity;GO:0005507//copper ion binding;	-	LAC11
CA12g00410	-	virNOG19097;KOG1603	P	sp|Q9M8T7|HIP8_ARATH Heavy metal-associated isoprenylated plant protein 8 OS=Arabidopsis thaliana GN=HIPP08 PE=3 SV=1	gi|1026106893|ref|XP_016552437.1| PREDICTED: heavy metal-associated isoprenylated plant protein 3-like isoform X2 [Capsicum annuum]	GO:0030001//metal ion transport;	-	GO:0046872//metal ion binding;	-	HIPP08
CA01g23180	-	virNOG05916	S	sp|Q5JNT2|AT4_ORYSJ Acyl transferase 4 OS=Oryza sativa subsp. japonica GN=AT4 PE=1 SV=1	gi|1026018158|ref|XP_016540017.1| PREDICTED: 3__apos;-N-debenzoyl-2__apos;-deoxytaxol N-benzoyltransferase [Capsicum annuum]	-	-	GO:0016747//acyltransferase activity, transferring groups other than amino-acyl groups;	-	AT4
CA03g27290	K09391	virNOG00109	K	sp|Q8LSZ4|E2FE_ARATH E2F transcription factor-like E2FE OS=Arabidopsis thaliana GN=E2FE PE=1 SV=1	gi|1026034723|ref|XP_016563525.1| PREDICTED: E2F transcription factor-like E2FE [Capsicum annuum]	GO:0006355//regulation of transcription, DNA-templated;	GO:0005634//nucleus;GO:0005667//transcription regulator complex;	GO:0003677//DNA binding;GO:0003700//DNA-binding transcription factor activity;	-	E2FE
CA04g20680	-	euNOG56207;virNOG11647	R	sp|P82859|LECA_CASCR Agglutinin OS=Castanea crenata PE=1 SV=1	gi|1026053772|ref|XP_016571443.1| PREDICTED: agglutinin-like isoform X1 [Capsicum annuum]	-	-	-	-	-
CA12g14830	-	virNOG02608;virNOG05578	QP	sp|F4JMB8|HIP44_ARATH Heavy metal-associated isoprenylated plant protein 44 OS=Arabidopsis thaliana GN=HIPP44 PE=2 SV=1	gi|1026101479|ref|XP_016549870.1| PREDICTED: heavy metal-associated isoprenylated plant protein 22-like [Capsicum annuum]	GO:0030001//metal ion transport;	-	GO:0046872//metal ion binding;	-	HIPP44
CA01g25350	-	virNOG00019	S	sp|Q6A070|TGRM1_MOUSE TOG array regulator of axonemal microtubules protein 1 OS=Mus musculus GN=Togaram1 PE=1 SV=3	gi|1026006976|ref|XP_016555272.1| PREDICTED: protein FAM179B [Capsicum annuum]	-	-	-	-	Togaram1
CA07g17640	-	virNOG04917	U	sp|F4HPR5|DRP5A_ARATH Dynamin-related protein 5A OS=Arabidopsis thaliana GN=DRP5A PE=2 SV=1	gi|1026073776|ref|XP_016581205.1| PREDICTED: dynamin-related protein 5A [Capsicum annuum]	GO:0000911//cytokinesis by cell plate formation;	GO:0009504//cell plate;	GO:0005525//GTP binding;GO:0003924//GTPase activity;	-	DRP5A
CA01g00250	-	virNOG20247	S	sp|F4I878|BLT_ARATH Protein BRANCHLESS TRICHOME OS=Arabidopsis thaliana GN=BLT PE=1 SV=1	gi|1026013244|ref|XP_016565120.1| PREDICTED: protein BRANCHLESS TRICHOME [Capsicum annuum] __gt;gi|1026013246|ref|XP_016565130.1| PREDICTED: protein BRANCHLESS TRICHOME [Capsicum annuum]	-	-	-	-	BLT
CA02g30720	-	virNOG22092	R	sp|O82081|UCC1_ARATH Uclacyanin 1 OS=Arabidopsis thaliana GN=UCC1 PE=1 SV=1	gi|1026030939|ref|XP_016561719.1| PREDICTED: mavicyanin [Capsicum annuum]	-	-	-	-	UCC1
CA03g20710	K03363	virNOG03859	D	sp|Q9SZA4|CDC21_ARATH Cell division cycle 20.1, cofactor of APC complex OS=Arabidopsis thaliana GN=CDC20-1 PE=1 SV=1	gi|1026036014|ref|XP_016564164.1| PREDICTED: cell division cycle 20.2, cofactor of APC complex-like [Capsicum annuum]	GO:0051301//cell division;GO:0050790//regulation of catalytic activity;	-	GO:0097027//ubiquitin-protein transferase activator activity;GO:0010997//anaphase-promoting complex binding;	ko04120(Ubiquitin mediated proteolysis)	CDC20-1
CA03g07190	-	virNOG05639	S	sp|Q8W4K5|VAB_ARATH VAN3-binding protein OS=Arabidopsis thaliana GN=VAB PE=1 SV=1	gi|1026001658|ref|XP_016552738.1| PREDICTED: VAN3-binding protein-like isoform X1 [Capsicum annuum]	-	GO:0016021//integral component of membrane;GO:0005886//plasma membrane;	-	-	VAB
CA07g16750	-	virNOG14516;virNOG02030	R	sp|Q8VY22|TBL38_ARATH Protein trichome birefringence-like 38 OS=Arabidopsis thaliana GN=TBL38 PE=2 SV=1	gi|1026070226|ref|XP_016579521.1| PREDICTED: protein trichome birefringence-like 41 [Capsicum annuum]	-	-	-	-	TBL38
CA04g18180	-	virNOG37386;virNOG22984	R	sp|Q948Z4|SNAK1_SOLTU Snakin-1 OS=Solanum tuberosum GN=SN1 PE=1 SV=1	gi|1026045306|ref|XP_016568843.1| PREDICTED: snakin-1 [Capsicum annuum]	GO:0006952//defense response;	GO:0005618//cell wall;GO:0005576//extracellular region;	-	-	SN1
CA03g18430	K13065	virNOG29120	S	sp|O64988|BEATH_CLABR Acetyl-CoA-benzylalcohol acetyltransferase OS=Clarkia breweri GN=BEAT PE=1 SV=1	gi|1026043181|ref|XP_016567819.1| PREDICTED: acetyl-CoA-benzylalcohol acetyltransferase-like [Capsicum annuum]	-	-	-	ko00945(Stilbenoid, diarylheptanoid and gingerol biosynthesis);ko00941(Flavonoid biosynthesis);ko00940(Phenylpropanoid biosynthesis)	BEAT
CA01g20980	-	virNOG32496;COG0451	MV	sp|Q9S9N9|CCR1_ARATH Cinnamoyl-CoA reductase 1 OS=Arabidopsis thaliana GN=CCR1 PE=1 SV=1	gi|1026022214|ref|XP_016556899.1| PREDICTED: cinnamoyl-CoA reductase 1-like [Capsicum annuum]	-	-	GO:0003824//catalytic activity;GO:0050662//obsolete coenzyme binding;	-	CCR1
CA10g11440	K20241	virNOG10603	R	sp|Q9XSC3|WDR44_BOVIN WD repeat-containing protein 44 OS=Bos taurus GN=WDR44 PE=1 SV=1	gi|1026087807|ref|XP_016543052.1| PREDICTED: uncharacterized protein LOC107843327 [Capsicum annuum]	-	-	-	-	WDR44
CA02g04310	K04392	virNOG00806	R	sp|Q41253|RAC13_GOSHI Rac-like GTP-binding protein RAC13 OS=Gossypium hirsutum GN=RAC13 PE=2 SV=1	gi|1026031707|ref|XP_016562051.1| PREDICTED: rac-like GTP-binding protein RAC13 [Capsicum annuum]	GO:0007264//small GTPase mediated signal transduction;	GO:0005622//intracellular anatomical structure;GO:0005886//plasma membrane;	GO:0005525//GTP binding;	ko04145(Phagosome)	RAC13
CA12g00090	-	virNOG04202	Q	sp|Q9SIT6|AB5G_ARATH ABC transporter G family member 5 OS=Arabidopsis thaliana GN=ABCG5 PE=2 SV=1	gi|1026106345|ref|XP_016552184.1| PREDICTED: ABC transporter G family member 5 [Capsicum annuum]	-	GO:0016021//integral component of membrane;	GO:0005524//ATP binding;GO:0016887//ATP hydrolysis activity;	-	ABCG5
CA08g19060	-	virNOG01991	R	sp|A0A1P8B554|THLP1_ARATH Thaumatin-like protein 1 OS=Arabidopsis thaliana GN=TLP1 PE=2 SV=1	gi|1026081350|ref|XP_016539930.1| PREDICTED: thaumatin-like protein 1 [Capsicum annuum]	-	-	-	-	TLP1
CA03g01200	-	-	-	-	gi|1026043843|ref|XP_016568092.1| PREDICTED: uncharacterized protein LOC107866577 [Capsicum annuum]	-	-	-	-	-
CA08g17720	K10400	NOG174645;virNOG03360	SZ	sp|Q27IK6|KN12D_ARATH Kinesin-like protein KIN-12D OS=Arabidopsis thaliana GN=KIN12D PE=2 SV=1	gi|1026080802|ref|XP_016539646.1| PREDICTED: phragmoplast orienting kinesin 2 [Capsicum annuum]	-	-	-	-	KIN12D
CA02g04220	K11253	COG2036	B	sp|P59226|H32_ARATH Histone H3.2 OS=Arabidopsis thaliana GN=HTR2 PE=1 SV=2	gi|670445861|ref|XP_008663191.1| PREDICTED: histone H3.2-like [Zea mays] __gt;gi|413918289|gb|AFW58221.1| histone H3.2 [Zea mays]	GO:0006334//nucleosome assembly;	GO:0005634//nucleus;GO:0009536//plastid;GO:0000786//nucleosome;	GO:0046982//protein heterodimerization activity;GO:0031492//nucleosomal DNA binding;	-	HTR2
CA09g13980	-	virNOG12610	R	sp|Q9SJ81|FLA7_ARATH Fasciclin-like arabinogalactan protein 7 OS=Arabidopsis thaliana GN=FLA7 PE=1 SV=1	gi|1026005400|ref|XP_016554518.1| PREDICTED: fasciclin-like arabinogalactan protein 7 [Capsicum annuum] __gt;gi|1026005402|ref|XP_016554519.1| PREDICTED: fasciclin-like arabinogalactan protein 7 [Capsicum annuum]	-	-	-	-	FLA7
CA06g26660	K11251	virNOG18276;virNOG33824	B	sp|P35063|H2AX_PICAB Histone H2AX OS=Picea abies PE=2 SV=1	gi|1026065910|ref|XP_016577350.1| PREDICTED: probable histone H2AXb [Capsicum annuum]	-	GO:0005634//nucleus;GO:0000786//nucleosome;	GO:0003677//DNA binding;GO:0046982//protein heterodimerization activity;	-	-
CA04g19470	K14638	virNOG14966	P	sp|Q8VYE4|PTR12_ARATH Protein NRT1/ PTR FAMILY 4.5 OS=Arabidopsis thaliana GN=NPF4.5 PE=2 SV=1	gi|971563747|ref|XP_006354936.2| PREDICTED: protein NRT1/ PTR FAMILY 4.5-like isoform X1 [Solanum tuberosum]	GO:0006810//transport;	GO:0016021//integral component of membrane;	GO:0005215//transporter activity;	-	NPF4.5
CA03g05990	K13076	virNOG12714	I	sp|O04353|DES6_BOROF Acyl-lipid (9-3)-desaturase OS=Borago officinalis PE=1 SV=1	gi|1026040983|ref|XP_016566560.1| PREDICTED: acyl-lipid (9-3)-desaturase-like [Capsicum annuum]	GO:0055114//obsolete oxidation-reduction process;GO:0006629//lipid metabolic process;	GO:0016021//integral component of membrane;	GO:0016491//oxidoreductase activity;	-	-
CA06g13860	K14484	virNOG22916;virNOG21947	K	sp|Q38829|IAA11_ARATH Auxin-responsive protein IAA11 OS=Arabidopsis thaliana GN=IAA11 PE=1 SV=1	gi|1026061013|ref|XP_016574954.1| PREDICTED: auxin-responsive protein IAA9 isoform X1 [Capsicum annuum]	-	-	-	ko04075(Plant hormone signal transduction)	IAA11
CA09g06920	-	virNOG08464	T	sp|Q9M0G7|MIK1_ARATH MDIS1-interacting receptor like kinase 1 OS=Arabidopsis thaliana GN=MIK1 PE=1 SV=1	gi|1026085292|ref|XP_016541906.1| PREDICTED: leucine-rich repeat receptor-like protein kinase PXL2 [Capsicum annuum]	GO:0001944//vasculature development;GO:0006468//protein phosphorylation;	GO:0016021//integral component of membrane;	GO:0004674//protein serine/threonine kinase activity;GO:0005524//ATP binding;	-	MIK1
CA03g09650	K02894	virNOG05263;COG0093	J	sp|Q07760|RL23_TOBAC 60S ribosomal protein L23 OS=Nicotiana tabacum GN=RPL23 PE=2 SV=1	gi|1026039021|ref|XP_016565577.1| PREDICTED: 60S ribosomal protein L23 [Capsicum annuum] __gt;gi|1026063410|ref|XP_016576049.1| PREDICTED: 60S ribosomal protein L23 [Capsicum annuum]	-	-	-	ko03010(Ribosome)	RPL23
CA07g14100	-	virNOG01290	R	sp|Q9LUI1|LRX6_ARATH Leucine-rich repeat extensin-like protein 6 OS=Arabidopsis thaliana GN=LRX6 PE=2 SV=1	gi|1026072978|ref|XP_016580798.1| PREDICTED: leucine-rich repeat extensin-like protein 4 [Capsicum annuum]	-	-	-	-	LRX6
CA01g03560	-	virNOG08716;virNOG18896;virNOG07180	K	sp|Q9LT89|TCP19_ARATH Transcription factor TCP19 OS=Arabidopsis thaliana GN=TCP19 PE=1 SV=1	gi|1026013952|ref|XP_016567883.1| PREDICTED: transcription factor TCP19-like [Capsicum annuum]	GO:2000024//regulation of leaf development;	-	-	-	TCP19
CA03g29990	K10960	virNOG07721	H	sp|Q9ZS34|CHLP_TOBAC Geranylgeranyl diphosphate reductase, chloroplastic OS=Nicotiana tabacum GN=CHLP PE=2 SV=1	gi|1026034160|ref|XP_016563245.1| PREDICTED: geranylgeranyl diphosphate reductase, chloroplastic [Capsicum annuum]	GO:0010189//vitamin E biosynthetic process;GO:0033521//phytyl diphosphate biosynthetic process;GO:0033385//geranylgeranyl diphosphate metabolic process;GO:0055114//obsolete oxidation-reduction process;GO:0008033//tRNA processing;GO:0015995//chlorophyll biosynthetic process;GO:0015979//photosynthesis;	GO:0009507//chloroplast;	GO:0016628//oxidoreductase activity, acting on the CH-CH group of donors, NAD or NADP as acceptor;GO:0045550//geranylgeranyl reductase activity;GO:0071949//FAD binding;	ko00900(Terpenoid backbone biosynthesis);ko00860(Porphyrin metabolism)	CHLP
CA08g19040	-	virNOG03595	P	sp|Q9SL95|MOT1_ARATH Molybdate transporter 1 OS=Arabidopsis thaliana GN=MOT1 PE=1 SV=1	gi|1026076128|ref|XP_016582444.1| PREDICTED: molybdate transporter 1-like [Capsicum annuum]	GO:0015689//molybdate ion transport;	GO:0016021//integral component of membrane;	GO:0015098//molybdate ion transmembrane transporter activity;	-	MOT1
CA02g14400	K02320	virNOG04482	L	sp|O48653|DPOLA_ORYSJ DNA polymerase alpha catalytic subunit OS=Oryza sativa subsp. japonica GN=Os01g0868300 PE=2 SV=2	gi|1026029643|ref|XP_016561076.1| PREDICTED: DNA polymerase alpha catalytic subunit isoform X1 [Capsicum annuum]	GO:0006272//leading strand elongation;GO:0006270//DNA replication initiation;GO:0006273//lagging strand elongation;GO:0071897//DNA biosynthetic process;GO:0090305//nucleic acid phosphodiester bond hydrolysis;GO:0006303//double-strand break repair via nonhomologous end joining;	GO:0005658//alpha DNA polymerase:primase complex;	GO:0003677//DNA binding;GO:0001882//nucleoside binding;GO:0003887//DNA-directed DNA polymerase activity;GO:0008408//3'-5' exonuclease activity;GO:0000166//nucleotide binding;	ko03030(DNA replication)	Os01g0868300
CA06g11890	-	virNOG09315	S	sp|Q8LLE5|FPP_SOLLC Filament-like plant protein (Fragment) OS=Solanum lycopersicum GN=FPP PE=1 SV=1	gi|1026061436|ref|XP_016575167.1| PREDICTED: filament-like plant protein [Capsicum annuum] __gt;gi|1026061438|ref|XP_016575168.1| PREDICTED: filament-like plant protein [Capsicum annuum] __gt;gi|1026061440|ref|XP_016575169.1| PREDICTED: filament-like plant protein [Capsicum annuum]	-	-	-	-	FPP
CA06g26350	K17275	virNOG07203	Z	sp|O50064|FIMB2_ARATH Fimbrin-2 OS=Arabidopsis thaliana GN=FIM2 PE=2 SV=1	gi|1026066278|ref|XP_016577546.1| PREDICTED: fimbrin-2 [Capsicum annuum]	-	-	-	-	FIM2
CA12g00110	-	virNOG06262	O	sp|Q766C3|NEP1_NEPGR Aspartic proteinase nepenthesin-1 OS=Nepenthes gracilis GN=nep1 PE=1 SV=1	gi|1026100954|ref|XP_016549613.1| PREDICTED: aspartic proteinase nepenthesin-1 [Capsicum annuum]	GO:0006508//proteolysis;	-	GO:0004190//aspartic-type endopeptidase activity;	-	nep1
CA06g05450	K07300	virNOG27602	P	sp|Q93Z81|CAX3_ARATH Vacuolar cation/proton exchanger 3 OS=Arabidopsis thaliana GN=CAX3 PE=1 SV=1	gi|1026062853|ref|XP_016575803.1| PREDICTED: vacuolar cation/proton exchanger 3-like [Capsicum annuum]	GO:0070588//calcium ion transmembrane transport;	GO:0016021//integral component of membrane;	GO:0015369//calcium:proton antiporter activity;	-	CAX3
CA07g01280	K07297	virNOG11457	T	sp|Q84N34|HHP2_ARATH Heptahelical transmembrane protein 2 OS=Arabidopsis thaliana GN=HHP2 PE=2 SV=1	gi|1026005905|ref|XP_016554769.1| PREDICTED: LOW QUALITY PROTEIN: heptahelical transmembrane protein 2 [Capsicum annuum]	-	GO:0016020//membrane;	-	-	HHP2
CA03g13120	-	virNOG34944;virNOG14825	TR	sp|Q9SV71|B561O_ARATH Cytochrome b561 and DOMON domain-containing protein At4g12980 OS=Arabidopsis thaliana GN=At4g12980 PE=2 SV=1	gi|971560438|ref|XP_015166694.1| PREDICTED: cytochrome b561 and DOMON domain-containing protein At3g25290-like [Solanum tuberosum]	-	-	-	-	At4g12980
CA11g14810	K09873	virNOG04666	G	sp|O82598|TIP13_ARATH Aquaporin TIP1-3 OS=Arabidopsis thaliana GN=TIP1-3 PE=1 SV=1	gi|1026095193|ref|XP_016546799.1| PREDICTED: aquaporin TIP1-3-like [Capsicum annuum]	-	-	-	-	TIP1-3
CA01g28240	-	virNOG13176	S	-	gi|1026046256|ref|XP_016569309.1| PREDICTED: uncharacterized protein LOC107867536 [Capsicum annuum]	-	-	-	-	-
CA02g00380	K14709	virNOG11346	P	sp|Q8W245|ZIP10_ARATH Probable zinc transporter 10 OS=Arabidopsis thaliana GN=ZIP10 PE=1 SV=2	gi|1026031531|ref|XP_016561969.1| PREDICTED: fe(2+) transport protein 1-like [Capsicum annuum]	GO:0071577//zinc ion transmembrane transport;	GO:0016021//integral component of membrane;GO:0005886//plasma membrane;	GO:0005385//zinc ion transmembrane transporter activity;	-	ZIP10
CA01g22390	-	virNOG25068	K	sp|O22901|BH151_ARATH Transcription factor UPBEAT1 OS=Arabidopsis thaliana GN=UPB1 PE=2 SV=1	gi|723658599|ref|XP_010322328.1| PREDICTED: transcription factor UPBEAT1 [Solanum lycopersicum]	-	-	-	-	UPB1
CA08g09470	-	virNOG08728	O	sp|Q9LNU1|CRSP_ARATH CO(2)-response secreted protease OS=Arabidopsis thaliana GN=CRSP PE=2 SV=1	gi|1026078187|ref|XP_016538289.1| PREDICTED: CO(2)-response secreted protease-like [Capsicum annuum]	-	-	-	-	CRSP
CA06g10980	K18857	COG1062;virNOG12359	QC	sp|P14673|ADH1_SOLTU Alcohol dehydrogenase 1 OS=Solanum tuberosum GN=ADH1 PE=1 SV=1	gi|68299215|emb|CAJ13708.1| alcohol dehydrogenase [Capsicum chinense]	GO:0055114//obsolete oxidation-reduction process;	GO:0005737//cytoplasm;	GO:0004022//alcohol dehydrogenase (NAD+) activity;GO:0008270//zinc ion binding;	ko00620(Pyruvate metabolism);ko00592(alpha-Linolenic acid metabolism);ko00350(Tyrosine metabolism);ko00071(Fatty acid degradation);ko00010(Glycolysis / Gluconeogenesis)	ADH1
CA06g20810	K09338	virNOG08996	K	sp|Q9FX31|HDG11_ARATH Homeobox-leucine zipper protein HDG11 OS=Arabidopsis thaliana GN=HDG11 PE=1 SV=1	gi|1026067482|ref|XP_016578176.1| PREDICTED: homeobox-leucine zipper protein ROC8-like [Capsicum annuum]	GO:0006355//regulation of transcription, DNA-templated;	GO:0005634//nucleus;	GO:0008289//lipid binding;GO:0043565//sequence-specific DNA binding;	-	HDG11
CA03g27430	-	virNOG06818	S	sp|Q6NPR6|TORL3_ARATH TORTIFOLIA1-like protein 3 OS=Arabidopsis thaliana GN=TOR1L3 PE=2 SV=1	gi|1026034741|ref|XP_016563535.1| PREDICTED: microtubule-associated protein TORTIFOLIA1 [Capsicum annuum]	-	GO:0005874//microtubule;	-	-	TOR1L3
CA03g35920	-	virNOG11484	R	sp|P27061|PPA1_SOLLC Acid phosphatase 1 OS=Solanum lycopersicum GN=APS1 PE=2 SV=1	gi|1026042513|ref|XP_016567478.1| PREDICTED: acid phosphatase 1-like [Capsicum annuum]	-	-	-	-	APS1
CA03g06190	-	virNOG14038	R	-	gi|1026040918|ref|XP_016566527.1| PREDICTED: uncharacterized protein LOC107864619 [Capsicum annuum]	GO:0006368//transcription elongation from RNA polymerase II promoter;GO:0040007//growth;GO:0016570//histone modification;	GO:0016593//Cdc73/Paf1 complex;	GO:0003677//DNA binding;GO:0008270//zinc ion binding;	-	-
CA07g20650	-	virNOG09096	T	sp|C0LGR3|RGI3_ARATH LRR receptor-like serine/threonine-protein kinase OS=Arabidopsis thaliana GN=RGI3 PE=1 SV=1	gi|1026074279|ref|XP_016581473.1| PREDICTED: probable LRR receptor-like serine/threonine-protein kinase At4g26540 [Capsicum annuum]	GO:0006468//protein phosphorylation;	GO:0016021//integral component of membrane;	GO:0004674//protein serine/threonine kinase activity;GO:0005524//ATP binding;	-	RGI3
CA05g01160	-	virNOG10319	R	-	gi|1026054844|ref|XP_016571948.1| PREDICTED: uncharacterized protein LOC107870065 [Capsicum annuum]	-	-	-	-	-
CA07g14300	-	virNOG00775	S	sp|Q6DR04|RTNLQ_ARATH Reticulon-like protein B17 OS=Arabidopsis thaliana GN=RTNLB17 PE=2 SV=1	gi|1026072934|ref|XP_016580777.1| PREDICTED: reticulon-like protein B17 isoform X1 [Capsicum annuum]	-	GO:0016021//integral component of membrane;	-	-	RTNLB17
CA06g13750	-	virNOG06401	R	sp|P52581|IFRH_LUPAL Isoflavone reductase homolog OS=Lupinus albus PE=2 SV=1	gi|1026061066|ref|XP_016574984.1| PREDICTED: isoflavone reductase homolog [Capsicum annuum]	-	-	-	-	-
CA10g18800	K05868	virNOG03363	D	sp|P34801|CCN2_ANTMA G2/mitotic-specific cyclin-2 OS=Antirrhinum majus PE=2 SV=1	gi|1026089041|ref|XP_016543639.1| PREDICTED: G2/mitotic-specific cyclin S13-7-like [Capsicum annuum]	-	GO:0005634//nucleus;	-	-	-
CA03g28790	K07466	virNOG07298	L	sp|Q9SD82|RFA1B_ARATH Replication protein A 70 kDa DNA-binding subunit B OS=Arabidopsis thaliana GN=RPA1B PE=3 SV=1	gi|1026034317|ref|XP_016563327.1| PREDICTED: replication protein A 70 kDa DNA-binding subunit B [Capsicum annuum]	GO:0006281//DNA repair;GO:0006260//DNA replication;GO:0006310//DNA recombination;	GO:0005634//nucleus;	GO:0003677//DNA binding;	ko03440(Homologous recombination);ko03430(Mismatch repair);ko03420(Nucleotide excision repair);ko03030(DNA replication)	RPA1B
CA03g19310	-	virNOG03714	S	-	gi|1026043124|ref|XP_016567790.1| PREDICTED: uncharacterized protein LOC107866127 [Capsicum annuum]	-	GO:0016021//integral component of membrane;	-	-	-
CA10g14440	-	virNOG07885	R	sp|Q53MB8|TLPH_ORYSJ Thaumatin-like protein OS=Oryza sativa subsp. japonica GN=Os11g0706600 PE=2 SV=1	gi|1026088255|ref|XP_016543264.1| PREDICTED: thaumatin-like protein [Capsicum annuum]	-	-	-	-	Os11g0706600
CA02g08550	K09338	KOG0483;NOG54015;virNOG18894	K	sp|Q8LC03|ATB13_ARATH Homeobox-leucine zipper protein ATHB-13 OS=Arabidopsis thaliana GN=ATHB-13 PE=2 SV=2	gi|1026031413|ref|XP_016561920.1| PREDICTED: homeobox-leucine zipper protein HAT7-like [Capsicum annuum]	-	-	-	-	ATHB-13
CA06g11280	K13066	virNOG12973;KOG3178	R	sp|Q43609|COMT1_PRUDU Caffeic acid 3-O-methyltransferase OS=Prunus dulcis GN=COMT1 PE=2 SV=1	gi|1026061462|ref|XP_016575180.1| PREDICTED: caffeic acid 3-O-methyltransferase-like isoform X1 [Capsicum annuum]	GO:0032259//methylation;	-	GO:0008171//O-methyltransferase activity;GO:0046983//protein dimerization activity;	ko00940(Phenylpropanoid biosynthesis);ko00380(Tryptophan metabolism)	COMT1
CA07g11830	-	virNOG22684;virNOG20414	R	sp|O82081|UCC1_ARATH Uclacyanin 1 OS=Arabidopsis thaliana GN=UCC1 PE=1 SV=1	gi|1026009971|ref|XP_016556693.1| PREDICTED: uclacyanin-3-like [Capsicum annuum]	-	GO:0016021//integral component of membrane;GO:0046658//anchored component of plasma membrane;	GO:0009055//electron transfer activity;	-	UCC1
CA04g17500	K11498	virNOG08103	Z	sp|Q9S7P3|KN7N_ARATH Kinesin-like protein KIN-7N OS=Arabidopsis thaliana GN=KIN7N PE=2 SV=1	gi|1026045435|ref|XP_016568905.1| PREDICTED: kinesin-related protein 11 [Capsicum annuum]	GO:0007018//microtubule-based movement;	GO:0005874//microtubule;	GO:0005524//ATP binding;GO:0003777//microtubule motor activity;GO:0008017//microtubule binding;	-	KIN7N
CA12g18820	-	virNOG09920	S	-	gi|1026106153|ref|XP_016552090.1| PREDICTED: uncharacterized protein At3g61260 [Capsicum annuum]	-	-	-	-	-
CA02g28430	K01785	virNOG03167	G	sp|Q9GKX6|GALM_PIG Aldose 1-epimerase OS=Sus scrofa GN=GALM PE=2 SV=1	gi|1026032185|ref|XP_016562281.1| PREDICTED: aldose 1-epimerase-like [Capsicum annuum]	GO:0019318//hexose metabolic process;	-	GO:0030246//carbohydrate binding;GO:0004034//aldose 1-epimerase activity;	ko00052(Galactose metabolism);ko00010(Glycolysis / Gluconeogenesis)	GALM
CA03g10400	K11252	virNOG34412;virNOG21582;virNOG17871	B	sp|A2XF66|H2B1_ORYSI Histone H2B.1 OS=Oryza sativa subsp. indica GN=OsI_010709 PE=3 SV=1	gi|1026037994|ref|XP_016565081.1| PREDICTED: histone H2B-like [Capsicum annuum]	-	GO:0005634//nucleus;GO:0000786//nucleosome;	GO:0003677//DNA binding;GO:0046982//protein heterodimerization activity;	-	OsI_010709
CA10g18420	-	virNOG02044	OD	sp|Q9FYE1|MCA9_ARATH Metacaspase-9 OS=Arabidopsis thaliana GN=AMC9 PE=1 SV=1	gi|1026006541|ref|XP_016555078.1| PREDICTED: metacaspase-9 [Capsicum annuum]	GO:0006508//proteolysis;	GO:0048046//apoplast;	GO:0008234//cysteine-type peptidase activity;	-	AMC9
CA06g25360	K05857	virNOG18257;virNOG00340;KOG0169	I	sp|Q39033|PLCD2_ARATH Phosphoinositide phospholipase C 2 OS=Arabidopsis thaliana GN=PLC2 PE=1 SV=1	gi|1026066549|ref|XP_016577687.1| PREDICTED: phosphoinositide phospholipase C 2-like isoform X1 [Capsicum annuum]	-	-	-	ko04070(Phosphatidylinositol signaling system);ko00562(Inositol phosphate metabolism)	PLC2
CA03g25000	-	virNOG09108	R	sp|O81416|GUN17_ARATH Endoglucanase 17 OS=Arabidopsis thaliana GN=At4g02290 PE=2 SV=1	gi|1026039480|ref|XP_016565793.1| PREDICTED: endoglucanase 17 [Capsicum annuum]	GO:0030245//cellulose catabolic process;	-	GO:0008810//cellulase activity;	-	At4g02290
CA06g16520	-	virNOG10857	T	sp|O65924|Y2921_ARATH Putative leucine-rich repeat receptor-like protein kinase At2g19210 OS=Arabidopsis thaliana GN=At2g19210 PE=3 SV=1	gi|1026006053|ref|XP_016554838.1| PREDICTED: putative leucine-rich repeat receptor-like protein kinase At2g19210 [Capsicum annuum]	-	-	-	-	At2g19210
CA11g18890	K15285	virNOG10221	GE	sp|F4IHS9|UXT1_ARATH UDP-xylose transporter 1 OS=Arabidopsis thaliana GN=UXT1 PE=1 SV=1	gi|1026099436|ref|XP_016548784.1| PREDICTED: uncharacterized membrane protein At1g06890 [Capsicum annuum]	-	GO:0016021//integral component of membrane;	-	-	UXT1
CA01g13400	K05868	virNOG03363	D	sp|P25011|CCNB1_SOYBN G2/mitotic-specific cyclin S13-6 OS=Glycine max PE=2 SV=1	gi|1026016543|ref|XP_016578221.1| PREDICTED: G2/mitotic-specific cyclin S13-7-like [Capsicum annuum]	-	GO:0005634//nucleus;	-	-	-
CA06g10990	K18857	virNOG12359	Q	sp|P14675|ADH3_SOLTU Alcohol dehydrogenase 3 OS=Solanum tuberosum GN=ADH3 PE=2 SV=1	gi|1026061522|ref|XP_016575214.1| PREDICTED: alcohol dehydrogenase 1 [Capsicum annuum]	GO:0055114//obsolete oxidation-reduction process;	GO:0005737//cytoplasm;	GO:0004022//alcohol dehydrogenase (NAD+) activity;GO:0003979//UDP-glucose 6-dehydrogenase activity;GO:0008270//zinc ion binding;	ko00620(Pyruvate metabolism);ko00592(alpha-Linolenic acid metabolism);ko00350(Tyrosine metabolism);ko00071(Fatty acid degradation);ko00010(Glycolysis / Gluconeogenesis)	ADH3
CA06g04300	-	virNOG07043;virNOG03281	S	sp|Q5XVC7|Y2048_ARATH WEB family protein At2g40480 OS=Arabidopsis thaliana GN=At2g40480 PE=2 SV=1	gi|1026063002|ref|XP_016575868.1| PREDICTED: WEB family protein At2g38370-like isoform X2 [Capsicum annuum]	-	-	-	-	At2g40480
CA03g31620	-	virNOG06038	S	sp|O93779|RACD_THEK8 Aspartate racemase OS=Thermococcus sp. (strain KS-8) PE=1 SV=1	gi|1026033279|ref|XP_016562824.1| PREDICTED: probable amino-acid racemase [Capsicum annuum] __gt;gi|1026033281|ref|XP_016562825.1| PREDICTED: probable amino-acid racemase [Capsicum annuum]	-	-	-	-	-
CA10g12080	-	virNOG10392	T	sp|Q9LT96|Y5977_ARATH Probable leucine-rich repeat receptor-like protein kinase At5g49770 OS=Arabidopsis thaliana GN=At5g49770 PE=2 SV=1	gi|1026088022|ref|XP_016543156.1| PREDICTED: probable leucine-rich repeat receptor-like protein kinase At5g49770 [Capsicum annuum]	GO:0006468//protein phosphorylation;	GO:0016021//integral component of membrane;	GO:0004674//protein serine/threonine kinase activity;GO:0005524//ATP binding;	-	At5g49770
CA09g06490	K05909	virNOG01122	Q	sp|O80434|LAC4_ARATH Laccase-4 OS=Arabidopsis thaliana GN=IRX12 PE=2 SV=2	gi|1026086216|ref|XP_016542287.1| PREDICTED: laccase-4-like [Capsicum annuum]	GO:0046274//lignin catabolic process;GO:0055114//obsolete oxidation-reduction process;	GO:0048046//apoplast;	GO:0052716//hydroquinone:oxygen oxidoreductase activity;GO:0005507//copper ion binding;	-	IRX12
CA11g09140	K02537	virNOG05767	D	sp|Q9LU93|MAD2_ARATH Mitotic spindle checkpoint protein MAD2 OS=Arabidopsis thaliana GN=MAD2 PE=1 SV=1	gi|1026094788|ref|XP_016546620.1| PREDICTED: mitotic spindle checkpoint protein MAD2 [Capsicum annuum]	GO:0007094//mitotic spindle assembly checkpoint signaling;	GO:0010369//chromocenter;GO:0005635//nuclear envelope;GO:0000776//kinetochore;GO:0005737//cytoplasm;GO:0005828//kinetochore microtubule;	-	-	MAD2
CA06g06830	-	virNOG08508	S	sp|F4IH21|TBL33_ARATH Protein trichome birefringence-like 33 OS=Arabidopsis thaliana GN=TBL33 PE=2 SV=1	gi|1026062257|ref|XP_016575535.1| PREDICTED: protein trichome birefringence-like 33 isoform X1 [Capsicum annuum]	-	-	-	-	TBL33
CA03g33140	-	virNOG11600	P	sp|Q9FYC1|CHX4_ARATH Cation/H(+) antiporter 4 OS=Arabidopsis thaliana GN=CHX4 PE=2 SV=1	gi|1026034025|ref|XP_016563181.1| PREDICTED: cation/H(+) antiporter 4-like isoform X1 [Capsicum annuum]	-	-	-	-	CHX4
CA01g07200	K00235	virNOG00579;COG0479	C	sp|Q9FJP9|SDHB3_ARATH Succinate dehydrogenase [ubiquinone] iron-sulfur subunit 3, mitochondrial OS=Arabidopsis thaliana GN=SDH2-3 PE=1 SV=1	gi|1026015159|ref|XP_016573011.1| PREDICTED: succinate dehydrogenase [ubiquinone] iron-sulfur subunit 3, mitochondrial [Capsicum annuum]	-	-	-	ko00190(Oxidative phosphorylation);ko00020(Citrate cycle (TCA cycle))	SDH2-3
CA06g19540	K14611	virNOG00173	P	sp|Q27GI3|NAT6_ARATH Nucleobase-ascorbate transporter 6 OS=Arabidopsis thaliana GN=NAT6 PE=2 SV=2	gi|1026067728|ref|XP_016578307.1| PREDICTED: nucleobase-ascorbate transporter 6-like [Capsicum annuum] __gt;gi|1026067730|ref|XP_016578308.1| PREDICTED: nucleobase-ascorbate transporter 6-like [Capsicum annuum] __gt;gi|1026067732|ref|XP_016578309.1| PREDICTED: nucleobase-ascorbate transporter 6-like [Capsicum annuum] __gt;gi|1026067734|ref|XP_016578310.1| PREDICTED: nucleobase-ascorbate transport…	GO:0055085//transmembrane transport;	GO:0016021//integral component of membrane;	GO:0005215//transporter activity;	-	NAT6
CA12g17790	-	virNOG00012	R	sp|Q5SR56|MF14B_HUMAN Hippocampus abundant transcript-like protein 1 OS=Homo sapiens GN=MFSD14B PE=2 SV=3	gi|1026106541|ref|XP_016552273.1| PREDICTED: tetracycline resistance protein, class A-like [Capsicum annuum]	-	-	-	-	MFSD14B
CA10g00490	-	virNOG07987	S	sp|Q84WQ5|CBSX5_ARATH CBS domain-containing protein CBSX5 OS=Arabidopsis thaliana GN=CBSX5 PE=2 SV=2	gi|1026092937|ref|XP_016545646.1| PREDICTED: CBS domain-containing protein CBSX5 [Capsicum annuum]	-	-	-	-	CBSX5
CA01g18710	K11253	COG2036	B	sp|P59226|H32_ARATH Histone H3.2 OS=Arabidopsis thaliana GN=HTR2 PE=1 SV=2	gi|670445861|ref|XP_008663191.1| PREDICTED: histone H3.2-like [Zea mays] __gt;gi|413918289|gb|AFW58221.1| histone H3.2 [Zea mays]	GO:0006334//nucleosome assembly;	GO:0005634//nucleus;GO:0009536//plastid;GO:0000786//nucleosome;	GO:0046982//protein heterodimerization activity;GO:0031492//nucleosomal DNA binding;	-	HTR2
CA06g08840	-	virNOG19819	S	-	gi|1026065394|ref|XP_016577129.1| PREDICTED: uncharacterized protein LOC107874954 [Capsicum annuum]	-	-	-	-	-
CA03g32430	-	virNOG25924	S	-	gi|1026033515|ref|XP_016562936.1| PREDICTED: uncharacterized protein LOC107862017 [Capsicum annuum]	-	-	-	-	-
CA08g19020	K13946	virNOG02353	E	sp|Q8L883|LAX5_MEDTR Auxin transporter-like protein 5 OS=Medicago truncatula GN=LAX5 PE=2 SV=1	gi|1026081346|ref|XP_016539928.1| PREDICTED: auxin transporter-like protein 5 [Capsicum annuum]	GO:0060919//auxin influx;GO:0003333//amino acid transmembrane transport;	GO:0016021//integral component of membrane;GO:0005886//plasma membrane;	GO:0015171//amino acid transmembrane transporter activity;	ko04075(Plant hormone signal transduction)	LAX5
CA10g14460	K05909	virNOG09759	Q	sp|Q9FJD5|LAC17_ARATH Laccase-17 OS=Arabidopsis thaliana GN=LAC17 PE=2 SV=1	gi|1026088259|ref|XP_016543266.1| PREDICTED: laccase-17-like [Capsicum annuum]	-	-	-	-	LAC17
CA06g10140	-	virNOG01513	T	sp|C0LGP9|IMK3_ARATH Probable leucine-rich repeat receptor-like protein kinase IMK3 OS=Arabidopsis thaliana GN=IMK3 PE=1 SV=1	gi|1026062071|ref|XP_016575460.1| PREDICTED: probably inactive leucine-rich repeat receptor-like protein kinase IMK2 [Capsicum annuum]	GO:0006468//protein phosphorylation;	GO:0016021//integral component of membrane;	GO:0005524//ATP binding;GO:0004672//protein kinase activity;	-	IMK3
CA02g13310	-	virNOG00344	R	-	gi|1026026671|ref|XP_016559606.1| PREDICTED: uncharacterized protein LOC107859202 [Capsicum annuum]	-	GO:0016021//integral component of membrane;	-	-	-
CA08g18220	-	virNOG08983	S	-	gi|1026076048|ref|XP_016582401.1| PREDICTED: uncharacterized protein LOC107879992 [Capsicum annuum] __gt;gi|1026076050|ref|XP_016582402.1| PREDICTED: uncharacterized protein LOC107879992 [Capsicum annuum]	-	-	-	-	-
CA10g19500	K03327	virNOG08391	S	sp|Q8W488|DTX21_ARATH Protein DETOXIFICATION 21 OS=Arabidopsis thaliana GN=DTX21 PE=1 SV=1	gi|1026089160|ref|XP_016543699.1| PREDICTED: protein DETOXIFICATION 21-like isoform X1 [Capsicum annuum] __gt;gi|1026089162|ref|XP_016543700.1| PREDICTED: protein DETOXIFICATION 21-like isoform X1 [Capsicum annuum]	GO:0006855//xenobiotic transmembrane transport;	GO:0016021//integral component of membrane;	GO:0015297//antiporter activity;	-	DTX21
CA03g23920	K07407	virNOG06615	G	sp|Q42656|AGAL_COFAR Alpha-galactosidase OS=Coffea arabica PE=1 SV=1	gi|1026035490|ref|XP_016563900.1| PREDICTED: alpha-galactosidase-like isoform X2 [Capsicum annuum]	GO:0009620//response to fungus;GO:0005975//carbohydrate metabolic process;GO:0009965//leaf morphogenesis;GO:0009911//positive regulation of flower development;	GO:0048046//apoplast;GO:0009505//plant-type cell wall;	GO:0052692//raffinose alpha-galactosidase activity;	ko00603(Glycosphingolipid biosynthesis - globo and isoglobo series);ko00600(Sphingolipid metabolism);ko00561(Glycerolipid metabolism);ko00052(Galactose metabolism)	-
CA01g10360	-	virNOG09510	T	sp|O64639|Y2559_ARATH Receptor-like serine/threonine-protein kinase At2g45590 OS=Arabidopsis thaliana GN=At2g45590 PE=2 SV=1	gi|1026015611|ref|XP_016574612.1| PREDICTED: receptor-like serine/threonine-protein kinase At2g45590 isoform X1 [Capsicum annuum]	-	-	-	-	At2g45590
CA08g15530	-	virNOG21752	R	sp|Q8VYI9|NLTL5_ARATH Non-specific lipid-transfer protein-like protein At5g64080 OS=Arabidopsis thaliana GN=At5g64080 PE=1 SV=1	gi|1026079934|ref|XP_016539205.1| PREDICTED: non-specific lipid-transfer protein-like protein At2g13820 [Capsicum annuum]	GO:0006869//lipid transport;	-	GO:0008289//lipid binding;	-	At5g64080
CA02g11210	-	virNOG01704	S	sp|Q9LI74|CHUP1_ARATH Protein CHUP1, chloroplastic OS=Arabidopsis thaliana GN=CHUP1 PE=1 SV=1	gi|1026026970|ref|XP_016559753.1| PREDICTED: protein CHUP1, chloroplastic isoform X1 [Capsicum annuum] __gt;gi|1026026972|ref|XP_016559754.1| PREDICTED: protein CHUP1, chloroplastic isoform X1 [Capsicum annuum]	-	-	-	-	CHUP1
CA12g15620	K05933	virNOG00601	Q	sp|Q9ZUN4|ACCO1_ARATH 1-aminocyclopropane-1-carboxylate oxidase 1 OS=Arabidopsis thaliana GN=ACO1 PE=2 SV=1	gi|1026104243|ref|XP_016551165.1| PREDICTED: 1-aminocyclopropane-1-carboxylate oxidase 1 [Capsicum annuum]	GO:0055114//obsolete oxidation-reduction process;	-	GO:0046872//metal ion binding;GO:0009815//1-aminocyclopropane-1-carboxylate oxidase activity;GO:0051213//dioxygenase activity;	ko00270(Cysteine and methionine metabolism)	ACO1
CA10g21790	K13947	virNOG15453;virNOG09335	S	sp|Q67UL3|PIN1C_ORYSJ Probable auxin efflux carrier component 1c OS=Oryza sativa subsp. japonica GN=PIN1C PE=2 SV=1	gi|1026089633|ref|XP_016543955.1| PREDICTED: probable auxin efflux carrier component 1b [Capsicum annuum]	GO:0010315//auxin efflux;GO:0055085//transmembrane transport;GO:0010252//auxin homeostasis;GO:0009926//auxin polar transport;	GO:0005783//endoplasmic reticulum;GO:0016021//integral component of membrane;GO:0005886//plasma membrane;	GO:0010329//auxin efflux transmembrane transporter activity;	-	PIN1C
CA06g25200	K02213	virNOG03232	L	sp|O82387|CDC6A_ARATH Cell division control protein 6 homolog OS=Arabidopsis thaliana GN=CDC6 PE=2 SV=2	gi|1026066574|ref|XP_016577699.1| PREDICTED: cell division control protein 6 homolog B [Capsicum annuum]	GO:0051301//cell division;GO:0006270//DNA replication initiation;	-	-	-	CDC6
CA02g01010	-	virNOG09474	S	sp|F4I2H7|TPX2_ARATH Protein TPX2 OS=Arabidopsis thaliana GN=TPX2 PE=1 SV=1	gi|1026025404|ref|XP_016558995.1| PREDICTED: protein WVD2-like 4 isoform X1 [Capsicum annuum]	GO:0050794//regulation of cellular process;	GO:0015630//microtubule cytoskeleton;GO:0044430//obsolete cytoskeletal part;	-	-	TPX2
CA09g17890	-	virNOG05904	G	sp|Q949Y3|PPA26_ARATH Bifunctional purple acid phosphatase 26 OS=Arabidopsis thaliana GN=PAP26 PE=1 SV=1	gi|1026081861|ref|XP_016540197.1| PREDICTED: bifunctional purple acid phosphatase 26-like [Capsicum annuum]	GO:0016311//dephosphorylation;GO:0055062//phosphate ion homeostasis;	GO:0009505//plant-type cell wall;GO:0005829//cytosol;GO:0005773//vacuole;	GO:0046872//metal ion binding;GO:0003993//acid phosphatase activity;	-	PAP26
CA01g11780	-	virNOG26223	R	sp|Q9SE37|JAL1_ARATH Protein RESTRICTED TEV MOVEMENT 1 OS=Arabidopsis thaliana GN=RTM1 PE=1 SV=1	gi|1026021942|ref|XP_016555196.1| PREDICTED: mannose/glucose-specific lectin-like isoform X2 [Capsicum annuum]	-	-	-	-	RTM1
CA07g14120	-	virNOG23978;virNOG21403;NOG146568	KR	sp|Q38741|SBP1_ANTMA Squamosa promoter-binding protein 1 OS=Antirrhinum majus GN=SBP1 PE=2 SV=1	gi|1026070123|ref|XP_016579477.1| PREDICTED: squamosa promoter-binding protein 1-like [Capsicum annuum]	-	GO:0005634//nucleus;	GO:0003677//DNA binding;	-	SBP1
CA08g11690	-	virNOG09546	R	sp|Q3ECP6|GDL22_ARATH GDSL esterase/lipase At1g54790 OS=Arabidopsis thaliana GN=At1g54790 PE=2 SV=1	gi|1026078612|ref|XP_016538514.1| PREDICTED: GDSL esterase/lipase At1g54790 [Capsicum annuum]	-	-	GO:0016788//hydrolase activity, acting on ester bonds;	-	At1g54790
CA02g15170	-	virNOG20787	S	-	gi|1026031736|ref|XP_016562063.1| PREDICTED: uncharacterized protein LOC107861217 [Capsicum annuum]	-	-	-	-	-
CA08g15130	K18801	virNOG03004	S	sp|Q6NMK1|GXM1_ARATH Glucuronoxylan 4-O-methyltransferase 1 OS=Arabidopsis thaliana GN=GXM1 PE=1 SV=1	gi|1026079487|ref|XP_016538978.1| PREDICTED: glucuronoxylan 4-O-methyltransferase 1 [Capsicum annuum]	GO:0045492//xylan biosynthetic process;GO:0032259//methylation;	GO:0005794//Golgi apparatus;	GO:0030775//glucuronoxylan 4-O-methyltransferase activity;	-	GXM1
CA12g06050	-	virNOG16477;virNOG02670	Q	sp|Q2PCF1|PDR2_NICPL Pleiotropic drug resistance protein 2 OS=Nicotiana plumbaginifolia GN=PDR2 PE=2 SV=1	gi|1026104962|ref|XP_016551512.1| PREDICTED: pleiotropic drug resistance protein 2-like [Capsicum annuum]	-	-	-	-	PDR2
CA02g20740	K04730	COG0515;virNOG15037	T	sp|Q3E8W4|ANX2_ARATH Receptor-like protein kinase ANXUR2 OS=Arabidopsis thaliana GN=ANX2 PE=2 SV=1	gi|1026028340|ref|XP_016560424.1| PREDICTED: protein kinase APK1A, chloroplastic-like isoform X1 [Capsicum annuum]	-	-	-	-	ANX2
CA07g02480	-	-	-	-	-	-	-	-	-	-
CA04g18230	-	virNOG04813	Q	sp|Q0WTF4|C81F3_ARATH Cytochrome P450 81F3 OS=Arabidopsis thaliana GN=CYP81F3 PE=2 SV=1	gi|1026045268|ref|XP_016568823.1| PREDICTED: isoflavone 2__apos;-hydroxylase-like [Capsicum annuum]	GO:0055114//obsolete oxidation-reduction process;	-	GO:0016705//oxidoreductase activity, acting on paired donors, with incorporation or reduction of molecular oxygen;GO:0020037//heme binding;GO:0005506//iron ion binding;GO:0004497//monooxygenase activity;	-	CYP81F3
CA04g18580	-	virNOG07351	S	-	gi|1026052611|ref|XP_016570767.1| PREDICTED: uncharacterized protein LOC107868599 [Capsicum annuum]	-	-	-	-	-
CA10g02350	K17279	virNOG12576;KOG1725;virNOG18255	SU	sp|Q682H0|HA22F_ARATH HVA22-like protein f OS=Arabidopsis thaliana GN=HVA22F PE=2 SV=1	gi|1026090871|ref|XP_016544663.1| PREDICTED: HVA22-like protein f [Capsicum annuum]	-	-	-	-	HVA22F
CA06g17310	-	virNOG11762	Q	sp|Q9C9W0|AB17I_ARATH ABC transporter I family member 17 OS=Arabidopsis thaliana GN=ABCI17 PE=2 SV=1	gi|1026067957|ref|XP_016578423.1| PREDICTED: ABC transporter I family member 17-like [Capsicum annuum]	-	-	GO:0005524//ATP binding;GO:0016887//ATP hydrolysis activity;	-	ABCI17
CA08g04820	K09286	virNOG20000	K	sp|Q9LYD3|DREB3_ARATH Dehydration-responsive element-binding protein 3 OS=Arabidopsis thaliana GN=DREB3 PE=2 SV=1	gi|1026075496|ref|XP_016582134.1| PREDICTED: dehydration-responsive element-binding protein 3-like [Capsicum annuum]	GO:0006351//transcription, DNA-templated;	-	-	-	DREB3
CA06g24950	K13993	virNOG20594	O	sp|O82011|HSP11_SOLPE 17.7 kDa class I heat shock protein OS=Solanum peruvianum PE=2 SV=1	gi|1026066634|ref|XP_016577732.1| PREDICTED: 17.7 kDa class I heat shock protein-like [Capsicum annuum]	-	-	-	ko04141(Protein processing in endoplasmic reticulum)	-
CA06g04260	K11254	virNOG19486;COG2036	B	sp|P62785|H41_WHEAT Histone H4 variant TH011 OS=Triticum aestivum PE=3 SV=2	gi|413947466|gb|AFW80115.1| hypothetical protein ZEAMMB73_313798 [Zea mays]	GO:0009414//response to water deprivation;GO:0006334//nucleosome assembly;	GO:0009506//plasmodesma;GO:0009579//thylakoid;GO:0005774//vacuolar membrane;GO:0005730//nucleolus;GO:0005794//Golgi apparatus;GO:0005829//cytosol;GO:0005886//plasma membrane;GO:0009507//chloroplast;	GO:0042393//histone binding;GO:0003677//DNA binding;GO:0046982//protein heterodimerization activity;	-	-
CA03g05680	K11426	euNOG11866;virNOG01631	R	sp|Q9FIC9|GL115_ARATH Germin-like protein subfamily 1 member 15 OS=Arabidopsis thaliana GN=At5g39120 PE=2 SV=1	gi|1026040862|ref|XP_016566501.1| PREDICTED: germin-like protein subfamily 1 member 15 [Capsicum annuum]	-	GO:0005576//extracellular region;	GO:0045735//nutrient reservoir activity;GO:0030145//manganese ion binding;	ko00310(Lysine degradation)	At5g39120
CA07g18090	-	virNOG11233;virNOG13914	R	-	gi|1026073893|ref|XP_016581268.1| PREDICTED: uncharacterized protein LOC107878695 isoform X1 [Capsicum annuum]	-	-	-	-	-
CA08g14740	-	virNOG12007	R	-	gi|1026079418|ref|XP_016538940.1| PREDICTED: uncharacterized protein LOC107839819 [Capsicum annuum]	-	-	-	-	-
CA07g11760	-	virNOG01931	Q	sp|P29162|ASOL_TOBAC L-ascorbate oxidase homolog OS=Nicotiana tabacum PE=2 SV=1	gi|1026072596|ref|XP_016580624.1| PREDICTED: L-ascorbate oxidase homolog [Capsicum annuum]	-	-	-	-	-
CA02g15060	-	virNOG24014;virNOG19106	R	sp|Q03211|PEXLP_TOBAC Pistil-specific extensin-like protein OS=Nicotiana tabacum PE=2 SV=1	gi|1026027155|ref|XP_016559845.1| PREDICTED: non-classical arabinogalactan protein 31 [Capsicum annuum]	-	-	GO:0005199//structural constituent of cell wall;	-	-
CA08g04640	-	virNOG07042	R	sp|Q8W4K5|VAB_ARATH VAN3-binding protein OS=Arabidopsis thaliana GN=VAB PE=1 SV=1	gi|1026077289|ref|XP_016537842.1| PREDICTED: VAN3-binding protein-like [Capsicum annuum]	-	-	-	-	VAB
CA01g18560	K01188	virNOG17139;virNOG09822;COG2723	G	sp|Q75W17|FURH_VIBFR Furcatin hydrolase OS=Viburnum furcatum PE=1 SV=1	gi|1026007826|ref|XP_016555685.1| PREDICTED: beta-glucosidase 12-like [Capsicum annuum]	GO:0009651//response to salt stress;GO:0009725//response to hormone;GO:0019762//glucosinolate catabolic process;GO:0005975//carbohydrate metabolic process;	-	GO:0008422//beta-glucosidase activity;	ko00940(Phenylpropanoid biosynthesis);ko00500(Starch and sucrose metabolism);ko00460(Cyanoamino acid metabolism)	-
CA05g10740	-	virNOG19860;KOG3399	R	sp|Q9T096|YIPL6_ARATH Protein yippee-like At4g27745 OS=Arabidopsis thaliana GN=At4g27745 PE=3 SV=2	gi|1026060416|ref|XP_016574668.1| PREDICTED: protein yippee-like At4g27745 [Capsicum annuum]	-	-	-	-	At4g27745
CA02g06660	-	virNOG25082	R	sp|O82089|CCH_ARATH Copper transport protein CCH OS=Arabidopsis thaliana GN=CCH PE=1 SV=1	gi|1026031117|ref|XP_016561806.1| PREDICTED: copper transport protein CCH [Capsicum annuum]	GO:0030001//metal ion transport;	-	GO:0046872//metal ion binding;	-	CCH
CA03g33230	-	-	-	-	-	-	-	-	-	-
CA03g27750	-	COG0515;virNOG00299	T	sp|C0LGF4|FEI1_ARATH LRR receptor-like serine/threonine-protein kinase FEI 1 OS=Arabidopsis thaliana GN=FEI1 PE=1 SV=1	gi|1026034786|ref|XP_016563557.1| PREDICTED: LRR receptor-like serine/threonine-protein kinase FEI 2 isoform X1 [Capsicum annuum]	-	-	-	-	FEI1
CA12g02910	-	virNOG02161	S	sp|P0CB23|Y4862_ARATH Uncharacterized protein At4g38062 OS=Arabidopsis thaliana GN=At4g38062 PE=4 SV=1	gi|1026106645|ref|XP_016552319.1| PREDICTED: uncharacterized protein At4g38062 [Capsicum annuum]	-	-	-	-	At4g38062
CA03g06870	-	virNOG21031;virNOG33314	S	sp|P11432|ELI_PEA Early light-induced protein, chloroplastic OS=Pisum sativum PE=2 SV=1	gi|1026039772|ref|XP_016565940.1| PREDICTED: early light-induced protein, chloroplastic-like isoform X1 [Capsicum annuum]	-	GO:0016021//integral component of membrane;	-	-	-
CA06g19150	-	virNOG20353	S	-	gi|1026067807|ref|XP_016578347.1| PREDICTED: uncharacterized protein LOC107875949 [Capsicum annuum]	-	-	-	-	-
CA03g27140	K13993	virNOG17665	O	sp|P30236|HSP41_SOYBN 22.0 kDa class IV heat shock protein OS=Glycine max GN=HSP22.0 PE=3 SV=1	gi|1026034692|ref|XP_016563509.1| PREDICTED: 22.0 kDa class IV heat shock protein-like [Capsicum annuum]	-	-	-	ko04141(Protein processing in endoplasmic reticulum)	HSP22.0
CA07g20850	-	virNOG06170	S	-	gi|1026074330|ref|XP_016581499.1| PREDICTED: uncharacterized protein LOC107878856 [Capsicum annuum]	-	GO:0016021//integral component of membrane;	-	-	-
CA05g06090	-	virNOG06022	O	sp|Q9LHE3|ASPG2_ARATH Protein ASPARTIC PROTEASE IN GUARD CELL 2 OS=Arabidopsis thaliana GN=ASPG2 PE=2 SV=1	gi|1026055775|ref|XP_016572402.1| PREDICTED: protein ASPARTIC PROTEASE IN GUARD CELL 2 [Capsicum annuum]	GO:0006508//proteolysis;	-	GO:0004190//aspartic-type endopeptidase activity;	-	ASPG2
CA05g10690	K05909	virNOG09707	Q	sp|Q9ZPY2|LAC6_ARATH Laccase-6 OS=Arabidopsis thaliana GN=LAC6 PE=2 SV=1	gi|971547336|ref|XP_015163413.1| PREDICTED: laccase-6 isoform X1 [Solanum tuberosum]	-	-	-	-	LAC6
CA11g00730	-	virNOG09422	T	sp|Q9M9C5|Y1680_ARATH Probable leucine-rich repeat receptor-like protein kinase At1g68400 OS=Arabidopsis thaliana GN=At1g68400 PE=2 SV=1	gi|1026098728|ref|XP_016548451.1| PREDICTED: probable leucine-rich repeat receptor-like protein kinase At1g68400 [Capsicum annuum]	GO:0006468//protein phosphorylation;	GO:0016021//integral component of membrane;	GO:0005524//ATP binding;GO:0004672//protein kinase activity;	-	At1g68400
CA04g10940	-	virNOG04435	R	sp|P28493|PR5_ARATH Pathogenesis-related protein 5 OS=Arabidopsis thaliana GN=At1g75040 PE=1 SV=1	gi|1026054217|ref|XP_016571651.1| PREDICTED: pathogenesis-related protein 5-like [Capsicum annuum]	-	-	-	-	At1g75040
CA12g15140	-	virNOG00532	S	-	gi|1026104463|ref|XP_016551273.1| PREDICTED: uncharacterized protein LOC107850934 [Capsicum annuum] __gt;gi|1026104465|ref|XP_016551274.1| PREDICTED: uncharacterized protein LOC107850934 [Capsicum annuum] __gt;gi|1026104467|ref|XP_016551275.1| PREDICTED: uncharacterized protein LOC107850934 [Capsicum annuum]	-	-	-	-	-
CA02g29390	-	virNOG04981	R	-	gi|1026030549|ref|XP_016561526.1| PREDICTED: uncharacterized protein LOC107860623 isoform X1 [Capsicum annuum]	-	GO:0016021//integral component of membrane;	-	-	-
CA07g21360	-	virNOG23880	S	-	gi|1026070344|ref|XP_016579581.1| PREDICTED: uncharacterized protein LOC107877446 [Capsicum annuum]	-	-	-	-	-
CA02g28230	K06675	virNOG06698	D	sp|Q9FJL0|SMC4_ARATH Structural maintenance of chromosomes protein 4 OS=Arabidopsis thaliana GN=SMC4 PE=1 SV=1	gi|1026030309|ref|XP_016561405.1| PREDICTED: structural maintenance of chromosomes protein 4 [Capsicum annuum]	GO:0051276//chromosome organization;	GO:0005634//nucleus;GO:0005694//chromosome;	GO:0005524//ATP binding;	-	SMC4
CA12g06080	K19748	virNOG20525;virNOG10668	S	-	gi|1026103469|ref|XP_016550795.1| PREDICTED: uncharacterized protein LOC107850641 [Capsicum annuum]	-	-	-	-	-
CA02g22170	-	NOG166405;virNOG23970	S	-	gi|1026024142|ref|XP_016558458.1| PREDICTED: uncharacterized protein LOC107858297 [Capsicum annuum]	-	GO:0016021//integral component of membrane;	-	-	-
CA12g00450	-	virNOG04179	Z	sp|Q8GYX3|MP705_ARATH Microtubule-associated protein 70-5 OS=Arabidopsis thaliana GN=MAP70.5 PE=1 SV=1	gi|1026104247|ref|XP_016551167.1| PREDICTED: microtubule-associated protein 70-5-like [Capsicum annuum]	-	-	-	-	MAP70.5
CA06g25620	-	virNOG05840	S	sp|A2Y3I2|G1L9_ORYSI Protein G1-like9 OS=Oryza sativa subsp. indica GN=OsI_19565 PE=3 SV=1	gi|1026066501|ref|XP_016577664.1| PREDICTED: protein LIGHT-DEPENDENT SHORT HYPOCOTYLS 5-like [Capsicum annuum]	-	-	-	-	OsI_19565
CA10g19200	-	virNOG07297	S	sp|Q9FG35|TBR_ARATH Protein trichome birefringence OS=Arabidopsis thaliana GN=TBR PE=1 SV=1	gi|1026089094|ref|XP_016543667.1| PREDICTED: protein trichome birefringence-like [Capsicum annuum]	-	-	-	-	TBR
CA07g00640	-	virNOG13130	S	-	gi|1026070393|ref|XP_016579605.1| PREDICTED: uncharacterized protein LOC107877472 isoform X1 [Capsicum annuum]	-	-	-	-	-
CA11g09950	K01179	virNOG10329	G	sp|Q2V4L8|GUN3_ARATH Endoglucanase 3 OS=Arabidopsis thaliana GN=CEL5 PE=2 SV=2	gi|1026006699|ref|XP_016555150.1| PREDICTED: endoglucanase 3-like [Capsicum annuum]	GO:0030245//cellulose catabolic process;	-	GO:0008810//cellulase activity;	ko00500(Starch and sucrose metabolism)	CEL5
CA11g16720	-	virNOG17394	R	sp|Q652P9|GL93_ORYSJ Germin-like protein 9-3 OS=Oryza sativa subsp. japonica GN=Os09g0568700 PE=2 SV=1	gi|1026095171|ref|XP_016546787.1| PREDICTED: germin-like protein 9-3 [Capsicum annuum]	-	GO:0005576//extracellular region;	GO:0045735//nutrient reservoir activity;GO:0030145//manganese ion binding;	-	Os09g0568700
CA03g22350	-	virNOG00444	K	sp|Q9FY93|NAC83_ARATH NAC domain-containing protein 83 OS=Arabidopsis thaliana GN=NAC083 PE=1 SV=1	gi|1026043021|ref|XP_016567737.1| PREDICTED: NAC domain-containing protein 83-like [Capsicum annuum]	GO:0006355//regulation of transcription, DNA-templated;	GO:0005634//nucleus;	GO:0003677//DNA binding;	-	NAC083
CA07g13590	K08900	virNOG03873	O	sp|Q147F9|AATPC_ARATH AAA-ATPase At3g50940 OS=Arabidopsis thaliana GN=At3g50940 PE=2 SV=1	gi|1026070111|ref|XP_016579472.1| PREDICTED: AAA-ATPase At3g50940-like [Capsicum annuum]	-	-	-	-	At3g50940
CA03g28340	-	virNOG13755;virNOG16869	R	sp|P92990|PGL3_ARATH Polygalacturonase 1 beta-like protein 3 OS=Arabidopsis thaliana GN=PGL3 PE=2 SV=2	gi|1026034586|ref|XP_016563461.1| PREDICTED: polygalacturonase 1 beta-like protein 3 [Capsicum annuum]	-	-	-	-	PGL3
CA11g08610	K14484	virNOG13815	K	sp|Q38826|IAA8_ARATH Auxin-responsive protein IAA8 OS=Arabidopsis thaliana GN=IAA8 PE=1 SV=1	gi|1026031328|ref|XP_016561885.1| PREDICTED: auxin-responsive protein IAA9-like [Capsicum annuum]	GO:0060777//compound leaf morphogenesis;GO:0010930//negative regulation of auxin mediated signaling pathway;GO:0010154//fruit development;GO:0006355//regulation of transcription, DNA-templated;GO:0006950//response to stress;	GO:0005634//nucleus;	GO:0003700//DNA-binding transcription factor activity;	ko04075(Plant hormone signal transduction)	IAA8
CA03g31070	-	virNOG07828	T	sp|Q9LP77|Y1848_ARATH Probable inactive receptor kinase At1g48480 OS=Arabidopsis thaliana GN=RKL1 PE=2 SV=1	gi|1026033816|ref|XP_016563084.1| PREDICTED: probable inactive receptor kinase At1g48480 [Capsicum annuum]	GO:0006468//protein phosphorylation;	GO:0016021//integral component of membrane;	GO:0005524//ATP binding;GO:0004672//protein kinase activity;	-	RKL1
CA09g08550	-	virNOG05695	S	sp|O80919|TBL34_ARATH Protein trichome birefringence-like 34 OS=Arabidopsis thaliana GN=TBL34 PE=2 SV=2	gi|1026084067|ref|XP_016541342.1| PREDICTED: protein trichome birefringence-like 34 [Capsicum annuum]	-	-	-	-	TBL34
CA03g18410	-	NOG17960;COG1028;virNOG00303	QIR	sp|Q6RVV4|TIC32_PEA Short-chain dehydrogenase TIC 32, chloroplastic OS=Pisum sativum GN=TIC32 PE=1 SV=1	gi|1026036840|ref|XP_016564566.1| PREDICTED: short-chain dehydrogenase TIC 32, chloroplastic-like [Capsicum annuum]	-	-	-	-	TIC32
CA05g01850	K01915	virNOG00254	E	sp|P14656|GLN11_ORYSJ Glutamine synthetase cytosolic isozyme 1-1 OS=Oryza sativa subsp. japonica GN=GLN1-1 PE=1 SV=1	gi|1026055038|ref|XP_016572050.1| PREDICTED: glutamine synthetase cytosolic isozyme 1-1 [Capsicum annuum]	GO:0006542//glutamine biosynthetic process;	-	GO:0005524//ATP binding;GO:0004356//glutamate-ammonia ligase activity;	ko00910(Nitrogen metabolism);ko00630(Glyoxylate and dicarboxylate metabolism);ko00250(Alanine, aspartate and glutamate metabolism);ko00220(Arginine biosynthesis)	GLN1-1
CA01g01310	K09273	virNOG09936	R	sp|Q9SUP7|HMGB6_ARATH High mobility group B protein 6 OS=Arabidopsis thaliana GN=HMGB6 PE=2 SV=1	gi|1026007978|ref|XP_016555757.1| PREDICTED: high mobility group B protein 6-like [Capsicum annuum]	-	-	-	-	HMGB6
CA03g33460	-	virNOG05856	T	sp|C0LGS2|Y4361_ARATH Probable LRR receptor-like serine/threonine-protein kinase At4g36180 OS=Arabidopsis thaliana GN=At4g36180 PE=2 SV=1	gi|145666466|gb|ABP88740.1| putative receptor-like protein kinase [Capsicum frutescens]	GO:0006468//protein phosphorylation;	GO:0016021//integral component of membrane;	GO:0005524//ATP binding;GO:0004672//protein kinase activity;	-	At4g36180
CA05g04950	K12196	virNOG00354	O	sp|Q9ZNT0|VPS4_ARATH Protein SUPPRESSOR OF K(+) TRANSPORT GROWTH DEFECT 1 OS=Arabidopsis thaliana GN=SKD1 PE=1 SV=1	gi|697177719|ref|XP_009597831.1| PREDICTED: vacuolar protein sorting-associated protein 4-like isoform X1 [Nicotiana tomentosiformis]	-	-	-	ko04144(Endocytosis)	SKD1
CA07g12580	K08235	virNOG02514	R	sp|Q8LDW9|XTH9_ARATH Xyloglucan endotransglucosylase/hydrolase protein 9 OS=Arabidopsis thaliana GN=XTH9 PE=2 SV=2	gi|1026072748|ref|XP_016580693.1| PREDICTED: xyloglucan endotransglucosylase/hydrolase protein 9 [Capsicum annuum]	GO:0010411//xyloglucan metabolic process;GO:0042546//cell wall biogenesis;GO:0071555//cell wall organization;	GO:0048046//apoplast;GO:0005618//cell wall;	GO:0004553//hydrolase activity, hydrolyzing O-glycosyl compounds;GO:0016762//xyloglucan:xyloglucosyl transferase activity;	-	XTH9
CA03g32190	K09874	virNOG08598	G	sp|Q9SAI4|NIP61_ARATH Aquaporin NIP6-1 OS=Arabidopsis thaliana GN=NIP6-1 PE=1 SV=1	gi|1026033445|ref|XP_016562905.1| PREDICTED: aquaporin NIP6-1 [Capsicum annuum] __gt;gi|1026033447|ref|XP_016562906.1| PREDICTED: aquaporin NIP6-1 [Capsicum annuum]	GO:0035445//borate transmembrane transport;GO:0071918//urea transmembrane transport;GO:0015793//glycerol transport;	GO:0016021//integral component of membrane;GO:0005886//plasma membrane;	GO:0015168//glycerol transmembrane transporter activity;GO:0015204//urea transmembrane transporter activity;GO:0046715//active borate transmembrane transporter activity;	-	NIP6-1
CA08g19420	K03033	virNOG10909;NOG06811	O	sp|Q06364|PSMD3_DAUCA Probable 26S proteasome non-ATPase regulatory subunit 3 OS=Daucus carota GN=21D7 PE=1 SV=2	gi|1026081446|ref|XP_016539978.1| PREDICTED: probable 26S proteasome non-ATPase regulatory subunit 3 isoform X2 [Capsicum annuum]	-	-	-	ko03050(Proteasome)	21D7
CA09g11140	-	virNOG10600	U	sp|Q8GTS0|IP5P4_ARATH Type I inositol polyphosphate 5-phosphatase 4 OS=Arabidopsis thaliana GN=IP5P4 PE=2 SV=1	gi|1026085118|ref|XP_016541824.1| PREDICTED: type I inositol polyphosphate 5-phosphatase 4-like [Capsicum annuum] __gt;gi|1026085120|ref|XP_016541825.1| PREDICTED: type I inositol polyphosphate 5-phosphatase 4-like [Capsicum annuum] __gt;gi|1026085122|ref|XP_016541826.1| PREDICTED: type I inositol polyphosphate 5-phosphatase 4-like [Capsicum annuum] __gt;gi|1026085124|ref|XP_016541827.1| PREDICTE…	GO:0046856//phosphatidylinositol dephosphorylation;	-	GO:0016787//hydrolase activity;	-	IP5P4
CA08g18490	-	virNOG16059	R	sp|Q9XI99|USPL1_ARATH BURP domain protein USPL1 OS=Arabidopsis thaliana GN=USPL1 PE=2 SV=1	gi|1026080983|ref|XP_016539739.1| PREDICTED: BURP domain protein USPL1-like [Capsicum annuum] __gt;gi|1026080985|ref|XP_016539740.1| PREDICTED: BURP domain protein USPL1-like [Capsicum annuum]	-	-	-	-	USPL1
CA06g14100	-	virNOG05839	R	sp|B7SY83|PS1_ARATH FHA domain-containing protein PS1 OS=Arabidopsis thaliana GN=PS1 PE=2 SV=1	gi|1026060853|ref|XP_016574880.1| PREDICTED: FHA domain-containing protein PS1-like [Capsicum annuum]	-	-	-	-	PS1
CA06g16950	-	virNOG15866	R	-	gi|1026068461|ref|XP_016578638.1| PREDICTED: uncharacterized protein LOC107876136 isoform X2 [Capsicum annuum]	-	-	-	-	-
CA03g06820	K08967	virNOG15347;COG1791	SE	sp|O48707|MTND1_ARATH 1,2-dihydroxy-3-keto-5-methylthiopentene dioxygenase 1 OS=Arabidopsis thaliana GN=ARD1 PE=2 SV=1	gi|1026010673|ref|XP_016557035.1| PREDICTED: 1,2-dihydroxy-3-keto-5-methylthiopentene dioxygenase 2-like [Capsicum annuum]	-	-	-	ko00270(Cysteine and methionine metabolism)	ARD1
CA01g33470	-	-	-	sp|Q9SGJ6|DRE1E_ARATH Dehydration-responsive element-binding protein 1E OS=Arabidopsis thaliana GN=DREB1E PE=2 SV=1	gi|1026022819|ref|XP_016557783.1| PREDICTED: dehydration-responsive element-binding protein 1E-like [Capsicum annuum]	-	-	-	-	DREB1E
CA06g23730	-	virNOG18396	R	sp|Q8LEJ6|FLA11_ARATH Fasciclin-like arabinogalactan protein 11 OS=Arabidopsis thaliana GN=FLA11 PE=2 SV=2	gi|1026064864|ref|XP_016576883.1| PREDICTED: fasciclin-like arabinogalactan protein 11 [Capsicum annuum]	-	-	-	-	FLA11
CA07g09080	K00695	virNOG07773;KOG0853	M	sp|P10691|SUS1_SOLTU Sucrose synthase OS=Solanum tuberosum PE=2 SV=1	gi|1026071617|ref|XP_016580170.1| PREDICTED: sucrose synthase-like [Capsicum annuum]	GO:0005985//sucrose metabolic process;	-	GO:0016157//sucrose synthase activity;	ko00500(Starch and sucrose metabolism)	-
CA11g18090	K08235	virNOG16959;virNOG10972	RG	sp|P93046|XTH31_ARATH Xyloglucan endotransglucosylase/hydrolase protein 31 OS=Arabidopsis thaliana GN=XTH31 PE=1 SV=2	gi|1026097263|ref|XP_016547781.1| PREDICTED: xyloglucan endotransglucosylase/hydrolase protein 31-like [Capsicum annuum]	GO:0010411//xyloglucan metabolic process;GO:0042546//cell wall biogenesis;GO:0071555//cell wall organization;	GO:0048046//apoplast;GO:0005618//cell wall;	GO:0004553//hydrolase activity, hydrolyzing O-glycosyl compounds;GO:0016762//xyloglucan:xyloglucosyl transferase activity;	-	XTH31
CA03g36190	K01115	virNOG06166	I	sp|Q9C888|PLDA4_ARATH Phospholipase D alpha 4 OS=Arabidopsis thaliana GN=PLDALPHA4 PE=2 SV=1	gi|1026032785|ref|XP_016562581.1| PREDICTED: phospholipase D alpha 4 [Capsicum annuum]	-	-	-	ko04144(Endocytosis);ko00565(Ether lipid metabolism);ko00564(Glycerophospholipid metabolism)	PLDALPHA4
CA05g11650	-	virNOG26173	S	-	gi|1026088352|ref|XP_016543305.1| PREDICTED: uncharacterized protein LOC107843510 isoform X1 [Capsicum annuum]	-	-	-	-	-
CA07g00300	K13065	euNOG58621;virNOG08361	S	sp|Q94FT4|SALAT_PAPSO Salutaridinol 7-O-acetyltransferase OS=Papaver somniferum GN=SALAT PE=1 SV=1	gi|1026070443|ref|XP_016579628.1| PREDICTED: vinorine synthase-like [Capsicum annuum]	-	-	-	ko00945(Stilbenoid, diarylheptanoid and gingerol biosynthesis);ko00941(Flavonoid biosynthesis);ko00940(Phenylpropanoid biosynthesis)	SALAT
CA10g21840	K05868	virNOG03363	D	sp|P34800|CCN1_ANTMA G2/mitotic-specific cyclin-1 OS=Antirrhinum majus PE=2 SV=1	gi|1026089617|ref|XP_016543946.1| PREDICTED: G2/mitotic-specific cyclin S13-7-like isoform X1 [Capsicum annuum]	-	GO:0005634//nucleus;	-	-	-
CA01g11470	K00558	virNOG10393	B	sp|Q94F88|CMT3_ARATH DNA (cytosine-5)-methyltransferase CMT3 OS=Arabidopsis thaliana GN=CMT3 PE=1 SV=2	gi|1026016222|ref|XP_016576845.1| PREDICTED: DNA (cytosine-5)-methyltransferase CMT3-like [Capsicum annuum]	-	-	-	ko00270(Cysteine and methionine metabolism)	CMT3
CA06g24240	-	virNOG04295	R	sp|Q6AWW5|Y5262_ARATH Ankyrin repeat-containing protein At5g02620 OS=Arabidopsis thaliana GN=At5g02620 PE=1 SV=1	gi|1026066783|ref|XP_016577811.1| PREDICTED: ankyrin repeat-containing protein At5g02620 [Capsicum annuum]	-	GO:0016021//integral component of membrane;	-	-	At5g02620
CA04g00660	K10398	COG5059;virNOG14958	Z	sp|Q8VWI7|KN10A_ARATH Kinesin-like protein KIN-10A OS=Arabidopsis thaliana GN=KIN10A PE=1 SV=1	gi|1026052356|ref|XP_016570623.1| PREDICTED: LOW QUALITY PROTEIN: kinesin-like protein KIF22 [Capsicum annuum]	GO:0007018//microtubule-based movement;	GO:0005874//microtubule;	GO:0005524//ATP binding;GO:0003777//microtubule motor activity;GO:0008017//microtubule binding;	-	KIN10A
CA01g11060	-	virNOG01004;COG0451	MV	sp|Q40316|VESTR_MEDSA Vestitone reductase OS=Medicago sativa PE=1 SV=1	gi|1026015803|ref|XP_016575319.1| PREDICTED: vestitone reductase-like [Capsicum annuum]	-	-	GO:0003824//catalytic activity;GO:0050662//obsolete coenzyme binding;	-	-
CA11g18410	-	virNOG22048	S	sp|Q8VZ13|Y1816_ARATH Uncharacterized protein At1g08160 OS=Arabidopsis thaliana GN=At1g08160 PE=2 SV=1	gi|1026094831|ref|XP_016546638.1| PREDICTED: uncharacterized protein At1g08160 [Capsicum annuum]	-	-	-	-	At1g08160
CA07g11060	-	virNOG05570	R	sp|Q9ZU91|E133_ARATH Glucan endo-1,3-beta-glucosidase 3 OS=Arabidopsis thaliana GN=At2g01630 PE=1 SV=2	gi|1026072499|ref|XP_016580582.1| PREDICTED: glucan endo-1,3-beta-glucosidase 3 [Capsicum annuum]	GO:0005975//carbohydrate metabolic process;	GO:0046658//anchored component of plasma membrane;	GO:0004553//hydrolase activity, hydrolyzing O-glycosyl compounds;GO:0030247//polysaccharide binding;	-	At2g01630
CA04g20490	-	virNOG12438	S	-	gi|1026044803|ref|XP_016568580.1| PREDICTED: uncharacterized protein LOC107867013 [Capsicum annuum]	-	-	-	-	-
CA06g16830	-	COG3491;virNOG12626	QR	sp|Q945B6|AOP1L_ARATH Probable 2-oxoglutarate-dependent dioxygenase AOP1.2 OS=Arabidopsis thaliana GN=AOP1.2 PE=2 SV=1	gi|1026065171|ref|XP_016577028.1| PREDICTED: probable 2-oxoglutarate-dependent dioxygenase AOP1 [Capsicum annuum]	-	-	-	-	AOP1.2
CA09g02150	-	virNOG11572;KOG1192	CG	sp|Q9SJL0|U86A1_ARATH UDP-glycosyltransferase 86A1 OS=Arabidopsis thaliana GN=UGT86A1 PE=2 SV=1	gi|1026084397|ref|XP_016541487.1| PREDICTED: UDP-glycosyltransferase 86A1-like isoform X1 [Capsicum annuum]	-	-	-	-	UGT86A1
CA06g08880	-	virNOG27356;euNOG54776	R	-	gi|1026065413|ref|XP_016577135.1| PREDICTED: classical arabinogalactan protein 1-like [Capsicum annuum]	-	GO:0016021//integral component of membrane;	-	-	-
CA11g07600	-	virNOG03233;NOG114249	SO	sp|E4NKF8|PUB1_MEDTR U-box domain-containing protein 1 OS=Medicago truncatula GN=PUB1 PE=1 SV=1	gi|659081718|ref|XP_008441478.1| PREDICTED: U-box domain-containing protein 13-like [Cucumis melo]	-	-	-	-	PUB1
CA01g33370	-	virNOG04394	O	sp|O65351|SBT17_ARATH Subtilisin-like protease SBT1.7 OS=Arabidopsis thaliana GN=SBT1.7 PE=1 SV=1	gi|1026021241|ref|XP_016551882.1| PREDICTED: subtilisin-like protease SBT1.7 [Capsicum annuum] __gt;gi|1026021255|ref|XP_016551956.1| PREDICTED: subtilisin-like protease SBT1.7 [Capsicum annuum]	GO:0006508//proteolysis;	-	GO:0004252//serine-type endopeptidase activity;	-	SBT1.7
CA05g09790	-	virNOG24769	S	-	gi|1026060380|ref|XP_016574654.1| PREDICTED: uncharacterized protein LOC107872491 [Capsicum annuum]	-	-	-	-	-
CA03g06450	-	virNOG26223	R	sp|D9UBG0|RTM1B_ARATH Inactive protein RESTRICTED TEV MOVEMENT 1 OS=Arabidopsis thaliana GN=RTM1 PE=3 SV=1	gi|1026043974|ref|XP_016568157.1| PREDICTED: inactive protein RESTRICTED TEV MOVEMENT 1-like [Capsicum annuum]	-	-	-	-	RTM1
CA03g07670	K18787	virNOG03917	E	sp|Q9S7X6|ACL5_ARATH Thermospermine synthase ACAULIS5 OS=Arabidopsis thaliana GN=ACL5 PE=1 SV=1	gi|1026039631|ref|XP_016565868.1| PREDICTED: thermospermine synthase ACAULIS5-like [Capsicum annuum]	-	-	GO:0003824//catalytic activity;	-	ACL5
CA09g01850	K01728	virNOG05110	R	sp|Q9SCP2|PLY12_ARATH Probable pectate lyase 12 OS=Arabidopsis thaliana GN=At3g53190 PE=2 SV=2	gi|1026087339|ref|XP_016542811.1| PREDICTED: probable pectate lyase 12 [Capsicum annuum]	-	-	-	ko00040(Pentose and glucuronate interconversions)	At3g53190
CA01g07080	-	virNOG23692;virNOG07811;virNOG22968	S	-	gi|1026021686|ref|XP_016553763.1| PREDICTED: uncharacterized protein LOC107853279 isoform X1 [Capsicum annuum]	-	-	-	-	-
CA08g17470	K16297	virNOG06793	O	sp|P52711|CBP23_HORVU Serine carboxypeptidase II-3 OS=Hordeum vulgare GN=CXP;2-3 PE=2 SV=1	gi|1026080726|ref|XP_016539616.1| PREDICTED: serine carboxypeptidase II-3-like [Capsicum annuum]	-	-	-	-	CXP;2-3
CA08g01080	-	virNOG23874	R	-	gi|1026075389|ref|XP_016582101.1| PREDICTED: non-specific lipid-transfer protein 4 [Capsicum annuum]	-	-	-	-	-
CA01g14980	-	-	-	sp|Q41448|API7_SOLTU Aspartic protease inhibitor 7 OS=Solanum tuberosum PE=2 SV=1	gi|1026035524|ref|XP_016563917.1| PREDICTED: serine protease inhibitor 5-like [Capsicum annuum]	-	-	-	-	-
CA02g04860	-	virNOG02144	T	sp|C0LGQ9|Y4294_ARATH Probable LRR receptor-like serine/threonine-protein kinase At4g20940 OS=Arabidopsis thaliana GN=At4g20940 PE=1 SV=1	gi|1026026279|ref|XP_016559412.1| PREDICTED: probable LRR receptor-like serine/threonine-protein kinase At4g20940 [Capsicum annuum]	-	-	-	-	At4g20940
CA01g21840	K15223	virNOG11096	K	sp|Q05024|TRI1_YEAST Protein TRI1 OS=Saccharomyces cerevisiae (strain ATCC 204508 / S288c) GN=TRI1 PE=1 SV=1	gi|1026080792|ref|XP_016539640.1| PREDICTED: upstream activation factor subunit spp27-like isoform X2 [Capsicum annuum]	-	-	-	-	TRI1
CA08g00440	-	KOG0619;COG4886;virNOG32898	STR	-	gi|1026106829|ref|XP_016552405.1| PREDICTED: receptor-like protein 12 [Capsicum annuum]	-	GO:0016021//integral component of membrane;	-	-	-
CA01g18530	K11253	COG2036	B	sp|P59226|H32_ARATH Histone H3.2 OS=Arabidopsis thaliana GN=HTR2 PE=1 SV=2	gi|670445861|ref|XP_008663191.1| PREDICTED: histone H3.2-like [Zea mays] __gt;gi|413918289|gb|AFW58221.1| histone H3.2 [Zea mays]	GO:0006334//nucleosome assembly;	GO:0005634//nucleus;GO:0009536//plastid;GO:0000786//nucleosome;	GO:0046982//protein heterodimerization activity;GO:0031492//nucleosomal DNA binding;	-	HTR2
CA05g05250	-	virNOG22984;virNOG25438	R	sp|Q948Z4|SNAK1_SOLTU Snakin-1 OS=Solanum tuberosum GN=SN1 PE=1 SV=1	gi|1026005032|ref|XP_016554341.1| PREDICTED: peamaclein-like [Capsicum annuum]	-	-	-	-	SN1
CA05g15830	-	virNOG25382	S	-	gi|698525727|ref|XP_009759688.1| PREDICTED: uncharacterized protein LOC104212178 [Nicotiana sylvestris]	-	-	-	-	-
CA03g27760	-	virNOG00299	T	sp|C0LGF4|FEI1_ARATH LRR receptor-like serine/threonine-protein kinase FEI 1 OS=Arabidopsis thaliana GN=FEI1 PE=1 SV=1	gi|1026034786|ref|XP_016563557.1| PREDICTED: LRR receptor-like serine/threonine-protein kinase FEI 2 isoform X1 [Capsicum annuum]	-	-	-	-	FEI1
CA01g08910	K09840	virNOG06560	Q	sp|O49675|CCD4_ARATH Probable carotenoid cleavage dioxygenase 4, chloroplastic OS=Arabidopsis thaliana GN=CCD4 PE=1 SV=1	gi|1026014949|ref|XP_016571972.1| PREDICTED: probable carotenoid cleavage dioxygenase 4, chloroplastic [Capsicum annuum]	GO:0055114//obsolete oxidation-reduction process;	-	GO:0016702//oxidoreductase activity, acting on single donors with incorporation of molecular oxygen, incorporation of two atoms of oxygen;	ko00906(Carotenoid biosynthesis)	CCD4
CA03g11640	K01728	virNOG05110;COG3866	RG	sp|Q9SCP2|PLY12_ARATH Probable pectate lyase 12 OS=Arabidopsis thaliana GN=At3g53190 PE=2 SV=2	gi|1026038355|ref|XP_016565249.1| PREDICTED: probable pectate lyase 5 isoform X1 [Capsicum annuum]	-	-	-	ko00040(Pentose and glucuronate interconversions)	At3g53190
CA01g03760	-	virNOG05065	O	sp|Q9LVJ1|SBT14_ARATH Subtilisin-like protease SBT1.4 OS=Arabidopsis thaliana GN=SBT1.4 PE=2 SV=1	gi|1026021519|ref|XP_016553070.1| PREDICTED: subtilisin-like protease SBT1.4 [Capsicum annuum]	-	-	-	-	SBT1.4
CA02g22150	-	virNOG24813;euNOG28459	SR	-	gi|1026028815|ref|XP_016560670.1| PREDICTED: heavy metal-associated isoprenylated plant protein 26-like isoform X1 [Capsicum annuum]	-	-	-	-	-
CA01g10400	K15919	virNOG06002	C	sp|Q9LE33|HPR3_ARATH Glyoxylate/hydroxypyruvate reductase HPR3 OS=Arabidopsis thaliana GN=HPR3 PE=2 SV=1	gi|1026015625|ref|XP_016574638.1| PREDICTED: glyoxylate/hydroxypyruvate reductase HPR3-like [Capsicum annuum]	-	-	-	ko00630(Glyoxylate and dicarboxylate metabolism);ko00260(Glycine, serine and threonine metabolism)	HPR3
CA11g00490	-	virNOG19765	U	sp|A2RVT6|RTNLN_ARATH Reticulon-like protein B14 OS=Arabidopsis thaliana GN=RTNLB14 PE=2 SV=2	gi|1026011012|ref|XP_016557190.1| PREDICTED: reticulon-like protein B14 [Capsicum annuum]	-	-	-	-	RTNLB14
CA06g14470	K11584	virNOG02638	T	sp|Q93YV6|2A5K_ARATH Serine/threonine protein phosphatase 2A 57 kDa regulatory subunit B__apos; kappa isoform OS=Arabidopsis thaliana GN=B__apos;KAPPA PE=2 SV=1	gi|1026017796|ref|XP_016538027.1| PREDICTED: serine/threonine protein phosphatase 2A 57 kDa regulatory subunit B__apos; iota isoform [Capsicum annuum]	GO:0007165//signal transduction;	GO:0000159//protein phosphatase type 2A complex;	-	ko03015(mRNA surveillance pathway)	B__apos;KAPPA
CA01g04950	-	virNOG21382;virNOG21135	R	sp|P14009|14KD_DAUCA 14 kDa proline-rich protein DC2.15 OS=Daucus carota PE=2 SV=1	gi|1026021555|ref|XP_016553226.1| PREDICTED: 14 kDa proline-rich protein DC2.15-like [Capsicum annuum]	-	-	-	-	-
CA01g01460	-	virNOG00149	T	sp|Q9SUQ3|Y4374_ARATH Probable inactive receptor kinase At4g23740 OS=Arabidopsis thaliana GN=At4g23740 PE=2 SV=1	gi|1026008029|ref|XP_016555783.1| PREDICTED: probable inactive receptor kinase At4g23740 [Capsicum annuum]	GO:0006468//protein phosphorylation;	GO:0016021//integral component of membrane;GO:0005886//plasma membrane;	GO:0005524//ATP binding;GO:0004672//protein kinase activity;	-	At4g23740
CA06g17620	-	virNOG07828	T	sp|Q9LP77|Y1848_ARATH Probable inactive receptor kinase At1g48480 OS=Arabidopsis thaliana GN=RKL1 PE=2 SV=1	gi|1026067879|ref|XP_016578380.1| PREDICTED: probable inactive receptor kinase At1g48480 [Capsicum annuum]	GO:0006468//protein phosphorylation;	GO:0016021//integral component of membrane;	GO:0005524//ATP binding;GO:0004672//protein kinase activity;	-	RKL1
CA08g14150	-	virNOG16906	S	-	gi|1026075833|ref|XP_016582289.1| PREDICTED: WEB family protein At3g51220 [Capsicum annuum]	-	-	-	-	-
CA12g11590	K07766	COG0494;NOG107845;KOG2839	RL	sp|Q9ZU95|NUD17_ARATH Nudix hydrolase 17, mitochondrial OS=Arabidopsis thaliana GN=NUDT17 PE=2 SV=1	gi|1026100989|ref|XP_016549632.1| PREDICTED: nudix hydrolase 18, mitochondrial-like [Capsicum annuum]	-	-	-	-	NUDT17
CA12g20390	K10400	virNOG06343	Z	sp|Q8L7Y8|KN12B_ARATH Kinesin-like protein KIN-12B OS=Arabidopsis thaliana GN=KIN12B PE=1 SV=1	gi|1026105594|ref|XP_016551826.1| PREDICTED: kinesin-like protein KIN12B [Capsicum annuum]	GO:0007018//microtubule-based movement;	-	GO:0005524//ATP binding;GO:0003777//microtubule motor activity;GO:0008017//microtubule binding;	-	KIN12B
CA07g03770	-	COG2124	Q	sp|O64899|C80B1_ESCCA (S)-N-methylcoclaurine 3__apos;-hydroxylase isozyme 1 (Fragment) OS=Eschscholzia californica GN=CYP80B1 PE=2 SV=1	gi|1026071043|ref|XP_016579917.1| PREDICTED: (S)-N-methylcoclaurine 3__apos;-hydroxylase isozyme 1-like [Capsicum annuum]	GO:0055114//obsolete oxidation-reduction process;	-	GO:0016705//oxidoreductase activity, acting on paired donors, with incorporation or reduction of molecular oxygen;GO:0020037//heme binding;GO:0005506//iron ion binding;GO:0004497//monooxygenase activity;	-	CYP80B1
CA03g14870	-	virNOG10178	S	sp|Q9SD84|PDCB2_ARATH PLASMODESMATA CALLOSE-BINDING PROTEIN 2 OS=Arabidopsis thaliana GN=PDCB2 PE=1 SV=1	gi|1026038417|ref|XP_016565281.1| PREDICTED: extensin [Capsicum annuum] __gt;gi|1026038419|ref|XP_016565283.1| PREDICTED: extensin [Capsicum annuum] __gt;gi|1026038421|ref|XP_016565284.1| PREDICTED: extensin [Capsicum annuum] __gt;gi|1026038423|ref|XP_016565285.1| PREDICTED: extensin [Capsicum annuum]	-	-	-	-	PDCB2
CA09g01700	-	virNOG00580	T	sp|Q9LZN0|ROGF7_ARATH Rop guanine nucleotide exchange factor 7 OS=Arabidopsis thaliana GN=ROPGEF7 PE=1 SV=1	gi|1026087429|ref|XP_016542862.1| PREDICTED: rop guanine nucleotide exchange factor 7-like [Capsicum annuum]	GO:0043547//positive regulation of GTPase activity;	-	-	-	ROPGEF7
CA09g13730	-	virNOG10794	R	sp|Q6WUC2|7OMT_PAPSO (R,S)-reticuline 7-O-methyltransferase OS=Papaver somniferum GN=7OMT PE=1 SV=1	gi|1026084577|ref|XP_016541570.1| PREDICTED: (R,S)-reticuline 7-O-methyltransferase-like [Capsicum annuum]	GO:0019438//aromatic compound biosynthetic process;GO:0032259//methylation;	GO:0005829//cytosol;	GO:0008757//S-adenosylmethionine-dependent methyltransferase activity;GO:0008171//O-methyltransferase activity;GO:0046983//protein dimerization activity;	-	7OMT
CA11g02680	K04730	virNOG15794	T	sp|Q9LYN8|EMS1_ARATH Leucine-rich repeat receptor protein kinase EMS1 OS=Arabidopsis thaliana GN=EMS1 PE=1 SV=1	gi|1026099404|ref|XP_016548768.1| PREDICTED: probable LRR receptor-like serine/threonine-protein kinase At1g07550 isoform X2 [Capsicum annuum]	-	-	-	-	EMS1
CA06g19080	-	virNOG24550;virNOG24562;virNOG25130	SK	sp|Q9CA64|PRE3_ARATH Transcription factor PRE3 OS=Arabidopsis thaliana GN=PRE3 PE=1 SV=1	gi|1026065056|ref|XP_016576976.1| PREDICTED: transcription factor PRE3 [Capsicum annuum]	-	-	-	-	PRE3
CA07g17360	-	virNOG19004;virNOG03470;virNOG06858	K	sp|F4IN23|BZP34_ARATH Basic leucine zipper 34 OS=Arabidopsis thaliana GN=BZIP34 PE=1 SV=1	gi|1026070241|ref|XP_016579529.1| PREDICTED: basic leucine zipper 61-like [Capsicum annuum]	-	-	-	-	BZIP34
CA05g02620	-	virNOG16059	R	sp|Q9XI99|USPL1_ARATH BURP domain protein USPL1 OS=Arabidopsis thaliana GN=USPL1 PE=2 SV=1	gi|1026005124|ref|XP_016554387.1| PREDICTED: BURP domain protein USPL1-like [Capsicum annuum]	-	-	-	-	USPL1
CA04g16070	-	virNOG13728	O	sp|O04496|AED3_ARATH Aspartyl protease AED3 OS=Arabidopsis thaliana GN=AED3 PE=1 SV=1	gi|1026045678|ref|XP_016569028.1| PREDICTED: aspartyl protease AED3-like [Capsicum annuum]	GO:0006508//proteolysis;	-	GO:0004190//aspartic-type endopeptidase activity;	-	AED3
CA01g34550	-	virNOG24705	S	-	gi|970046303|ref|XP_015084655.1| PREDICTED: uncharacterized protein LOC107028119 [Solanum pennellii]	-	-	-	-	-
CA02g09070	-	virNOG15707;virNOG13046	S	sp|Q9SJ62|WDL4_ARATH Protein WVD2-like 4 OS=Arabidopsis thaliana GN=WDL4 PE=1 SV=2	gi|1026025649|ref|XP_016559110.1| PREDICTED: protein WVD2-like 7 isoform X2 [Capsicum annuum]	-	-	-	-	WDL4
CA12g20190	-	virNOG23939	S	-	gi|1026101372|ref|XP_016549821.1| PREDICTED: uncharacterized protein LOC107849774 [Capsicum annuum]	-	GO:0016021//integral component of membrane;	-	-	-
CA03g35670	-	virNOG00805;virNOG13386	S	sp|Q9SF32|IQD1_ARATH Protein IQ-DOMAIN 1 OS=Arabidopsis thaliana GN=IQD1 PE=1 SV=1	gi|1026032736|ref|XP_016562557.1| PREDICTED: protein IQ-DOMAIN 1 [Capsicum annuum]	-	-	-	-	IQD1
CA05g11070	K14516	virNOG18280	K	sp|Q8LDC8|ERF92_ARATH Ethylene-responsive transcription factor 1B OS=Arabidopsis thaliana GN=ERF1B PE=1 SV=2	gi|1026060477|ref|XP_016574695.1| PREDICTED: ethylene-responsive transcription factor 1B-like [Capsicum annuum]	-	-	-	ko04075(Plant hormone signal transduction);ko04016(MAPK signaling pathway - plant)	ERF1B
CA03g20690	K06228	virNOG00231	T	sp|Q2QAV0|TIO_ARATH Serine/threonine-protein kinase TIO OS=Arabidopsis thaliana GN=TIO PE=1 SV=1	gi|1026036012|ref|XP_016564162.1| PREDICTED: serine/threonine-protein kinase TIO [Capsicum annuum]	-	-	-	-	TIO
CA06g24210	K10398	virNOG03122	Z	sp|Q9LZU5|KN5D_ARATH Kinesin-like protein KIN-5D OS=Arabidopsis thaliana GN=KIN5D PE=2 SV=1	gi|1026066791|ref|XP_016577816.1| PREDICTED: 125 kDa kinesin-related protein-like [Capsicum annuum]	GO:0007018//microtubule-based movement;	-	GO:0005524//ATP binding;GO:0003777//microtubule motor activity;GO:0008017//microtubule binding;	-	KIN5D
CA06g19460	-	virNOG20029	S	-	gi|1026067748|ref|XP_016578316.1| PREDICTED: uncharacterized protein LOC107875927 [Capsicum annuum]	-	-	-	-	-
CA10g19610	K00559	NOG00993;virNOG31936;virNOG04259	HI	sp|Q9LM02|SMT1_ARATH Cycloartenol-C-24-methyltransferase OS=Arabidopsis thaliana GN=SMT1 PE=1 SV=1	gi|1026091399|ref|XP_016544895.1| PREDICTED: cycloartenol-C-24-methyltransferase-like [Capsicum annuum]	-	-	-	ko00100(Steroid biosynthesis)	SMT1
CA01g18670	-	virNOG15024	R	sp|Q9FL59|FTIP1_ARATH FT-interacting protein 1 OS=Arabidopsis thaliana GN=FTIP1 PE=1 SV=1	gi|1026017693|ref|XP_016537591.1| PREDICTED: protein QUIRKY [Capsicum annuum]	-	GO:0016021//integral component of membrane;	-	-	FTIP1
CA10g21520	-	virNOG11647;virNOG01678	R	sp|F4HQX1|JAL3_ARATH Jacalin-related lectin 3 OS=Arabidopsis thaliana GN=JAL3 PE=2 SV=1	gi|1026090667|ref|XP_016544565.1| PREDICTED: LOW QUALITY PROTEIN: uncharacterized protein LOC107844722 [Capsicum annuum]	-	-	-	-	JAL3
CA10g20470	-	virNOG08047	T	sp|O22938|PXC3_ARATH Leucine-rich repeat receptor-like tyrosine-protein kinase PXC3 OS=Arabidopsis thaliana GN=PXC3 PE=2 SV=1	gi|1026089387|ref|XP_016543825.1| PREDICTED: leucine-rich repeat receptor-like tyrosine-protein kinase PXC3 [Capsicum annuum]	GO:0006468//protein phosphorylation;	GO:0016021//integral component of membrane;	GO:0005524//ATP binding;GO:0004672//protein kinase activity;	-	PXC3
CA01g02130	K09422	COG5147;virNOG00283	K	sp|Q8VZQ2|MYB61_ARATH Transcription factor MYB61 OS=Arabidopsis thaliana GN=MYB61 PE=2 SV=1	gi|1026021436|ref|XP_016552744.1| PREDICTED: transcription factor MYB86 [Capsicum annuum]	-	-	GO:0003677//DNA binding;	-	MYB61
CA12g10560	K17471	virNOG09083;COG0659	P	sp|Q9LW86|SUT34_ARATH Probable sulfate transporter 3.4 OS=Arabidopsis thaliana GN=SULTR3;4 PE=2 SV=1	gi|1026105728|ref|XP_016551892.1| PREDICTED: probable sulfate transporter 3.4 isoform X2 [Capsicum annuum]	GO:1902358//sulfate transmembrane transport;	GO:0016021//integral component of membrane;	GO:0008271//secondary active sulfate transmembrane transporter activity;	-	SULTR3;4
CA07g13400	K19995	virNOG11372	U	sp|Q9SKT3|SCAM1_ARATH Secretory carrier-associated membrane protein 1 OS=Arabidopsis thaliana GN=SCAMP1 PE=2 SV=1	gi|1026072885|ref|XP_016580750.1| PREDICTED: secretory carrier-associated membrane protein 1 [Capsicum annuum]	GO:0015031//protein transport;	GO:0016021//integral component of membrane;	-	-	SCAMP1
CA03g31730	K01184	virNOG10485;virNOG16226	R	sp|Q9LW07|PGLR3_ARATH Probable polygalacturonase At3g15720 OS=Arabidopsis thaliana GN=At3g15720 PE=1 SV=1	gi|1026033317|ref|XP_016562844.1| PREDICTED: probable polygalacturonase At3g15720 [Capsicum annuum]	-	-	-	ko00040(Pentose and glucuronate interconversions)	At3g15720
CA03g31450	-	COG3491;virNOG11015	QR	sp|Q9FLV0|DMR6_ARATH Protein DOWNY MILDEW RESISTANCE 6 OS=Arabidopsis thaliana GN=DMR6 PE=1 SV=1	gi|1026069891|ref|XP_016579384.1| PREDICTED: 1-aminocyclopropane-1-carboxylate oxidase 5-like [Capsicum annuum]	GO:0055114//obsolete oxidation-reduction process;	-	GO:0046872//metal ion binding;GO:0016491//oxidoreductase activity;	-	DMR6
CA09g00040	K01285	virNOG07330	O	sp|P42785|PCP_HUMAN Lysosomal Pro-X carboxypeptidase OS=Homo sapiens GN=PRCP PE=1 SV=1	gi|971539525|ref|XP_006341228.2| PREDICTED: lysosomal Pro-X carboxypeptidase-like [Solanum tuberosum]	-	-	-	-	PRCP
CA06g09730	-	virNOG22048	S	sp|Q8VZ13|Y1816_ARATH Uncharacterized protein At1g08160 OS=Arabidopsis thaliana GN=At1g08160 PE=2 SV=1	gi|1026065457|ref|XP_016577156.1| PREDICTED: uncharacterized protein At1g08160-like [Capsicum annuum]	-	GO:0016021//integral component of membrane;	-	-	At1g08160
CA05g03990	-	KOG4658;NOG203943	TK	sp|Q6L403|R1B17_SOLDE Putative late blight resistance protein homolog R1B-17 OS=Solanum demissum GN=R1B-17 PE=3 SV=1	gi|1026058560|ref|XP_016573681.1| PREDICTED: putative late blight resistance protein homolog R1A-3 isoform X1 [Capsicum annuum]	-	-	-	-	R1B-17
CA02g24820	-	virNOG07842	K	sp|Q6AWY3|GRF6_ORYSJ Growth-regulating factor 6 OS=Oryza sativa subsp. japonica GN=GRF6 PE=2 SV=2	gi|1026029324|ref|XP_016560919.1| PREDICTED: growth-regulating factor 1-like [Capsicum annuum]	GO:0032502//developmental process;GO:0006355//regulation of transcription, DNA-templated;	GO:0005634//nucleus;	GO:0005524//ATP binding;	-	GRF6
CA08g05720	-	virNOG02670	Q	sp|Q76CU2|PDR1_TOBAC Pleiotropic drug resistance protein 1 OS=Nicotiana tabacum GN=PDR1 PE=2 SV=1	gi|1026077509|ref|XP_016537945.1| PREDICTED: pleiotropic drug resistance protein 1-like [Capsicum annuum]	-	-	-	-	PDR1
CA03g26190	-	virNOG03061	Q	sp|Q42716|C71A8_MENPI Cytochrome P450 71A8 OS=Mentha piperita GN=CYP71A8 PE=3 SV=1	gi|1026035142|ref|XP_016563735.1| PREDICTED: cytochrome P450 71A22-like [Capsicum annuum]	-	-	-	-	CYP71A8
CA08g09690	K16732	virNOG05395	Z	sp|Q9ZVJ3|MA655_ARATH 65-kDa microtubule-associated protein 5 OS=Arabidopsis thaliana GN=MAP65-5 PE=1 SV=2	gi|1026078207|ref|XP_016538301.1| PREDICTED: 65-kDa microtubule-associated protein 5 [Capsicum annuum]	-	-	-	-	MAP65-5
CA09g00030	-	virNOG00369	G	sp|Q9CAC1|GUN8_ARATH Endoglucanase 8 OS=Arabidopsis thaliana GN=CEL1 PE=2 SV=1	gi|1655547|emb|CAA65827.1| cellulase [Capsicum annuum]	GO:0009830//cell wall modification involved in abscission;GO:0030245//cellulose catabolic process;	-	GO:0008810//cellulase activity;	-	CEL1
CA04g13680	-	virNOG21559;KOG0710	O	-	gi|1026054081|ref|XP_016571594.1| PREDICTED: uncharacterized protein LOC107869601 [Capsicum annuum]	-	-	-	-	-
CA10g14030	K05909	virNOG01122	Q	sp|O80434|LAC4_ARATH Laccase-4 OS=Arabidopsis thaliana GN=IRX12 PE=2 SV=2	gi|1026003145|ref|XP_016553431.1| PREDICTED: laccase-4-like [Capsicum annuum]	GO:0046274//lignin catabolic process;GO:0055114//obsolete oxidation-reduction process;	GO:0048046//apoplast;	GO:0052716//hydroquinone:oxygen oxidoreductase activity;GO:0005507//copper ion binding;	-	IRX12
CA01g11330	-	virNOG04585	R	sp|D1FP53|LIN_MEDTR Putative E3 ubiquitin-protein ligase LIN OS=Medicago truncatula GN=LIN PE=2 SV=1	gi|1026016064|ref|XP_016576392.1| PREDICTED: uncharacterized protein LOC107873998 [Capsicum annuum]	-	-	-	-	LIN
CA09g16580	-	virNOG23196;virNOG22322;virNOG00667	K	sp|Q5HZ36|GAT21_ARATH GATA transcription factor 21 OS=Arabidopsis thaliana GN=GATA21 PE=1 SV=2	gi|1026082283|ref|XP_016540407.1| PREDICTED: GATA transcription factor 21-like [Capsicum annuum]	-	-	-	-	GATA21
CA04g06210	K01184	virNOG06180	R	sp|P48979|PGLR_PRUPE Polygalacturonase OS=Prunus persica PE=2 SV=1	gi|1026054342|ref|XP_016571699.1| PREDICTED: polygalacturonase-like [Capsicum annuum]	-	-	-	ko00040(Pentose and glucuronate interconversions)	-
CA06g08920	-	virNOG05460	S	sp|Q8L5T5|LBD15_ARATH LOB domain-containing protein 15 OS=Arabidopsis thaliana GN=LBD15 PE=1 SV=2	gi|1026065415|ref|XP_016577136.1| PREDICTED: LOB domain-containing protein 15 [Capsicum annuum]	-	-	-	-	LBD15
CA05g03420	K11254	COG2036	B	sp|Q71V09|H4_CAPAN Histone H4 OS=Capsicum annuum PE=3 SV=3	gi|723704729|ref|XP_004240359.2| PREDICTED: uncharacterized protein LOC101252991 [Solanum lycopersicum]	GO:0006334//nucleosome assembly;	GO:0005634//nucleus;GO:0000786//nucleosome;	GO:0003677//DNA binding;GO:0046982//protein heterodimerization activity;	-	-
CA02g24220	-	virNOG13554	T	sp|Q9LK03|PERK2_ARATH Proline-rich receptor-like protein kinase PERK2 OS=Arabidopsis thaliana GN=PERK2 PE=2 SV=3	gi|1026029164|ref|XP_016560841.1| PREDICTED: serine/threonine-protein kinase CDL1 [Capsicum annuum]	GO:0006468//protein phosphorylation;	-	GO:0005524//ATP binding;GO:0004672//protein kinase activity;	-	PERK2
CA06g09250	-	-	-	sp|Q9SD53|Y3720_ARATH UPF0481 protein At3g47200 OS=Arabidopsis thaliana GN=At3g47200 PE=2 SV=1	gi|1026065388|ref|XP_016577126.1| PREDICTED: UPF0481 protein At3g47200-like [Capsicum annuum]	-	-	-	-	At3g47200
CA11g02380	-	virNOG17705;virNOG20465	K	sp|Q9FMC2|BZP43_ARATH Basic leucine zipper 43 OS=Arabidopsis thaliana GN=BZIP43 PE=1 SV=1	gi|1026002865|ref|XP_016553291.1| PREDICTED: basic leucine zipper 43-like [Capsicum annuum]	-	-	-	-	BZIP43
CA07g20680	K10406	virNOG05056	Z	sp|Q8W1Y3|KN14F_ARATH Kinesin-like protein KIN-14F OS=Arabidopsis thaliana GN=KIN14F PE=1 SV=2	gi|1026074285|ref|XP_016581476.1| PREDICTED: kinesin KP1 [Capsicum annuum]	GO:0007018//microtubule-based movement;GO:0009845//seed germination;GO:0009060//aerobic respiration;	GO:0005739//mitochondrion;	GO:0005524//ATP binding;GO:0003777//microtubule motor activity;GO:0008017//microtubule binding;	-	KIN14F
CA08g14430	K15707	virNOG19301;KOG2164	O	sp|F1MK05|RN170_BOVIN E3 ubiquitin-protein ligase RNF170 OS=Bos taurus GN=RNF170 PE=3 SV=2	gi|565365315|ref|XP_006349360.1| PREDICTED: E3 ubiquitin-protein ligase RNF170-like [Solanum tuberosum]	-	GO:0016021//integral component of membrane;	GO:0008270//zinc ion binding;	-	RNF170
CA11g09150	-	virNOG05396	Q	sp|Q9LK64|AB3C_ARATH ABC transporter C family member 3 OS=Arabidopsis thaliana GN=ABCC3 PE=1 SV=1	gi|1026099620|ref|XP_016548862.1| PREDICTED: LOW QUALITY PROTEIN: putative ABC transporter C family member 15 [Capsicum annuum]	-	-	-	-	ABCC3
CA03g30340	-	virNOG06452	O	sp|Q8S9J6|ASPA_ARATH Aspartyl protease family protein At5g10770 OS=Arabidopsis thaliana GN=At5g10770 PE=2 SV=1	gi|1026033628|ref|XP_016562988.1| PREDICTED: aspartyl protease family protein At5g10770-like [Capsicum annuum]	-	-	-	-	At5g10770
CA04g01260	-	-	-	sp|P85524|KIRO_ACTDE Kirola OS=Actinidia deliciosa PE=1 SV=1	gi|1026052290|ref|XP_016570590.1| PREDICTED: kirola-like [Capsicum annuum] __gt;gi|1026052292|ref|XP_016570591.1| PREDICTED: kirola-like [Capsicum annuum]	-	-	-	-	-
CA12g13130	-	virNOG19883	S	-	gi|1026106361|ref|XP_016552193.1| PREDICTED: uncharacterized protein LOC107851622 [Capsicum annuum]	-	-	-	-	-
CA04g19050	-	virNOG17784;virNOG22733;strNOG23442;virNOG23798	SO	-	gi|1026045122|ref|XP_016568744.1| PREDICTED: uncharacterized protein LOC107867140 isoform X1 [Capsicum annuum]	-	-	-	-	-
CA12g00660	-	virNOG08414	S	-	gi|1026106326|ref|XP_016552176.1| PREDICTED: uncharacterized protein LOC107851609 [Capsicum annuum]	-	-	-	-	-
CA04g19000	-	virNOG17596	K	sp|Q9FMZ4|Y5270_ARATH B3 domain-containing protein At5g42700 OS=Arabidopsis thaliana GN=At5g42700 PE=2 SV=2	gi|1026045132|ref|XP_016568750.1| PREDICTED: B3 domain-containing protein At5g42700-like [Capsicum annuum]	GO:0006355//regulation of transcription, DNA-templated;	GO:0005634//nucleus;	GO:0003677//DNA binding;	-	At5g42700
CA02g18330	K07562	virNOG07384;COG1499	J	sp|Q55BF2|NMD3_DICDI 60S ribosomal export protein NMD3 OS=Dictyostelium discoideum GN=nmd3 PE=3 SV=1	gi|1026104265|ref|XP_016551176.1| PREDICTED: 60S ribosomal export protein NMD3-like [Capsicum annuum]	-	-	-	ko03013(Nucleocytoplasmic transport);ko03008(Ribosome biogenesis in eukaryotes)	nmd3
CA03g08700	-	virNOG06436	R	sp|Q9SA69|Y1301_ARATH BTB/POZ domain-containing protein At1g03010 OS=Arabidopsis thaliana GN=At1g03010 PE=2 SV=1	gi|1026039313|ref|XP_016565708.1| PREDICTED: BTB/POZ domain-containing protein At1g03010-like isoform X1 [Capsicum annuum]	-	-	-	-	At1g03010
CA12g00170	-	virNOG35886	R	sp|Q9LMU2|KTI2_ARATH Kunitz trypsin inhibitor 2 OS=Arabidopsis thaliana GN=KTI2 PE=2 SV=1	gi|1026106768|ref|XP_016552377.1| PREDICTED: miraculin-like [Capsicum annuum]	-	-	-	-	KTI2
CA05g18240	-	virNOG19769	S	sp|Q8LD98|NHL6_ARATH NDR1/HIN1-like protein 6 OS=Arabidopsis thaliana GN=NHL6 PE=1 SV=1	gi|1026004577|ref|XP_016554112.1| PREDICTED: uncharacterized protein LOC107853647 [Capsicum annuum]	-	GO:0016021//integral component of membrane;	-	-	NHL6
CA02g17730	-	virNOG12220	S	sp|Q9SYB0|TAUE2_ARATH Sulfite exporter TauE/SafE family protein 2 OS=Arabidopsis thaliana GN=At1g61740 PE=2 SV=1	gi|1026027642|ref|XP_016560076.1| PREDICTED: uncharacterized protein LOC107859545 isoform X2 [Capsicum annuum]	-	GO:0016021//integral component of membrane;	-	-	At1g61740
CA03g31640	-	virNOG16384	R	sp|Q9FGY4|FB341_ARATH F-box protein At5g49610 OS=Arabidopsis thaliana GN=At5g49610 PE=1 SV=1	gi|1026033287|ref|XP_016562829.1| PREDICTED: F-box protein At5g49610-like [Capsicum annuum]	-	-	-	-	At5g49610
CA10g22320	K16675	virNOG15076	R	sp|Q5PNZ1|ZDH21_ARATH Probable protein S-acyltransferase 3 OS=Arabidopsis thaliana GN=PAT03 PE=2 SV=1	gi|1026089762|ref|XP_016544018.1| PREDICTED: probable protein S-acyltransferase 1 [Capsicum annuum]	-	-	-	-	PAT03
CA01g21960	K20027	virNOG09464	R	sp|Q9M115|ZDH16_ARATH Protein S-acyltransferase 18 OS=Arabidopsis thaliana GN=PAT18 PE=2 SV=2	gi|1026018024|ref|XP_016539295.1| PREDICTED: protein S-acyltransferase 18 [Capsicum annuum]	-	GO:0016021//integral component of membrane;	GO:0008270//zinc ion binding;GO:0019706//protein-cysteine S-palmitoyltransferase activity;	-	PAT18
CA01g00110	-	virNOG14269	G	sp|Q9MAP8|B3GT6_ARATH Beta-1,6-galactosyltransferase GALT31A OS=Arabidopsis thaliana GN=GALT31A PE=1 SV=1	gi|1026013210|ref|XP_016564949.1| PREDICTED: beta-1,6-galactosyltransferase GALT31A isoform X1 [Capsicum annuum] __gt;gi|1026013212|ref|XP_016564958.1| PREDICTED: beta-1,6-galactosyltransferase GALT31A isoform X2 [Capsicum annuum]	GO:0006486//protein glycosylation;	GO:0016021//integral component of membrane;GO:0000139//Golgi membrane;	GO:0008378//galactosyltransferase activity;	-	GALT31A
CA08g11870	-	virNOG01494;virNOG30149	R	-	gi|971576551|ref|XP_015158211.1| PREDICTED: LRR receptor-like serine/threonine-protein kinase GSO2 [Solanum tuberosum]	-	GO:0016020//membrane;	-	-	-
CA06g02880	-	virNOG13088	Q	sp|O65782|C83B1_ARATH Cytochrome P450 83B1 OS=Arabidopsis thaliana GN=CYP83B1 PE=1 SV=1	gi|1026065690|ref|XP_016577245.1| PREDICTED: cytochrome P450 83B1-like [Capsicum annuum]	-	-	-	-	CYP83B1
CA08g16100	-	virNOG23617	S	-	gi|1026075883|ref|XP_016582315.1| PREDICTED: uncharacterized protein LOC107879900 [Capsicum annuum]	-	GO:0016021//integral component of membrane;	-	-	-
CA03g07540	-	virNOG10600	U	sp|Q0WQ41|IP5P7_ARATH Type IV inositol polyphosphate 5-phosphatase 7 OS=Arabidopsis thaliana GN=IP5P7 PE=1 SV=1	gi|1026006350|ref|XP_016554980.1| PREDICTED: type IV inositol polyphosphate 5-phosphatase 7-like [Capsicum annuum]	GO:0046856//phosphatidylinositol dephosphorylation;	-	GO:0016787//hydrolase activity;	-	IP5P7
CA02g06130	-	virNOG34870	S	-	gi|723700482|ref|XP_010321179.1| PREDICTED: uncharacterized protein LOC104647462 [Solanum lycopersicum]	-	-	-	-	-
CA01g07570	-	virNOG15366;virNOG40026;virNOG39063;COG0277	CR	sp|Q93ZA3|BBE13_ARATH Berberine bridge enzyme-like 13 OS=Arabidopsis thaliana GN=At1g30760 PE=1 SV=1	gi|1026004979|ref|XP_016554313.1| PREDICTED: flavin-dependent oxidoreductase FOX2-like [Capsicum annuum]	GO:0055114//obsolete oxidation-reduction process;	-	GO:0016614//oxidoreductase activity, acting on CH-OH group of donors;GO:0050660//flavin adenine dinucleotide binding;	-	At1g30760
CA09g15810	K10258	virNOG29164;virNOG11083	I	sp|Q68FF9|S5A1_MOUSE 3-oxo-5-alpha-steroid 4-dehydrogenase 1 OS=Mus musculus GN=Srd5a1 PE=2 SV=2	gi|1026101477|ref|XP_016549869.1| PREDICTED: 3-oxo-5-alpha-steroid 4-dehydrogenase 1-like [Capsicum annuum]	-	-	-	ko01040(Biosynthesis of unsaturated fatty acids);ko00062(Fatty acid elongation)	Srd5a1
CA03g36690	K05387	KOG1052;NOG15513;virNOG11172	TPEU	sp|Q9C5V5|GLR28_ARATH Glutamate receptor 2.8 OS=Arabidopsis thaliana GN=GLR2.8 PE=2 SV=2	gi|1026032383|ref|XP_016562381.1| PREDICTED: glutamate receptor 2.8-like isoform X1 [Capsicum annuum] __gt;gi|1026032385|ref|XP_016562382.1| PREDICTED: glutamate receptor 2.8-like isoform X1 [Capsicum annuum]	GO:0035235//ionotropic glutamate receptor signaling pathway;GO:0006811//ion transport;	GO:0016021//integral component of membrane;	GO:0004970//ionotropic glutamate receptor activity;	-	GLR2.8
CA03g09380	-	virNOG04421	S	-	gi|1026039069|ref|XP_016565598.1| PREDICTED: uncharacterized protein LOC107863912 [Capsicum annuum]	-	-	-	-	-
CA01g26200	-	virNOG11767	S	sp|Q9LI65|WTR24_ARATH WAT1-related protein At3g30340 OS=Arabidopsis thaliana GN=At3g30340 PE=2 SV=1	gi|1026018837|ref|XP_016542561.1| PREDICTED: WAT1-related protein At3g30340-like [Capsicum annuum]	-	-	-	-	At3g30340
CA07g13950	-	virNOG26884	R	sp|P47925|CWPX_ARATH Putative cell wall protein OS=Arabidopsis thaliana GN=At2g20870 PE=2 SV=2	gi|723715177|ref|XP_010323730.1| PREDICTED: putative cell wall protein [Solanum lycopersicum]	-	-	-	-	At2g20870
CA06g00460	-	virNOG22252;virNOG22040;virNOG22308	R	-	gi|1026007696|ref|XP_016555629.1| PREDICTED: uncharacterized protein LOC107855141 [Capsicum annuum]	-	-	-	-	-
CA04g18820	-	virNOG06684;COG5597	MG	sp|Q8GWW4|GUX2_ARATH UDP-glucuronate:xylan alpha-glucuronosyltransferase 2 OS=Arabidopsis thaliana GN=GUX2 PE=2 SV=1	gi|1026048550|ref|XP_016569775.1| PREDICTED: UDP-glucuronate:xylan alpha-glucuronosyltransferase 2 isoform X1 [Capsicum annuum]	GO:0045492//xylan biosynthetic process;GO:0009834//plant-type secondary cell wall biogenesis;	GO:0005794//Golgi apparatus;GO:0016021//integral component of membrane;	GO:0015020//glucuronosyltransferase activity;	-	GUX2
CA03g33130	-	virNOG15633	R	sp|Q9SUC9|UGPI7_ARATH Uncharacterized GPI-anchored protein At4g28100 OS=Arabidopsis thaliana GN=At4g28100 PE=1 SV=1	gi|1026034023|ref|XP_016563180.1| PREDICTED: uncharacterized GPI-anchored protein At4g28100-like [Capsicum annuum]	-	-	-	-	At4g28100
CA04g22140	K19037	virNOG23746	O	sp|Q8L9W3|ATL23_ARATH E3 ubiquitin-protein ligase ATL23 OS=Arabidopsis thaliana GN=ATL23 PE=1 SV=2	gi|1026044329|ref|XP_016568341.1| PREDICTED: E3 ubiquitin-protein ligase ATL23 [Capsicum annuum]	-	GO:0016021//integral component of membrane;	GO:0008270//zinc ion binding;	-	ATL23
CA08g13330	-	virNOG08454	R	sp|Q94EG3|NEC1_NICLS Nectarin-1 OS=Nicotiana langsdorffii x Nicotiana sanderae GN=NECI PE=1 SV=1	gi|1026075786|ref|XP_016582265.1| PREDICTED: nectarin-1-like [Capsicum annuum]	GO:2000280//regulation of root development;GO:0010497//plasmodesmata-mediated intercellular transport;GO:0033609//oxalate metabolic process;	GO:0009506//plasmodesma;GO:0005618//cell wall;GO:0005576//extracellular region;	GO:0045735//nutrient reservoir activity;GO:0030145//manganese ion binding;GO:0046564//oxalate decarboxylase activity;	-	NECI
CA03g16950	-	virNOG03883	O	sp|Q9FLI4|SBT13_ARATH Subtilisin-like protease SBT1.3 OS=Arabidopsis thaliana GN=SBT1.3 PE=2 SV=1	gi|1026037309|ref|XP_016564772.1| PREDICTED: subtilisin-like protease SBT1.3 [Capsicum annuum]	GO:0006508//proteolysis;	GO:0005618//cell wall;	GO:0004252//serine-type endopeptidase activity;	-	SBT1.3
CA06g10690	-	virNOG17516;virNOG19886	R	sp|Q9SS03|DIR21_ARATH Dirigent protein 21 OS=Arabidopsis thaliana GN=DIR21 PE=3 SV=1	gi|1026065384|ref|XP_016577124.1| PREDICTED: dirigent protein 22-like [Capsicum annuum]	-	-	-	-	DIR21
CA02g30010	K11790	virNOG07971	R	sp|Q4V837|DTLA_XENLA Denticleless protein homolog A OS=Xenopus laevis GN=dtl-a PE=2 SV=1	gi|1026030701|ref|XP_016561605.1| PREDICTED: denticleless protein homolog A [Capsicum annuum]	-	-	-	-	dtl-a
CA07g16080	-	virNOG06820	S	sp|Q9M9F9|ICR4_ARATH Interactor of constitutive active ROPs 4 OS=Arabidopsis thaliana GN=ICR4 PE=1 SV=2	gi|1026001266|ref|XP_016552553.1| PREDICTED: interactor of constitutive active ROPs 4 [Capsicum annuum] __gt;gi|1026001268|ref|XP_016552554.1| PREDICTED: interactor of constitutive active ROPs 4 [Capsicum annuum] __gt;gi|1026001270|ref|XP_016552555.1| PREDICTED: interactor of constitutive active ROPs 4 [Capsicum annuum] __gt;gi|1026001272|ref|XP_016552556.1| PREDICTED: interactor of constitutive …	-	-	-	-	ICR4
CA02g11830	K13457	virNOG09623	T	sp|Q9SX38|DRL4_ARATH Putative disease resistance protein At1g50180 OS=Arabidopsis thaliana GN=At1g50180 PE=3 SV=2	gi|1026026476|ref|XP_016559510.1| PREDICTED: putative disease resistance protein At1g50180 isoform X1 [Capsicum annuum]	-	-	-	ko04626(Plant-pathogen interaction)	At1g50180
CA02g20230	-	virNOG13105;COG0277	CR	sp|Q9SVG3|BBE21_ARATH Berberine bridge enzyme-like 21 OS=Arabidopsis thaliana GN=At4g20840 PE=2 SV=1	gi|1026027872|ref|XP_016560186.1| PREDICTED: reticuline oxidase-like protein [Capsicum annuum]	GO:0055114//obsolete oxidation-reduction process;	-	GO:0016614//oxidoreductase activity, acting on CH-OH group of donors;GO:0050660//flavin adenine dinucleotide binding;	-	At4g20840
CA01g27230	-	NOG150484;virNOG18709	SR	sp|Q8GT41|PLA1_PLAAC Putative invertase inhibitor OS=Platanus acerifolia PE=1 SV=1	gi|698517510|ref|XP_009803635.1| PREDICTED: putative invertase inhibitor [Nicotiana sylvestris] __gt;gi|1025098918|ref|XP_016458528.1| PREDICTED: putative invertase inhibitor [Nicotiana tabacum]	GO:0043086//negative regulation of catalytic activity;	-	GO:0004857//enzyme inhibitor activity;	-	-
CA02g20150	-	COG0477;KOG0254;virNOG09031	RG	sp|Q8LPQ8|MSSP2_ARATH Monosaccharide-sensing protein 2 OS=Arabidopsis thaliana GN=MSSP2 PE=1 SV=2	gi|1026028169|ref|XP_016560341.1| PREDICTED: monosaccharide-sensing protein 2-like [Capsicum annuum] __gt;gi|1026028171|ref|XP_016560342.1| PREDICTED: monosaccharide-sensing protein 2-like [Capsicum annuum]	-	-	-	-	MSSP2
CA11g00930	K10760	virNOG11927	J	sp|Q94ID3|IPT1_ARATH Adenylate isopentenyltransferase 1, chloroplastic OS=Arabidopsis thaliana GN=IPT1 PE=1 SV=2	gi|1026094870|ref|XP_016546659.1| PREDICTED: adenylate isopentenyltransferase-like [Capsicum annuum]	GO:0008033//tRNA processing;	-	GO:0016740//transferase activity;	ko00908(Zeatin biosynthesis)	IPT1
CA04g11770	-	virNOG07739	K	sp|Q5NE24|NSP2_MEDTR Nodulation-signaling pathway 2 protein OS=Medicago truncatula GN=NSP2 PE=1 SV=1	gi|1026051071|ref|XP_016570146.1| PREDICTED: nodulation-signaling pathway 2 protein [Capsicum annuum]	GO:0006355//regulation of transcription, DNA-templated;	-	-	-	NSP2
CA06g08560	-	virNOG24593	R	-	gi|1026061928|ref|XP_016575396.1| PREDICTED: HMG1/2-like protein [Capsicum annuum]	-	-	-	-	-
CA08g03320	K03320	virNOG14678	P	sp|Q84KJ6|AMT31_ORYSJ Ammonium transporter 3 member 1 OS=Oryza sativa subsp. japonica GN=AMT3-1 PE=2 SV=1	gi|1026077371|ref|XP_016537879.1| PREDICTED: ammonium transporter 3 member 1-like [Capsicum annuum]	-	-	-	-	AMT3-1
CA04g03590	-	KOG0504;euNOG41797	SR	sp|Q8LPS2|ACD6_ARATH Protein ACCELERATED CELL DEATH 6 OS=Arabidopsis thaliana GN=ACD6 PE=1 SV=1	gi|1026058952|ref|XP_016573873.1| PREDICTED: uncharacterized protein LOC107871452 [Capsicum annuum]	-	-	-	-	ACD6
CA09g08110	K01115	COG1502;virNOG09085	I	sp|P86387|PLDA1_CARPA Phospholipase D alpha 1 OS=Carica papaya GN=PLD1 PE=1 SV=1	gi|1026084609|ref|XP_016541587.1| PREDICTED: phospholipase D alpha 1-like [Capsicum annuum]	GO:0046470//phosphatidylcholine metabolic process;GO:0046466//membrane lipid catabolic process;GO:0009414//response to water deprivation;GO:0009737//response to abscisic acid;GO:0009651//response to salt stress;	GO:0016020//membrane;	GO:0070290//N-acylphosphatidylethanolamine-specific phospholipase D activity;GO:0004630//phospholipase D activity;GO:0005509//calcium ion binding;	ko04144(Endocytosis);ko00565(Ether lipid metabolism);ko00564(Glycerophospholipid metabolism)	PLD1
CA08g11660	-	euNOG30294	S	-	gi|1025079684|ref|XP_016454213.1| PREDICTED: uncharacterized protein LOC107778468 [Nicotiana tabacum]	-	-	-	-	-
CA09g02570	K05278	virNOG00943	H	sp|Q07512|FLS_PETHY Flavonol synthase/flavanone 3-hydroxylase OS=Petunia hybrida GN=FL PE=2 SV=1	gi|1026087198|ref|XP_016542740.1| PREDICTED: flavonol synthase/flavanone 3-hydroxylase-like [Capsicum annuum]	GO:0055114//obsolete oxidation-reduction process;	-	GO:0005506//iron ion binding;GO:0016491//oxidoreductase activity;	ko00941(Flavonoid biosynthesis)	FL
CA03g03090	-	virNOG24205;virNOG24408	S	sp|Q8GYU0|RIC2_ARATH CRIB domain-containing protein RIC2 OS=Arabidopsis thaliana GN=RIC2 PE=1 SV=1	gi|1026040386|ref|XP_016566256.1| PREDICTED: CRIB domain-containing protein RIC4-like [Capsicum annuum]	-	-	-	-	RIC2
CA02g22710	K09587	virNOG01289	Q	sp|O64989|C90B1_ARATH Cytochrome P450 90B1 OS=Arabidopsis thaliana GN=CYP90B1 PE=1 SV=2	gi|1026028695|ref|XP_016560608.1| PREDICTED: cytochrome P450 90B1 [Capsicum annuum]	GO:0009826//unidimensional cell growth;GO:0009741//response to brassinosteroid;GO:0016132//brassinosteroid biosynthetic process;GO:0055114//obsolete oxidation-reduction process;GO:0009867//jasmonic acid mediated signaling pathway;GO:0010358//leaf shaping;	GO:0005783//endoplasmic reticulum;GO:0016021//integral component of membrane;	GO:0020037//heme binding;GO:0005506//iron ion binding;GO:0016705//oxidoreductase activity, acting on paired donors, with incorporation or reduction of molecular oxygen;GO:0010012//steroid 22-alpha hydroxylase activity;	ko00905(Brassinosteroid biosynthesis)	CYP90B1
CA01g20990	-	COG0451;virNOG29357;virNOG32944	MV	sp|P51104|DFRA_DIACA Dihydroflavonol 4-reductase OS=Dianthus caryophyllus GN=A PE=2 SV=1	gi|1026022214|ref|XP_016556899.1| PREDICTED: cinnamoyl-CoA reductase 1-like [Capsicum annuum]	-	-	GO:0003824//catalytic activity;GO:0050662//obsolete coenzyme binding;	-	A
CA02g07170	-	virNOG18445	K	sp|B3H5A8|RVE7_ARATH Protein REVEILLE 7 OS=Arabidopsis thaliana GN=RVE7 PE=2 SV=1	gi|1026035626|ref|XP_016563966.1| PREDICTED: protein REVEILLE 1-like isoform X1 [Capsicum annuum]	GO:0006355//regulation of transcription, DNA-templated;	GO:0005634//nucleus;GO:0016021//integral component of membrane;	GO:0003677//DNA binding;	-	RVE7
CA08g01460	K01528	virNOG06362	U	sp|Q8LF21|DRP1C_ARATH Dynamin-related protein 1C OS=Arabidopsis thaliana GN=DRP1C PE=1 SV=2	gi|1026076361|ref|XP_016537434.1| PREDICTED: dynamin-related protein 1C [Capsicum annuum]	-	-	-	ko04144(Endocytosis)	DRP1C
CA01g03260	-	virNOG02155	K	sp|Q9CAN3|SCL28_ARATH Scarecrow-like protein 28 OS=Arabidopsis thaliana GN=SCL28 PE=1 SV=1	gi|1026013868|ref|XP_016567589.1| PREDICTED: scarecrow-like protein 28 [Capsicum annuum]	GO:0006355//regulation of transcription, DNA-templated;	-	-	-	SCL28
CA08g08220	-	virNOG03078	S	sp|Q84JH9|TBL25_ARATH Protein trichome birefringence-like 25 OS=Arabidopsis thaliana GN=TBL25 PE=2 SV=1	gi|1026078007|ref|XP_016538196.1| PREDICTED: protein trichome birefringence-like 25 [Capsicum annuum]	-	-	-	-	TBL25
CA06g24750	K05909	virNOG09759;virNOG16202	Q	sp|O81081|LAC2_ARATH Laccase-2 OS=Arabidopsis thaliana GN=LAC2 PE=2 SV=1	gi|1026066692|ref|XP_016577762.1| PREDICTED: laccase-2-like [Capsicum annuum]	-	-	-	-	LAC2
CA12g18250	K16290	COG4870;virNOG00157	O	sp|O65493|XCP1_ARATH Cysteine protease XCP1 OS=Arabidopsis thaliana GN=XCP1 PE=1 SV=1	gi|1026106636|ref|XP_016552315.1| PREDICTED: xylem cysteine proteinase 1-like [Capsicum annuum]	GO:0006508//proteolysis;	-	GO:0008234//cysteine-type peptidase activity;	-	XCP1
CA01g20120	K11253	COG2036	B	sp|P59226|H32_ARATH Histone H3.2 OS=Arabidopsis thaliana GN=HTR2 PE=1 SV=2	gi|670445861|ref|XP_008663191.1| PREDICTED: histone H3.2-like [Zea mays] __gt;gi|413918289|gb|AFW58221.1| histone H3.2 [Zea mays]	GO:0006334//nucleosome assembly;	GO:0005634//nucleus;GO:0009536//plastid;GO:0000786//nucleosome;	GO:0046982//protein heterodimerization activity;GO:0031492//nucleosomal DNA binding;	-	HTR2
CA11g02890	-	virNOG14268;euNOG07940	R	sp|Q6RYA0|SABP2_TOBAC Salicylic acid-binding protein 2 OS=Nicotiana tabacum GN=SABP2 PE=1 SV=1	gi|1026002042|ref|XP_016552904.1| PREDICTED: salicylic acid-binding protein 2-like [Capsicum annuum]	-	-	-	-	SABP2
CA04g19520	-	virNOG08645	E	sp|Q9SX98|LHTL8_ARATH Lysine histidine transporter-like 8 OS=Arabidopsis thaliana GN=AATL1 PE=1 SV=1	gi|1026045048|ref|XP_016568704.1| PREDICTED: lysine histidine transporter-like 8 [Capsicum annuum]	-	GO:0016021//integral component of membrane;GO:0005886//plasma membrane;	-	-	AATL1
CA01g27890	K09338	virNOG01640;KOG0483	K	sp|P46602|HAT3_ARATH Homeobox-leucine zipper protein HAT3 OS=Arabidopsis thaliana GN=HAT3 PE=1 SV=2	gi|1026019399|ref|XP_016544811.1| PREDICTED: homeobox-leucine zipper protein HAT3-like [Capsicum annuum]	-	-	GO:0003677//DNA binding;	-	HAT3
CA07g11090	K19861	-	-	sp|Q5H873|HLTT_LUPAL 13-hydroxylupanine O-tigloyltransferase OS=Lupinus albus GN=HMT/HLT PE=1 SV=1	gi|970027474|ref|XP_015075038.1| PREDICTED: methanol O-anthraniloyltransferase-like [Solanum pennellii]	-	-	GO:0016746//acyltransferase activity;	-	HMT/HLT
CA10g00340	-	virNOG25245;virNOG23549	S	sp|Q9LJB7|BBX32_ARATH B-box zinc finger protein 32 OS=Arabidopsis thaliana GN=BBX32 PE=1 SV=1	gi|1026093518|ref|XP_016545901.1| PREDICTED: zinc finger protein CONSTANS-like [Capsicum annuum]	-	-	-	-	BBX32
CA12g17000	K14499	virNOG20364	T	sp|Q9FMZ0|BKI1_ARATH BRI1 kinase inhibitor 1 OS=Arabidopsis thaliana GN=BKI1 PE=1 SV=1	gi|1026100964|ref|XP_016549618.1| PREDICTED: BRI1 kinase inhibitor 1-like [Capsicum annuum]	-	-	-	ko04075(Plant hormone signal transduction)	BKI1
CA05g02570	K16675	virNOG03140;COG5273	R	sp|Q9SB58|ZDH19_ARATH Protein S-acyltransferase 8 OS=Arabidopsis thaliana GN=PAT08 PE=1 SV=2	gi|1026005126|ref|XP_016554388.1| PREDICTED: protein S-acyltransferase 8-like isoform X1 [Capsicum annuum]	-	GO:0016021//integral component of membrane;	GO:0008270//zinc ion binding;GO:0019706//protein-cysteine S-palmitoyltransferase activity;	-	PAT08
CA07g10870	-	virNOG00353	T	sp|Q9SJ74|B561G_ARATH Cytochrome b561 and DOMON domain-containing protein At2g04850 OS=Arabidopsis thaliana GN=At2g04850 PE=2 SV=2	gi|1026069930|ref|XP_016579395.1| PREDICTED: cytochrome b561 and DOMON domain-containing protein At2g04850 [Capsicum annuum]	GO:0055114//obsolete oxidation-reduction process;	GO:0016021//integral component of membrane;	-	-	At2g04850
CA11g18210	-	virNOG12378;virNOG24041	S	sp|Q0WTB8|SGO2_ARATH SHUGOSHIN 2 OS=Arabidopsis thaliana GN=SGO2 PE=2 SV=1	gi|1026099733|ref|XP_016548908.1| PREDICTED: uncharacterized protein LOC107848649 [Capsicum annuum]	GO:0045132//meiotic chromosome segregation;	GO:0005634//nucleus;GO:0000775//chromosome, centromeric region;	-	-	SGO2
CA01g31210	-	virNOG04248	S	-	gi|1026080273|ref|XP_016539382.1| PREDICTED: uncharacterized protein LOC107840148 [Capsicum annuum]	-	-	-	-	-
CA01g24670	-	virNOG01963	S	sp|Q5BPJ0|TBL11_ARATH Protein trichome birefringence-like 11 OS=Arabidopsis thaliana GN=TBL11 PE=2 SV=1	gi|1026018315|ref|XP_016540698.1| PREDICTED: protein trichome birefringence-like 11 [Capsicum annuum]	-	GO:0016021//integral component of membrane;	-	-	TBL11
CA09g18040	K13495	KOG1192	CG	sp|P56725|ZOX_PHAVU Zeatin O-xylosyltransferase OS=Phaseolus vulgaris GN=ZOX1 PE=2 SV=1	gi|1026082096|ref|XP_016540308.1| PREDICTED: zeatin O-glucosyltransferase-like [Capsicum annuum]	-	-	-	ko00908(Zeatin biosynthesis)	ZOX1
CA04g22740	K05868	COG5024;virNOG03363	D	sp|Q9SFW6|CCB24_ARATH Cyclin-B2-4 OS=Arabidopsis thaliana GN=CYCB2-4 PE=2 SV=2	gi|1026044196|ref|XP_016568274.1| PREDICTED: G2/mitotic-specific cyclin-2 [Capsicum annuum] __gt;gi|1026044198|ref|XP_016568275.1| PREDICTED: G2/mitotic-specific cyclin-2 [Capsicum annuum]	-	GO:0005634//nucleus;	-	-	CYCB2-4
CA06g22710	-	virNOG15279	S	sp|Q9SRN0|NHL1_ARATH NDR1/HIN1-like protein 1 OS=Arabidopsis thaliana GN=NHL1 PE=2 SV=1	gi|1026064904|ref|XP_016576902.1| PREDICTED: protein YLS9-like [Capsicum annuum]	-	GO:0016021//integral component of membrane;	-	-	NHL1
CA01g26790	K10756	virNOG02835	DL	sp|Q8VXX4|RFC3_ARATH Replication factor C subunit 3 OS=Arabidopsis thaliana GN=RFC3 PE=2 SV=1	gi|1026019073|ref|XP_016543683.1| PREDICTED: replication factor C subunit 3-like [Capsicum annuum]	-	-	-	ko03430(Mismatch repair);ko03420(Nucleotide excision repair);ko03030(DNA replication)	RFC3
CA10g03290	-	virNOG12057	R	sp|Q9M0I2|EXPB3_ARATH Expansin-B3 OS=Arabidopsis thaliana GN=EXPB3 PE=2 SV=2	gi|1026090737|ref|XP_016544603.1| PREDICTED: expansin-B3 [Capsicum annuum]	GO:0019953//sexual reproduction;	GO:0005576//extracellular region;	-	-	EXPB3
CA08g14870	-	virNOG26581	S	-	gi|1026075080|ref|XP_016581927.1| PREDICTED: uncharacterized protein LOC107879396 [Capsicum annuum]	-	-	-	-	-
CA07g07650	-	NOG02261;NOG06358;NOG02939	I	-	gi|698477423|ref|XP_009785928.1| PREDICTED: elongation of fatty acids protein A-like [Nicotiana sylvestris]	-	-	-	-	-
CA04g03350	-	virNOG03273	R	sp|O65451|FB333_ARATH Probable F-box protein At4g22030 OS=Arabidopsis thaliana GN=At4g22030 PE=4 SV=1	gi|1026054443|ref|XP_016571745.1| PREDICTED: probable F-box protein At4g22030 [Capsicum annuum]	-	-	-	-	At4g22030
CA01g23360	-	virNOG00655;virNOG10438	AR	-	gi|971553505|ref|XP_015164969.1| PREDICTED: uncharacterized protein LOC107060920 [Solanum tuberosum]	-	GO:0005783//endoplasmic reticulum;	-	-	-
CA02g13760	-	virNOG02421	S	sp|F4HZX7|OFUT8_ARATH O-fucosyltransferase 8 OS=Arabidopsis thaliana GN=OFUT8 PE=2 SV=1	gi|1026026783|ref|XP_016559659.1| PREDICTED: uncharacterized protein At1g04910 isoform X1 [Capsicum annuum]	-	-	-	-	OFUT8
CA01g17440	K11253	COG2036	B	sp|P59226|H32_ARATH Histone H3.2 OS=Arabidopsis thaliana GN=HTR2 PE=1 SV=2	gi|670445861|ref|XP_008663191.1| PREDICTED: histone H3.2-like [Zea mays] __gt;gi|413918289|gb|AFW58221.1| histone H3.2 [Zea mays]	GO:0006334//nucleosome assembly;	GO:0005634//nucleus;GO:0009536//plastid;GO:0000786//nucleosome;	GO:0046982//protein heterodimerization activity;GO:0031492//nucleosomal DNA binding;	-	HTR2
CA02g21560	-	virNOG24131;virNOG23212	WR	sp|F4IQJ4|GASAB_ARATH Gibberellin-regulated protein 11 OS=Arabidopsis thaliana GN=GASA11 PE=3 SV=1	gi|1026031898|ref|XP_016562142.1| PREDICTED: snakin-2-like [Capsicum annuum]	-	-	-	-	GASA11
CA06g28050	-	virNOG09373;virNOG15715	R	sp|Q6NM73|CRRS3_ARATH Cysteine-rich repeat secretory protein 3 OS=Arabidopsis thaliana GN=CRRSP3 PE=1 SV=1	gi|1026066112|ref|XP_016577461.1| PREDICTED: cysteine-rich repeat secretory protein 3 [Capsicum annuum]	-	-	-	-	CRRSP3
CA12g20260	-	virNOG19462;COG5274	CI	sp|P49100|CYB5_ORYSJ Cytochrome b5 OS=Oryza sativa subsp. japonica GN=Os05g0108800 PE=2 SV=2	gi|1026101246|ref|XP_016549762.1| PREDICTED: cytochrome b5-like [Capsicum annuum]	GO:0043447//alkane biosynthetic process;	GO:0005783//endoplasmic reticulum;GO:0016021//integral component of membrane;	GO:0020037//heme binding;GO:0046872//metal ion binding;	-	Os05g0108800
CA11g14590	-	virNOG08702;COG3491	QR	sp|P24397|HY6H_HYONI Hyoscyamine 6-dioxygenase OS=Hyoscyamus niger GN=H6H PE=1 SV=1	gi|1026094941|ref|XP_016546696.1| PREDICTED: hyoscyamine 6-dioxygenase-like [Capsicum annuum]	GO:0055114//obsolete oxidation-reduction process;	-	GO:0046872//metal ion binding;GO:0051213//dioxygenase activity;	-	H6H
CA03g25810	-	virNOG01268	QP	sp|Q8W110|FRO4_ARATH Ferric reduction oxidase 4 OS=Arabidopsis thaliana GN=FRO4 PE=2 SV=1	gi|1026036749|ref|XP_016564526.1| PREDICTED: ferric reduction oxidase 4-like [Capsicum annuum]	GO:0055114//obsolete oxidation-reduction process;	GO:0016021//integral component of membrane;	GO:0016491//oxidoreductase activity;	-	FRO4
CA12g15870	K00826	virNOG03879;COG0115	E	sp|K7QHS5|BCAT2_HUMLU Branched-chain amino acid aminotransferase 2, chloroplastic OS=Humulus lupulus GN=BCAT2 PE=1 SV=1	gi|1026104739|ref|XP_016551413.1| PREDICTED: branched-chain-amino-acid aminotransferase 2, chloroplastic-like [Capsicum annuum]	GO:0009081//branched-chain amino acid metabolic process;	-	GO:0052654//L-leucine transaminase activity;GO:0052656//L-isoleucine transaminase activity;GO:0052655//L-valine transaminase activity;	ko00966(Glucosinolate biosynthesis);ko00770(Pantothenate and CoA biosynthesis);ko00290(Valine, leucine and isoleucine biosynthesis);ko00280(Valine, leucine and isoleucine degradation);ko00270(Cysteine and methionine metabolism)	BCAT2
CA12g20810	-	virNOG16468;NOG166335	SR	-	gi|1026101925|ref|XP_016550042.1| PREDICTED: extensin-2-like [Capsicum annuum]	-	-	-	-	-
CA11g15870	K04730	virNOG00202	T	sp|O48788|Y2267_ARATH Probable inactive receptor kinase At2g26730 OS=Arabidopsis thaliana GN=At2g26730 PE=1 SV=1	gi|1026093975|ref|XP_016546126.1| PREDICTED: probable inactive receptor kinase At2g26730 [Capsicum annuum]	-	-	-	-	At2g26730
CA04g11400	K06627	virNOG04686	D	sp|Q9C6Y3|CCA11_ARATH Cyclin-A1-1 OS=Arabidopsis thaliana GN=CYCA1-1 PE=1 SV=1	gi|1026048199|ref|XP_016569717.1| PREDICTED: cyclin-A1-4 isoform X1 [Capsicum annuum]	-	-	-	-	CYCA1-1
CA02g14380	K14297	KOG0845;virNOG02671	YU	sp|Q8RY25|NU98A_ARATH Nuclear pore complex protein NUP98A OS=Arabidopsis thaliana GN=NUP98A PE=1 SV=1	gi|1026029649|ref|XP_016561079.1| PREDICTED: nuclear pore complex protein NUP98A-like, partial [Capsicum annuum]	-	-	-	ko03013(Nucleocytoplasmic transport)	NUP98A
CA09g05220	K10403	virNOG12929	Z	sp|Q5E913|KN10B_ARATH Kinesin-like protein KIN-10B OS=Arabidopsis thaliana GN=KIN10B PE=2 SV=1	gi|1026086895|ref|XP_016542591.1| PREDICTED: kinesin-like protein KIF22 [Capsicum annuum]	-	-	-	-	KIN10B
CA04g00090	-	virNOG10209	V	sp|Q8LED9|CXE16_ARATH Probable carboxylesterase 16 OS=Arabidopsis thaliana GN=CXE16 PE=2 SV=1	gi|1026054559|ref|XP_016571796.1| PREDICTED: probable carboxylesterase 16 [Capsicum annuum]	GO:0008152//metabolic process;	-	GO:0016787//hydrolase activity;	-	CXE16
CA04g05750	-	virNOG20649;virNOG21084	S	sp|Q9SD24|Y3122_ARATH WEB family protein At3g51220 OS=Arabidopsis thaliana GN=At3g51220 PE=2 SV=1	gi|1026054395|ref|XP_016571721.1| PREDICTED: WEB family protein At2g17940-like [Capsicum annuum]	-	-	-	-	At3g51220
CA08g18400	-	virNOG16269	S	sp|Q93VG8|PPDEX_ARATH DeSI-like protein At4g17486 OS=Arabidopsis thaliana GN=At4g17486 PE=2 SV=1	gi|1026080975|ref|XP_016539735.1| PREDICTED: deSI-like protein At4g17486 [Capsicum annuum]	-	-	-	-	At4g17486
CA07g16850	-	virNOG03072	S	sp|Q9ZV88|BEH4_ARATH BES1/BZR1 homolog protein 4 OS=Arabidopsis thaliana GN=BEH4 PE=1 SV=1	gi|1026073578|ref|XP_016581099.1| PREDICTED: BES1/BZR1 homolog protein 4-like [Capsicum annuum]	GO:0006355//regulation of transcription, DNA-templated;GO:0009742//brassinosteroid mediated signaling pathway;	-	GO:0003700//DNA-binding transcription factor activity;	-	BEH4
CA02g03280	K00083	virNOG02079	Q	sp|Q7XWU3|CADH6_ORYSJ Probable cinnamyl alcohol dehydrogenase 6 OS=Oryza sativa subsp. japonica GN=CAD6 PE=2 SV=2	gi|1026024330|ref|XP_016558558.1| PREDICTED: probable cinnamyl alcohol dehydrogenase 6 isoform X1 [Capsicum annuum]	GO:0055114//obsolete oxidation-reduction process;	-	GO:0008270//zinc ion binding;GO:0016491//oxidoreductase activity;	ko00940(Phenylpropanoid biosynthesis)	CAD6
CA01g21950	K11253	COG2036	B	sp|P59226|H32_ARATH Histone H3.2 OS=Arabidopsis thaliana GN=HTR2 PE=1 SV=2	gi|460367008|ref|XP_004229367.1| PREDICTED: histone H3.2-like [Solanum lycopersicum] __gt;gi|565364870|ref|XP_006349141.1| PREDICTED: histone H3.2-like [Solanum tuberosum] __gt;gi|969996155|ref|XP_015060053.1| PREDICTED: histone H3.2-like [Solanum pennellii] __gt;gi|1026018026|ref|XP_016539307.1| PREDICTED: histone H3.2-like [Capsicum annuum]	GO:0006334//nucleosome assembly;	GO:0005634//nucleus;GO:0009536//plastid;GO:0000786//nucleosome;	GO:0046982//protein heterodimerization activity;GO:0031492//nucleosomal DNA binding;	-	HTR2
CA05g16220	K09872	COG0580;virNOG08606	G	sp|Q7XSQ9|PIP12_ORYSJ Probable aquaporin PIP1-2 OS=Oryza sativa subsp. japonica GN=PIP1-2 PE=2 SV=3	gi|1026058233|ref|XP_016573514.1| PREDICTED: probable aquaporin PIP1-2 [Capsicum annuum]	GO:0006810//transport;	GO:0016021//integral component of membrane;	GO:0005215//transporter activity;	-	PIP1-2
CA10g15990	-	KOG1021;virNOG00757	WMG	sp|Q9FFN2|GLYT3_ARATH Probable glycosyltransferase At5g03795 OS=Arabidopsis thaliana GN=At5g03795 PE=3 SV=2	gi|1026088592|ref|XP_016543413.1| PREDICTED: probable glycosyltransferase At5g03795 isoform X1 [Capsicum annuum]	-	-	-	-	At5g03795
CA12g20880	-	virNOG10489	R	sp|Q9LSP9|CTL2_ARATH Chitinase-like protein 2 OS=Arabidopsis thaliana GN=CTL2 PE=2 SV=1	gi|1026105406|ref|XP_016551731.1| PREDICTED: chitinase-like protein 2 [Capsicum annuum]	GO:0006032//chitin catabolic process;GO:0016998//cell wall macromolecule catabolic process;GO:0005975//carbohydrate metabolic process;	-	GO:0004568//chitinase activity;	-	CTL2
CA01g11840	-	NOG209058;virNOG02717	S	-	gi|1026021917|ref|XP_016554984.1| PREDICTED: uncharacterized protein LOC107854485 [Capsicum annuum]	-	-	-	-	-
CA12g16630	-	virNOG39271;NOG28517;KOG1192	CG	sp|Q2V6J9|UFOG7_FRAAN UDP-glucose flavonoid 3-O-glucosyltransferase 7 OS=Fragaria ananassa GN=GT7 PE=1 SV=1	gi|1026101450|ref|XP_016549859.1| PREDICTED: UDP-glucose flavonoid 3-O-glucosyltransferase 7-like [Capsicum annuum]	GO:0008152//metabolic process;	-	GO:0016758//hexosyltransferase activity;	-	GT7
CA05g00650	K13495	virNOG03646;KOG1192	CG	sp|P56725|ZOX_PHAVU Zeatin O-xylosyltransferase OS=Phaseolus vulgaris GN=ZOX1 PE=2 SV=1	gi|1026054735|ref|XP_016571893.1| PREDICTED: zeatin O-glucosyltransferase-like [Capsicum annuum]	-	-	-	ko00908(Zeatin biosynthesis)	ZOX1
CA09g01590	-	COG2124;virNOG16714	Q	sp|P37122|C76A2_SOLME Cytochrome P450 76A2 OS=Solanum melongena GN=CYP76A2 PE=2 SV=1	gi|1026087457|ref|XP_016542877.1| PREDICTED: cytochrome P450 76A2-like [Capsicum annuum]	GO:0055114//obsolete oxidation-reduction process;	GO:0016021//integral component of membrane;	GO:0016705//oxidoreductase activity, acting on paired donors, with incorporation or reduction of molecular oxygen;GO:0020037//heme binding;GO:0005506//iron ion binding;GO:0004497//monooxygenase activity;	-	CYP76A2
CA01g24990	K11253	COG2036	B	sp|P59226|H32_ARATH Histone H3.2 OS=Arabidopsis thaliana GN=HTR2 PE=1 SV=2	gi|670445861|ref|XP_008663191.1| PREDICTED: histone H3.2-like [Zea mays] __gt;gi|413918289|gb|AFW58221.1| histone H3.2 [Zea mays]	GO:0006334//nucleosome assembly;	GO:0005634//nucleus;GO:0009536//plastid;GO:0000786//nucleosome;	GO:0046982//protein heterodimerization activity;GO:0031492//nucleosomal DNA binding;	-	HTR2
CA11g15220	K05282	COG3491;virNOG16188	QR	sp|Q39110|GAOX1_ARATH Gibberellin 20 oxidase 1 OS=Arabidopsis thaliana GN=GA20OX1 PE=2 SV=2	gi|1026094995|ref|XP_016546723.1| PREDICTED: gibberellin 20 oxidase 1-like [Capsicum annuum]	GO:0009826//unidimensional cell growth;GO:0009416//response to light stimulus;GO:0055114//obsolete oxidation-reduction process;GO:0009686//gibberellin biosynthetic process;GO:0009908//flower development;GO:0009740//gibberellic acid mediated signaling pathway;	-	GO:0005506//iron ion binding;GO:0045544//gibberellin 20-oxidase activity;	ko00904(Diterpenoid biosynthesis)	GA20OX1
CA11g13420	-	virNOG17499	S	-	gi|1026094113|ref|XP_016546213.1| PREDICTED: uncharacterized protein LOC107846300, partial [Capsicum annuum]	-	-	-	-	-
CA02g14810	K10436	virNOG06950	Z	sp|Q9FGQ6|EB1C_ARATH Microtubule-associated protein RP/EB family member 1C OS=Arabidopsis thaliana GN=EB1C PE=1 SV=1	gi|1026029487|ref|XP_016561003.1| PREDICTED: microtubule-associated protein RP/EB family member 1C [Capsicum annuum]	-	-	GO:0008017//microtubule binding;	-	EB1C
CA05g19700	-	virNOG02670	Q	sp|Q7PC84|AB39G_ARATH ABC transporter G family member 39 OS=Arabidopsis thaliana GN=ABCG39 PE=3 SV=1	gi|1026058788|ref|XP_016573789.1| PREDICTED: pleiotropic drug resistance protein 2-like isoform X1 [Capsicum annuum]	GO:0006810//transport;	GO:0016021//integral component of membrane;	GO:0005524//ATP binding;GO:0016887//ATP hydrolysis activity;	-	ABCG39
CA03g22970	-	virNOG23630;virNOG25629;euNOG19300	S	sp|B9SXY8|CSPLE_RICCO CASP-like protein 4D1 OS=Ricinus communis GN=RCOM_1206790 PE=3 SV=1	gi|1026042976|ref|XP_016567712.1| PREDICTED: CASP-like protein 4D1 [Capsicum annuum]	-	GO:0016021//integral component of membrane;GO:0005886//plasma membrane;	-	-	RCOM_1206790
CA11g06760	K19893	virNOG10092	R	sp|Q6NKW9|E138_ARATH Glucan endo-1,3-beta-glucosidase 8 OS=Arabidopsis thaliana GN=At1g64760 PE=1 SV=2	gi|1026094821|ref|XP_016546633.1| PREDICTED: glucan endo-1,3-beta-glucosidase 8-like [Capsicum annuum]	-	-	-	ko00500(Starch and sucrose metabolism)	At1g64760
CA01g22310	K11253	COG2036	B	sp|P59226|H32_ARATH Histone H3.2 OS=Arabidopsis thaliana GN=HTR2 PE=1 SV=2	gi|460367008|ref|XP_004229367.1| PREDICTED: histone H3.2-like [Solanum lycopersicum] __gt;gi|565364870|ref|XP_006349141.1| PREDICTED: histone H3.2-like [Solanum tuberosum] __gt;gi|969996155|ref|XP_015060053.1| PREDICTED: histone H3.2-like [Solanum pennellii] __gt;gi|1026018026|ref|XP_016539307.1| PREDICTED: histone H3.2-like [Capsicum annuum]	GO:0006334//nucleosome assembly;	GO:0005634//nucleus;GO:0009536//plastid;GO:0000786//nucleosome;	GO:0046982//protein heterodimerization activity;GO:0031492//nucleosomal DNA binding;	-	HTR2
CA06g27670	K06890	virNOG07232	T	sp|Q9SA63|LFG4_ARATH Protein LIFEGUARD 4 OS=Arabidopsis thaliana GN=LFG4 PE=2 SV=1	gi|1026064734|ref|XP_016576813.1| PREDICTED: BI1-like protein [Capsicum annuum]	-	GO:0016021//integral component of membrane;	-	-	LFG4
CA07g21260	-	euNOG11121;virNOG10230	S	-	gi|1026070338|ref|XP_016579577.1| PREDICTED: uncharacterized protein LOC107877443 [Capsicum annuum]	-	-	-	-	-
CA06g19950	-	virNOG19363	R	sp|Q8GUH1|PUB33_ARATH U-box domain-containing protein 33 OS=Arabidopsis thaliana GN=PUB33 PE=2 SV=2	gi|1026067642|ref|XP_016578259.1| PREDICTED: U-box domain-containing protein 35-like [Capsicum annuum]	GO:0006950//response to stress;	-	-	-	PUB33
CA09g07790	-	virNOG03470;virNOG06858	K	sp|Q5QNI5|BZP02_ORYSJ Basic leucine zipper 2 OS=Oryza sativa subsp. japonica GN=BZIP02 PE=2 SV=1	gi|1026083856|ref|XP_016541259.1| PREDICTED: basic leucine zipper 61-like [Capsicum annuum] __gt;gi|1026083858|ref|XP_016541260.1| PREDICTED: basic leucine zipper 61-like [Capsicum annuum] __gt;gi|1026083860|ref|XP_016541261.1| PREDICTED: basic leucine zipper 61-like [Capsicum annuum] __gt;gi|1026083862|ref|XP_016541262.1| PREDICTED: basic leucine zipper 61-like [Capsicum annuum]	GO:0006355//regulation of transcription, DNA-templated;	-	GO:0043565//sequence-specific DNA binding;GO:0003700//DNA-binding transcription factor activity;	-	BZIP02
CA11g20340	K00121	COG1062;virNOG15532	QC	sp|A2XAZ3|ADHX_ORYSI Alcohol dehydrogenase class-3 OS=Oryza sativa subsp. indica GN=ADHIII PE=3 SV=1	gi|1026095512|ref|XP_016546941.1| PREDICTED: alcohol dehydrogenase class-3-like isoform X1 [Capsicum annuum]	GO:0055114//obsolete oxidation-reduction process;	-	GO:0004022//alcohol dehydrogenase (NAD+) activity;GO:0008270//zinc ion binding;	ko00620(Pyruvate metabolism);ko00350(Tyrosine metabolism);ko00071(Fatty acid degradation);ko00010(Glycolysis / Gluconeogenesis)	ADHIII
CA08g09840	-	virNOG12642	S	sp|O80588|EDE1_ARATH Protein ENDOSPERM DEFECTIVE 1 OS=Arabidopsis thaliana GN=EDE1 PE=1 SV=1	gi|1026078245|ref|XP_016538322.1| PREDICTED: QWRF motif-containing protein 6-like [Capsicum annuum]	-	-	-	-	EDE1
CA03g01590	-	virNOG19696	R	sp|A2AS55|ANR16_MOUSE Ankyrin repeat domain-containing protein 16 OS=Mus musculus GN=Ankrd16 PE=2 SV=1	gi|1026004690|ref|XP_016554164.1| PREDICTED: ankyrin repeat-containing protein At3g12360-like [Capsicum annuum]	-	-	-	-	Ankrd16
CA01g05970	-	virNOG02007;virNOG21777	SR	sp|Q9SKK8|ATL22_ARATH RING-H2 finger protein ATL22 OS=Arabidopsis thaliana GN=ATL22 PE=2 SV=2	gi|1026021648|ref|XP_016553603.1| PREDICTED: putative RING-H2 finger protein ATL21A isoform X1 [Capsicum annuum]	-	-	-	-	ATL22
CA06g26940	K04120	virNOG03218	H	sp|O04408|KSA_PEA Ent-copalyl diphosphate synthase, chloroplastic OS=Pisum sativum PE=2 SV=1	gi|1026064715|ref|XP_016576804.1| PREDICTED: ent-copalyl diphosphate synthase, chloroplastic [Capsicum annuum]	-	-	-	ko00904(Diterpenoid biosynthesis)	-
CA03g17160	K08736	virNOG09855	L	sp|O65607|MSH3_ARATH DNA mismatch repair protein MSH3 OS=Arabidopsis thaliana GN=MSH3 PE=1 SV=2	gi|1026037040|ref|XP_016564659.1| PREDICTED: DNA mismatch repair protein MSH3 [Capsicum annuum]	-	-	-	ko03430(Mismatch repair)	MSH3
CA01g00820	K14486	virNOG17245;virNOG01554	K	sp|Q9XED8|ARFI_ARATH Auxin response factor 9 OS=Arabidopsis thaliana GN=ARF9 PE=1 SV=1	gi|1026013384|ref|XP_016565841.1| PREDICTED: auxin response factor 9-like [Capsicum annuum]	GO:0006355//regulation of transcription, DNA-templated;GO:0009734//auxin-activated signaling pathway;	GO:0005634//nucleus;	GO:0003677//DNA binding;	ko04075(Plant hormone signal transduction)	ARF9
CA06g17530	-	virNOG22002	S	sp|P37707|B2_DAUCA B2 protein OS=Daucus carota PE=2 SV=1	gi|1026063957|ref|XP_016576348.1| PREDICTED: uncharacterized protein LOC107873942 [Capsicum annuum]	-	-	-	-	-
CA09g00880	-	virNOG07355	R	sp|Q9SR72|GL32_ARATH Germin-like protein subfamily 3 member 2 OS=Arabidopsis thaliana GN=At3g10080 PE=2 SV=1	gi|1026009767|ref|XP_016556595.1| PREDICTED: germin-like protein subfamily 3 member 2 [Capsicum annuum]	-	-	-	-	At3g10080
CA07g14160	K16812	virNOG07324	S	sp|F4I2H7|TPX2_ARATH Protein TPX2 OS=Arabidopsis thaliana GN=TPX2 PE=1 SV=1	gi|1026072968|ref|XP_016580793.1| PREDICTED: protein TPX2 [Capsicum annuum]	-	-	-	-	TPX2
CA10g21530	-	virNOG11647;virNOG01678	R	sp|F4HQX1|JAL3_ARATH Jacalin-related lectin 3 OS=Arabidopsis thaliana GN=JAL3 PE=2 SV=1	gi|1026090667|ref|XP_016544565.1| PREDICTED: LOW QUALITY PROTEIN: uncharacterized protein LOC107844722 [Capsicum annuum]	-	-	-	-	JAL3
CA02g15410	-	virNOG14646	S	sp|Q9FJ06|TBL4_ARATH Protein trichome birefringence-like 4 OS=Arabidopsis thaliana GN=TBL4 PE=3 SV=1	gi|1026023950|ref|XP_016558352.1| PREDICTED: LOW QUALITY PROTEIN: protein trichome birefringence-like 4 [Capsicum annuum]	GO:0071554//cell wall organization or biogenesis;	GO:0005794//Golgi apparatus;GO:0016021//integral component of membrane;	GO:0016413//O-acetyltransferase activity;	-	TBL4
CA02g01790	-	COG2124;virNOG10453;virNOG01377	Q	sp|Q6WNQ8|C81E8_MEDTR Cytochrome P450 81E8 OS=Medicago truncatula GN=CYP81E8 PE=2 SV=1	gi|1026031320|ref|XP_016561881.1| PREDICTED: cytochrome P450 81E8-like [Capsicum annuum]	-	-	-	-	CYP81E8
CA02g21160	K05868	virNOG03363	D	sp|P46277|CCNB1_MEDSV G2/mitotic-specific cyclin-1 OS=Medicago sativa subsp. varia PE=2 SV=1	gi|1026028259|ref|XP_016560385.1| PREDICTED: G2/mitotic-specific cyclin-2-like [Capsicum annuum]	-	GO:0005634//nucleus;	-	-	-
CA01g31040	K08235	virNOG09828	G	sp|Q9ZVK1|XTH10_ARATH Probable xyloglucan endotransglucosylase/hydrolase protein 10 OS=Arabidopsis thaliana GN=XTH10 PE=2 SV=1	gi|1026075932|ref|XP_016582340.1| PREDICTED: probable xyloglucan endotransglucosylase/hydrolase protein 10 [Capsicum annuum]	-	-	-	-	XTH10
CA10g20710	-	virNOG12794	K	sp|Q66GR3|BH130_ARATH Transcription factor bHLH130 OS=Arabidopsis thaliana GN=BHLH130 PE=1 SV=1	gi|1026089447|ref|XP_016543858.1| PREDICTED: transcription factor bHLH130 [Capsicum annuum]	GO:0048573//photoperiodism, flowering;	-	GO:0046983//protein dimerization activity;	-	BHLH130
CA08g06840	-	virNOG20650;virNOG20203	SR	sp|Q7XVA8|RIP1_ORYSJ Putative ripening-related protein 1 OS=Oryza sativa subsp. japonica GN=Os04g0364800 PE=3 SV=2	gi|1026077707|ref|XP_016538035.1| PREDICTED: putative ripening-related protein 1 [Capsicum annuum]	-	-	-	-	Os04g0364800
CA01g23330	-	virNOG12589	S	sp|Q8GXW1|RGL2_ARATH DELLA protein RGL2 OS=Arabidopsis thaliana GN=RGL2 PE=1 SV=2	gi|1026012645|ref|XP_016559652.1| PREDICTED: DELLA protein RGL1-like [Capsicum annuum]	GO:0006355//regulation of transcription, DNA-templated;	-	-	-	RGL2
CA03g08960	-	virNOG12119	R	sp|O82259|NET3C_ARATH Protein NETWORKED 3C OS=Arabidopsis thaliana GN=NET3C PE=1 SV=1	gi|1026039285|ref|XP_016565695.1| PREDICTED: LOW QUALITY PROTEIN: protein NETWORKED 3C-like [Capsicum annuum]	-	GO:0005774//vacuolar membrane;GO:0031965//nuclear membrane;	GO:0003779//actin binding;	-	NET3C
CA09g12850	-	virNOG15193	S	sp|Q1PFD9|TBL31_ARATH Protein trichome birefringence-like 31 OS=Arabidopsis thaliana GN=TBL31 PE=2 SV=1	gi|1026083893|ref|XP_016541276.1| PREDICTED: protein trichome birefringence-like 31 [Capsicum annuum]	-	-	-	-	TBL31
CA01g31610	-	virNOG23352	OTM	sp|Q9LM24|FL1L_ARATH Protein FLOURY 1-like OS=Arabidopsis thaliana GN=At1g18265 PE=2 SV=1	gi|1026075893|ref|XP_016582320.1| PREDICTED: uncharacterized protein LOC107879907 [Capsicum annuum]	-	GO:0016021//integral component of membrane;	-	-	At1g18265
CA04g20210	-	KOG0431;virNOG11476	OR	sp|Q9C9Q4|JAC1_ARATH J domain-containing protein required for chloroplast accumulation response 1 OS=Arabidopsis thaliana GN=JAC1 PE=1 SV=1	gi|1026044858|ref|XP_016568610.1| PREDICTED: J domain-containing protein required for chloroplast accumulation response 1 [Capsicum annuum]	-	-	-	-	JAC1
CA04g23580	-	virNOG14457	R	-	gi|1026044025|ref|XP_016568188.1| PREDICTED: uncharacterized protein LOC107866745 [Capsicum annuum]	-	-	-	-	-
CA05g10330	-	virNOG01118;virNOG30691;COG0671	I	sp|Q0WNG6|LPP4_ARATH Probable lipid phosphate phosphatase 4 OS=Arabidopsis thaliana GN=LPP4 PE=2 SV=1	gi|1026060345|ref|XP_016574642.1| PREDICTED: probable lipid phosphate phosphatase 4 isoform X1 [Capsicum annuum]	-	-	-	-	LPP4
CA02g14240	-	virNOG22341;virNOG19982	P	sp|F4IC29|HIP28_ARATH Heavy metal-associated isoprenylated plant protein 28 OS=Arabidopsis thaliana GN=HIPP28 PE=3 SV=1	gi|1026031668|ref|XP_016562031.1| PREDICTED: heavy metal-associated isoprenylated plant protein 27-like [Capsicum annuum]	-	-	-	-	HIPP28
CA05g03920	-	-	-	sp|Q942D4|BURP3_ORYSJ BURP domain-containing protein 3 OS=Oryza sativa subsp. japonica GN=BURP3 PE=2 SV=1	gi|1026055540|ref|XP_016572294.1| PREDICTED: BURP domain-containing protein 5-like [Capsicum annuum]	-	-	-	-	BURP3
CA02g08610	-	virNOG02739;virNOG17450	KR	sp|Q9SEZ1|ZHD11_ARATH Zinc-finger homeodomain protein 11 OS=Arabidopsis thaliana GN=ZHD11 PE=1 SV=1	gi|1026025517|ref|XP_016559052.1| PREDICTED: zinc-finger homeodomain protein 9-like [Capsicum annuum]	-	-	-	-	ZHD11
CA03g26470	-	virNOG02864	S	sp|Q9FJ57|TRN1_ARATH Protein TORNADO 1 OS=Arabidopsis thaliana GN=TRN1 PE=2 SV=1	gi|1026034955|ref|XP_016563641.1| PREDICTED: LOW QUALITY PROTEIN: protein TORNADO 1 [Capsicum annuum]	-	-	-	-	TRN1
CA02g21330	-	virNOG02339	S	sp|Q93YU8|NRG2_ARATH Nitrate regulatory gene2 protein OS=Arabidopsis thaliana GN=NRG2 PE=1 SV=1	gi|1026028441|ref|XP_016560475.1| PREDICTED: uncharacterized protein LOC107859853 [Capsicum annuum]	-	-	-	-	NRG2
CA06g03860	-	COG2124;virNOG00331	Q	sp|A6YIH8|C7D55_HYOMU Premnaspirodiene oxygenase OS=Hyoscyamus muticus GN=CYP71D55 PE=1 SV=1	gi|565400866|ref|XP_006365938.1| PREDICTED: premnaspirodiene oxygenase-like [Solanum tuberosum]	-	-	-	-	CYP71D55
CA08g13640	-	virNOG05375	S	sp|Q9JMD3|STA10_MOUSE START domain-containing protein 10 OS=Mus musculus GN=Stard10 PE=1 SV=1	gi|1026079362|ref|XP_016538910.1| PREDICTED: PCTP-like protein [Capsicum annuum]	-	-	GO:0008289//lipid binding;	-	Stard10
CA05g12820	K01051	virNOG02136	R	sp|O48711|PME12_ARATH Probable pectinesterase/pectinesterase inhibitor 12 OS=Arabidopsis thaliana GN=PME12 PE=2 SV=1	gi|1026057408|ref|XP_016573103.1| PREDICTED: probable pectinesterase/pectinesterase inhibitor 12 [Capsicum annuum]	-	-	-	ko00040(Pentose and glucuronate interconversions)	PME12
CA01g10860	-	virNOG21874;virNOG17359	R	sp|Q9SB37|PMEI7_ARATH Pectinesterase inhibitor 7 OS=Arabidopsis thaliana GN=PMEI7 PE=2 SV=1	gi|1026021869|ref|XP_016554737.1| PREDICTED: 21 kDa protein-like [Capsicum annuum]	GO:0043086//negative regulation of catalytic activity;	-	GO:0004857//enzyme inhibitor activity;	-	PMEI7
CA02g10000	K04730	virNOG05344;COG4886;COG0515	ST	sp|C0LGP4|Y3475_ARATH Probable LRR receptor-like serine/threonine-protein kinase At3g47570 OS=Arabidopsis thaliana GN=At3g47570 PE=2 SV=1	gi|698571958|ref|XP_009775020.1| PREDICTED: probable LRR receptor-like serine/threonine-protein kinase At3g47570 [Nicotiana sylvestris]	-	-	-	-	At3g47570
CA02g21710	-	virNOG20649;virNOG21084	S	sp|Q9SD24|Y3122_ARATH WEB family protein At3g51220 OS=Arabidopsis thaliana GN=At3g51220 PE=2 SV=1	gi|1026031900|ref|XP_016562143.1| PREDICTED: WEB family protein At3g51220 [Capsicum annuum]	-	-	-	-	At3g51220
CA11g20200	-	virNOG13749	O	sp|Q13233|M3K1_HUMAN Mitogen-activated protein kinase kinase kinase 1 OS=Homo sapiens GN=MAP3K1 PE=1 SV=4	gi|1026060507|ref|XP_016574708.1| PREDICTED: mitogen-activated protein kinase kinase kinase 1 [Capsicum annuum]	-	-	GO:0008270//zinc ion binding;	-	MAP3K1
CA01g11210	-	virNOG34550;virNOG18434	R	sp|O22131|LBD18_ARATH LOB domain-containing protein 18 OS=Arabidopsis thaliana GN=LBD18 PE=1 SV=2	gi|1026015843|ref|XP_016575482.1| PREDICTED: LOB domain-containing protein 30 [Capsicum annuum]	-	-	-	-	LBD18
CA08g10880	K01520	virNOG14119	F	sp|P32518|DUT_SOLLC Deoxyuridine 5__apos;-triphosphate nucleotidohydrolase OS=Solanum lycopersicum PE=2 SV=1	gi|1026075696|ref|XP_016582222.1| PREDICTED: deoxyuridine 5__apos;-triphosphate nucleotidohydrolase-like [Capsicum annuum]	GO:0046080//dUTP metabolic process;	-	GO:0004170//dUTP diphosphatase activity;	ko00240(Pyrimidine metabolism)	-
CA06g11970	-	virNOG09688	S	-	gi|1026061423|ref|XP_016575160.1| PREDICTED: uncharacterized protein LOC107872987 [Capsicum annuum]	GO:0006950//response to stress;	-	-	-	-
CA12g15380	-	virNOG21699;virNOG23717	R	sp|Q41001|BCP_PEA Blue copper protein OS=Pisum sativum PE=2 SV=1	gi|1026101530|ref|XP_016549893.1| PREDICTED: basic blue protein-like [Capsicum annuum]	-	-	-	-	-
CA04g15420	-	virNOG11918;NOG138226;virNOG11109	KR	sp|Q9M1S3|ARP1_ARATH Probable RNA-binding protein ARP1 OS=Arabidopsis thaliana GN=ARP1 PE=2 SV=1	gi|460384447|ref|XP_004237923.1| PREDICTED: RNA-binding protein 24-B [Solanum lycopersicum]	-	-	GO:0000166//nucleotide binding;GO:0003676//nucleic acid binding;	-	ARP1
CA06g02450	-	KOG4658	T	sp|Q6L3Z7|R1B14_SOLDE Putative late blight resistance protein homolog R1B-14 OS=Solanum demissum GN=R1B-14 PE=3 SV=1	gi|1026063652|ref|XP_016576175.1| PREDICTED: LOW QUALITY PROTEIN: putative late blight resistance protein homolog R1A-3 [Capsicum annuum]	-	-	-	-	R1B-14
CA07g00340	K03327	COG0534;virNOG04889	RV	sp|Q9FHB6|DTX16_ARATH Protein DETOXIFICATION 16 OS=Arabidopsis thaliana GN=DTX16 PE=2 SV=1	gi|697129847|ref|XP_009618984.1| PREDICTED: MATE efflux family protein 6-like [Nicotiana tomentosiformis] __gt;gi|1025326796|ref|XP_016505239.1| PREDICTED: protein DETOXIFICATION 16-like [Nicotiana tabacum]	-	-	-	-	DTX16
CA02g21760	K01051	virNOG09117;virNOG13539	G	sp|Q8VYZ3|PME53_ARATH Probable pectinesterase 53 OS=Arabidopsis thaliana GN=PME53 PE=2 SV=1	gi|1026028581|ref|XP_016560549.1| PREDICTED: probable pectinesterase 53 [Capsicum annuum]	-	-	-	ko00040(Pentose and glucuronate interconversions)	PME53
CA11g14970	-	KOG4198;virNOG19137	R	sp|O13801|YE04_SCHPO Uncharacterized RNA-binding protein C17H9.04c OS=Schizosaccharomyces pombe (strain 972 / ATCC 24843) GN=SPAC17H9.04c PE=1 SV=1	gi|1026077320|ref|XP_016537855.1| PREDICTED: uncharacterized RNA-binding protein C17H9.04c-like [Capsicum annuum]	-	-	-	-	SPAC17H9.04c
CA09g03490	-	virNOG00494	S	sp|Q9ZQC5|ICR2_ARATH Interactor of constitutive active ROPs 2, chloroplastic OS=Arabidopsis thaliana GN=ICR2 PE=1 SV=1	gi|1026087079|ref|XP_016542684.1| PREDICTED: interactor of constitutive active ROPs 2, chloroplastic [Capsicum annuum] __gt;gi|1026087081|ref|XP_016542685.1| PREDICTED: interactor of constitutive active ROPs 2, chloroplastic [Capsicum annuum] __gt;gi|1026087083|ref|XP_016542686.1| PREDICTED: interactor of constitutive active ROPs 2, chloroplastic [Capsicum annuum] __gt;gi|1026087085|ref|XP_016542…	-	-	-	-	ICR2
CA02g28650	-	virNOG13562	S	sp|Q9SD53|Y3720_ARATH UPF0481 protein At3g47200 OS=Arabidopsis thaliana GN=At3g47200 PE=2 SV=1	gi|1026089317|ref|XP_016543787.1| PREDICTED: UPF0481 protein At3g47200-like isoform X2 [Capsicum annuum]	-	-	-	-	At3g47200
CA01g32260	-	KOG0504;euNOG41797	SR	sp|Q8LPS2|ACD6_ARATH Protein ACCELERATED CELL DEATH 6 OS=Arabidopsis thaliana GN=ACD6 PE=1 SV=1	gi|1026020552|ref|XP_016549168.1| PREDICTED: protein ACCELERATED CELL DEATH 6-like isoform X1 [Capsicum annuum]	-	-	-	-	ACD6
CA03g18940	K03155	virNOG02741	L	-	gi|1026036614|ref|XP_016564460.1| PREDICTED: protein timeless homolog [Capsicum annuum]	-	-	-	-	-
CA02g13550	-	virNOG00481	R	sp|Q9SN38|RLP51_ARATH Receptor-like protein 51 OS=Arabidopsis thaliana GN=RLP51 PE=1 SV=1	gi|1026031655|ref|XP_016562025.1| PREDICTED: receptor-like protein 51 [Capsicum annuum]	-	-	-	-	RLP51
CA01g00230	-	virNOG00341	S	sp|Q9SF32|IQD1_ARATH Protein IQ-DOMAIN 1 OS=Arabidopsis thaliana GN=IQD1 PE=1 SV=1	gi|1026013238|ref|XP_016565101.1| PREDICTED: protein IQ-DOMAIN 1-like [Capsicum annuum]	-	-	-	-	IQD1
CA01g26470	-	virNOG15340;virNOG08361	S	sp|Q70PR7|VINSY_RAUSE Vinorine synthase OS=Rauvolfia serpentina GN=ACT PE=1 SV=2	gi|1026022396|ref|XP_016557589.1| PREDICTED: vinorine synthase-like [Capsicum annuum]	-	-	-	-	ACT
CA07g15280	K12664	virNOG05772	Q	sp|Q6WG30|T5H_TAXCU Taxadiene 5-alpha hydroxylase OS=Taxus cuspidata PE=1 SV=2	gi|1026070178|ref|XP_016579500.1| PREDICTED: taxadiene 5-alpha hydroxylase [Capsicum annuum]	GO:0010268//brassinosteroid homeostasis;GO:0016132//brassinosteroid biosynthetic process;GO:0055114//obsolete oxidation-reduction process;GO:0007275//multicellular organism development;GO:0016125//sterol metabolic process;	GO:0016021//integral component of membrane;	GO:0020037//heme binding;GO:0005506//iron ion binding;GO:0016705//oxidoreductase activity, acting on paired donors, with incorporation or reduction of molecular oxygen;GO:0004497//monooxygenase activity;	-	-
CA02g25390	-	virNOG11382	MG	sp|O81007|GT7_ARATH Putative glycosyltransferase 7 OS=Arabidopsis thaliana GN=GT7 PE=2 SV=1	gi|1026029346|ref|XP_016560931.1| PREDICTED: putative glycosyltransferase 7 [Capsicum annuum]	-	-	-	-	GT7
CA03g07160	K17471	COG0659;virNOG13977;virNOG32717	P	sp|Q9SV13|SUT31_ARATH Sulfate transporter 3.1 OS=Arabidopsis thaliana GN=SULTR3;1 PE=2 SV=1	gi|1026039737|ref|XP_016565924.1| PREDICTED: sulfate transporter 3.1-like [Capsicum annuum]	GO:1902358//sulfate transmembrane transport;	GO:0016021//integral component of membrane;	GO:0008271//secondary active sulfate transmembrane transporter activity;	-	SULTR3;1
CA10g04630	K14300	virNOG00275	S	-	gi|698492096|ref|XP_009792416.1| PREDICTED: uncharacterized protein LOC104239479 [Nicotiana sylvestris]	-	-	-	ko03013(Nucleocytoplasmic transport)	-
CA08g14750	K13993	virNOG17665	O	sp|P19244|HSP41_PEA 22.7 kDa class IV heat shock protein OS=Pisum sativum GN=HSP22.7 PE=2 SV=1	gi|580960822|gb|AHI18142.1| 22.7 kDa class IV small heat shock protein [Solanum tuberosum]	-	-	-	ko04141(Protein processing in endoplasmic reticulum)	HSP22.7
CA12g02250	K06678	virNOG11118	DB	sp|Q9YHB5|CND3_XENLA Condensin complex subunit 3 OS=Xenopus laevis GN=ncapg PE=1 SV=1	gi|1026056088|ref|XP_016572560.1| PREDICTED: condensin complex subunit 3 [Capsicum annuum]	-	-	-	-	ncapg
CA09g08380	-	virNOG03281	S	sp|F4ISY0|Y2837_ARATH WEB family protein At2g38370 OS=Arabidopsis thaliana GN=At2g38370 PE=2 SV=1	gi|1026085729|ref|XP_016542076.1| PREDICTED: WEB family protein At2g38370 isoform X1 [Capsicum annuum]	-	-	-	-	At2g38370
CA11g07190	K04733	virNOG09061	T	sp|Q84M95|PBL28_ARATH Probable serine/threonine-protein kinase PBL28 OS=Arabidopsis thaliana GN=PBL28 PE=2 SV=1	gi|1026009822|ref|XP_016556621.1| PREDICTED: serine/threonine-protein kinase PBS1 [Capsicum annuum]	GO:0006468//protein phosphorylation;	-	GO:0004674//protein serine/threonine kinase activity;GO:0005524//ATP binding;	-	PBL28
CA08g15390	-	virNOG27881;COG1814;virNOG15670;KOG4473	SP	sp|Q9M2C0|VITH4_ARATH Vacuolar iron transporter homolog 4 OS=Arabidopsis thaliana GN=At3g43660 PE=2 SV=1	gi|1026079892|ref|XP_016539183.1| PREDICTED: vacuolar iron transporter homolog 4-like [Capsicum annuum]	-	GO:0016021//integral component of membrane;	-	-	At3g43660
CA06g27710	K11251	virNOG19311	B	sp|Q8H7Y8|H2AV1_ORYSJ Probable histone H2A variant 1 OS=Oryza sativa subsp. japonica GN=Os03g0162200 PE=2 SV=1	gi|326510545|dbj|BAJ87489.1| predicted protein [Hordeum vulgare subsp. vulgare] __gt;gi|474141838|gb|EMS56553.1| putative histone H2A variant 3 [Triticum urartu] __gt;gi|475559147|gb|EMT13271.1| Putative histone H2A variant 3 [Aegilops tauschii]	-	GO:0000786//nucleosome;	GO:0003677//DNA binding;GO:0046982//protein heterodimerization activity;	-	Os03g0162200
CA01g08170	-	virNOG07958	S	-	gi|1026021715|ref|XP_016553883.1| PREDICTED: uncharacterized protein LOC107853401 [Capsicum annuum]	-	GO:0016021//integral component of membrane;	-	-	-
CA03g26330	-	virNOG10927	S	sp|Q9SS87|SEOB_ARATH Protein SIEVE ELEMENT OCCLUSION B OS=Arabidopsis thaliana GN=SEOB PE=1 SV=1	gi|1026035126|ref|XP_016563727.1| PREDICTED: protein SIEVE ELEMENT OCCLUSION B-like [Capsicum annuum]	-	-	-	-	SEOB
CA02g28160	K01535	virNOG04331;COG0474	P	sp|Q08435|PMA1_NICPL Plasma membrane ATPase 1 OS=Nicotiana plumbaginifolia GN=PMA1 PE=2 SV=1	gi|1026030291|ref|XP_016561395.1| PREDICTED: plasma membrane ATPase 1-like [Capsicum annuum] __gt;gi|1026030293|ref|XP_016561396.1| PREDICTED: plasma membrane ATPase 1-like [Capsicum annuum]	GO:0006810//transport;	-	-	ko00190(Oxidative phosphorylation)	PMA1
CA06g19530	-	virNOG21151	S	-	gi|1026065048|ref|XP_016576972.1| PREDICTED: uncharacterized protein LOC107874734 [Capsicum annuum]	-	-	-	-	-
CA04g22330	K02638	virNOG20093	C	sp|P00299|PLAS1_POPNI Plastocyanin A, chloroplastic OS=Populus nigra GN=PETE PE=1 SV=2	gi|1026044291|ref|XP_016568322.1| PREDICTED: plastocyanin, chloroplastic [Capsicum annuum]	GO:0055114//obsolete oxidation-reduction process;	GO:0009535//chloroplast thylakoid membrane;	GO:0009055//electron transfer activity;GO:0005507//copper ion binding;	ko00195(Photosynthesis)	PETE
CA03g04640	-	virNOG09373	R	sp|Q6NM73|CRRS3_ARATH Cysteine-rich repeat secretory protein 3 OS=Arabidopsis thaliana GN=CRRSP3 PE=1 SV=1	gi|1026039969|ref|XP_016566043.1| PREDICTED: cysteine-rich repeat secretory protein 3-like isoform X1 [Capsicum annuum]	-	-	-	-	CRRSP3
CA04g21720	-	NOG130690;virNOG02534	R	-	gi|1026044446|ref|XP_016568396.1| PREDICTED: uncharacterized protein LOC107866896 [Capsicum annuum]	-	-	-	-	-
CA08g16940	-	virNOG38190	R	-	gi|1026080412|ref|XP_016539451.1| PREDICTED: extensin-1-like [Capsicum annuum]	-	-	-	-	-
CA04g11500	-	virNOG02870	E	sp|Q39134|AAP3_ARATH Amino acid permease 3 OS=Arabidopsis thaliana GN=AAP3 PE=1 SV=2	gi|1026048179|ref|XP_016569713.1| PREDICTED: amino acid permease 3-like isoform X1 [Capsicum annuum]	-	-	-	-	AAP3
CA04g21470	-	virNOG09003	R	-	gi|460376906|ref|XP_004234237.1| PREDICTED: uncharacterized protein LOC101244554 [Solanum lycopersicum]	-	-	-	-	-
CA01g19290	-	virNOG20963	S	sp|Q6J9S1|RA211_ARATH Ethylene-responsive transcription factor RAP2-11 OS=Arabidopsis thaliana GN=RAP2-11 PE=2 SV=1	gi|1026012171|ref|XP_016582413.1| PREDICTED: ethylene-responsive transcription factor RAP2-12-like [Capsicum annuum]	-	-	-	-	RAP2-11
CA06g11450	-	-	-	-	gi|113205233|gb|AAT39304.2| Transposon MuDR mudrA-like protein, putative [Solanum demissum]	-	-	-	-	-
CA06g02800	K00430	virNOG05572	G	sp|O22862|PER26_ARATH Probable peroxidase 26 OS=Arabidopsis thaliana GN=PER26 PE=2 SV=2	gi|1026022582|ref|XP_016557678.1| PREDICTED: probable peroxidase 26 [Capsicum annuum]	GO:0055114//obsolete oxidation-reduction process;GO:0006979//response to oxidative stress;GO:0098869//cellular oxidant detoxification;GO:0042744//hydrogen peroxide catabolic process;	GO:0005576//extracellular region;	GO:0020037//heme binding;GO:0046872//metal ion binding;GO:0004601//peroxidase activity;	ko00940(Phenylpropanoid biosynthesis)	PER26
CA03g16150	-	virNOG05205	S	sp|Q94BP0|SLK2_ARATH Probable transcriptional regulator SLK2 OS=Arabidopsis thaliana GN=SLK2 PE=1 SV=1	gi|697180117|ref|XP_009599034.1| PREDICTED: probable transcriptional regulator SLK2, partial [Nicotiana tomentosiformis]	-	-	-	-	SLK2
CA07g01970	-	virNOG02549	S	sp|Q8W4A5|APO2_ARATH APO protein 2, chloroplastic OS=Arabidopsis thaliana GN=APO2 PE=2 SV=1	gi|1026070767|ref|XP_016579790.1| PREDICTED: APO protein 2, chloroplastic [Capsicum annuum] __gt;gi|1026070769|ref|XP_016579791.1| PREDICTED: APO protein 2, chloroplastic [Capsicum annuum]	-	-	GO:0003723//RNA binding;	-	APO2
CA12g20860	-	virNOG16468;NOG166335	SR	-	gi|1026101923|ref|XP_016550040.1| PREDICTED: LOW QUALITY PROTEIN: extensin-2-like [Capsicum annuum]	-	-	-	-	-
CA05g07270	-	virNOG04490	R	sp|Q949Z1|PGLR4_ARATH Polygalacturonase At1g48100 OS=Arabidopsis thaliana GN=At1g48100 PE=2 SV=1	gi|1026056126|ref|XP_016572578.1| PREDICTED: polygalacturonase At1g48100-like [Capsicum annuum]	GO:0005975//carbohydrate metabolic process;	-	GO:0004650//polygalacturonase activity;	-	At1g48100
CA10g10360	-	virNOG07440	T	sp|Q9M363|B561I_ARATH Cytochrome b561 and DOMON domain-containing protein At3g61750 OS=Arabidopsis thaliana GN=At3g61750 PE=3 SV=1	gi|1026093495|ref|XP_016545893.1| PREDICTED: cytochrome b561 and DOMON domain-containing protein At3g61750-like isoform X1 [Capsicum annuum]	GO:0055114//obsolete oxidation-reduction process;	GO:0016021//integral component of membrane;	-	-	At3g61750
CA06g22250	K13065	-	-	sp|K4D9Y4|ASAT3_SOLLC Acylsugar acyltransferase 3 OS=Solanum lycopersicum GN=ASAT3 PE=2 SV=1	gi|1026064928|ref|XP_016576913.1| PREDICTED: acylsugar acyltransferase 3-like [Capsicum annuum]	-	-	-	ko00945(Stilbenoid, diarylheptanoid and gingerol biosynthesis);ko00941(Flavonoid biosynthesis);ko00940(Phenylpropanoid biosynthesis)	ASAT3
CA11g10220	-	virNOG17584	S	-	gi|1026003387|ref|XP_016553543.1| PREDICTED: uncharacterized protein LOC107853037 [Capsicum annuum]	-	-	-	-	-
CA07g01980	-	virNOG06520	G	sp|Q9ZUH3|PUP5_ARATH Probable purine permease 5 OS=Arabidopsis thaliana GN=PUP5 PE=3 SV=2	gi|1026069644|ref|XP_016579300.1| PREDICTED: probable purine permease 5 [Capsicum annuum]	-	-	-	-	PUP5
CA10g16830	-	virNOG06696	O	sp|Q9FJL3|FKB65_ARATH Peptidyl-prolyl cis-trans isomerase FKBP65 OS=Arabidopsis thaliana GN=FKBP65 PE=1 SV=1	gi|971581744|ref|XP_015159563.1| PREDICTED: 70 kDa peptidyl-prolyl isomerase-like isoform X1 [Solanum tuberosum]	-	-	-	-	FKBP65
CA03g31480	-	COG3491;virNOG11015	QR	sp|Q9ZSA7|DLO2_ARATH Protein DMR6-LIKE OXYGENASE 2 OS=Arabidopsis thaliana GN=DLO2 PE=2 SV=1	gi|1026033242|ref|XP_016562805.1| PREDICTED: flavonol synthase/flavanone 3-hydroxylase-like [Capsicum annuum]	GO:0055114//obsolete oxidation-reduction process;	-	GO:0046872//metal ion binding;GO:0016491//oxidoreductase activity;	-	DLO2
CA06g02840	-	virNOG21900	R	-	gi|1026065684|ref|XP_016577241.1| PREDICTED: uncharacterized protein LOC107875138 [Capsicum annuum]	-	-	-	-	-
CA04g23170	-	virNOG11621	R	sp|Q9FYG4|GLOX1_ARATH Aldehyde oxidase GLOX1 OS=Arabidopsis thaliana GN=GLOX1 PE=2 SV=1	gi|460385857|ref|XP_004238617.1| PREDICTED: galactose oxidase-like [Solanum lycopersicum]	-	-	-	-	GLOX1
CA06g27380	-	virNOG10316	E	sp|P77806|YBDL_ECOLI Methionine aminotransferase OS=Escherichia coli (strain K12) GN=ybdL PE=1 SV=1	gi|698525647|ref|XP_009759646.1| PREDICTED: kynurenine--oxoglutarate transaminase 1-like isoform X1 [Nicotiana sylvestris] __gt;gi|698525649|ref|XP_009759647.1| PREDICTED: kynurenine--oxoglutarate transaminase 1-like isoform X1 [Nicotiana sylvestris] __gt;gi|1025039446|ref|XP_016444756.1| PREDICTED: methionine aminotransferase-like [Nicotiana tabacum] __gt;gi|1025039450|ref|XP_016444757.1| PREDIC…	-	-	-	-	ybdL
CA01g00460	-	KOG4711;virNOG14467	R	sp|O23086|ALMTA_ARATH Aluminum-activated malate transporter 10 OS=Arabidopsis thaliana GN=ALMT10 PE=3 SV=2	gi|1026021395|ref|XP_016552563.1| PREDICTED: aluminum-activated malate transporter 10-like [Capsicum annuum]	-	-	-	-	ALMT10
CA11g02830	K01246	virNOG00466	R	sp|Q7VG78|GUAA_HELHP Probable GMP synthase [glutamine-hydrolyzing] OS=Helicobacter hepaticus (strain ATCC 51449 / 3B1) GN=guaA PE=3 SV=1	gi|1026094977|ref|XP_016546714.1| PREDICTED: DNA-3-methyladenine glycosylase [Capsicum annuum]	-	-	-	ko03410(Base excision repair)	guaA
CA03g09030	-	virNOG07625	Q	sp|Q94KL7|SILD_FORIN Secoisolariciresinol dehydrogenase (Fragment) OS=Forsythia intermedia PE=1 SV=1	gi|1026043541|ref|XP_016567963.1| PREDICTED: secoisolariciresinol dehydrogenase-like isoform X1 [Capsicum annuum]	-	-	-	-	-
CA06g21380	-	virNOG25660	S	sp|F4KFM8|LEA65_ARATH Late embryogenesis abundant protein At5g17165 OS=Arabidopsis thaliana GN=At5g17165 PE=3 SV=1	gi|1026067361|ref|XP_016578116.1| PREDICTED: uncharacterized protein LOC107875792 [Capsicum annuum]	-	-	-	-	At5g17165
CA03g15730	K06674	virNOG07787;COG1196	D	sp|Q9SN90|SMC22_ARATH Structural maintenance of chromosomes protein 2-2 OS=Arabidopsis thaliana GN=SMC2-2 PE=2 SV=1	gi|1026037693|ref|XP_016564942.1| PREDICTED: structural maintenance of chromosomes protein 2-1-like [Capsicum annuum]	-	-	-	-	SMC2-2
CA01g13730	-	virNOG10430;virNOG18446	S	sp|Q0V865|FAFL_ARATH Protein FAF-like, chloroplastic OS=Arabidopsis thaliana GN=At5g22090 PE=2 SV=1	gi|1026016569|ref|XP_016578362.1| PREDICTED: protein FAF-like, chloroplastic isoform X1 [Capsicum annuum] __gt;gi|1026016571|ref|XP_016578367.1| PREDICTED: protein FAF-like, chloroplastic isoform X2 [Capsicum annuum]	-	-	-	-	At5g22090
CA07g17320	-	virNOG36893	W	-	gi|1021033838|gb|KZM91622.1| hypothetical protein DCAR_021013 [Daucus carota subsp. sativus]	-	-	-	-	-
CA10g03810	-	virNOG13810	I	sp|Q9FJ40|GDL86_ARATH GDSL esterase/lipase At5g45960 OS=Arabidopsis thaliana GN=At5g45960 PE=2 SV=1	gi|1026001584|ref|XP_016552699.1| PREDICTED: GDSL esterase/lipase At5g45960-like [Capsicum annuum]	-	-	-	-	At5g45960
CA02g30000	-	virNOG20554;virNOG18997	SR	sp|Q9FML4|LOB_ARATH Protein LATERAL ORGAN BOUNDARIES OS=Arabidopsis thaliana GN=LOB PE=1 SV=1	gi|1026032237|ref|XP_016562307.1| PREDICTED: LOB domain-containing protein 25 [Capsicum annuum] __gt;gi|1026032239|ref|XP_016562308.1| PREDICTED: LOB domain-containing protein 25 [Capsicum annuum] __gt;gi|1026032241|ref|XP_016562309.1| PREDICTED: LOB domain-containing protein 25 [Capsicum annuum] __gt;gi|1026032243|ref|XP_016562310.1| PREDICTED: LOB domain-containing protein 25 [Capsicum annuum]	-	-	-	-	LOB
CA06g16650	K11273	virNOG10831	L	sp|F1R345|DDX11_DANRE ATP-dependent DNA helicase DDX11 OS=Danio rerio GN=ddx11 PE=2 SV=1	gi|1026068541|ref|XP_016578678.1| PREDICTED: probable ATP-dependent DNA helicase DDX11 [Capsicum annuum]	GO:0006139//nucleobase-containing compound metabolic process;GO:0032508//DNA duplex unwinding;	GO:0005634//nucleus;	GO:0003677//DNA binding;GO:0005524//ATP binding;	-	ddx11
CA03g28900	-	virNOG11501;virNOG26812	S	-	gi|1026034428|ref|XP_016563382.1| PREDICTED: uncharacterized protein LOC107862346 isoform X1 [Capsicum annuum] __gt;gi|1026034430|ref|XP_016563383.1| PREDICTED: uncharacterized protein LOC107862346 isoform X1 [Capsicum annuum] __gt;gi|1026034432|ref|XP_016563384.1| PREDICTED: uncharacterized protein LOC107862346 isoform X1 [Capsicum annuum] __gt;gi|1026034434|ref|XP_016563385.1| PREDICTED: unchar…	-	-	-	-	-
CA08g02090	K08850	virNOG03473	D	sp|Q9M077|AUR1_ARATH Serine/threonine-protein kinase Aurora-1 OS=Arabidopsis thaliana GN=AUR1 PE=1 SV=1	gi|1026076799|ref|XP_016537631.1| PREDICTED: serine/threonine-protein kinase Aurora-2 isoform X1 [Capsicum annuum]	-	-	-	-	AUR1
CA08g08000	-	virNOG01674	R	sp|Q9M153|GDL61_ARATH GDSL esterase/lipase At4g01130 OS=Arabidopsis thaliana GN=At4g01130 PE=2 SV=1	gi|1026077949|ref|XP_016538166.1| PREDICTED: GDSL esterase/lipase At4g01130-like [Capsicum annuum]	-	-	GO:0016788//hydrolase activity, acting on ester bonds;	-	At4g01130
CA07g15450	-	virNOG18151	R	sp|Q84V39|ALL10_OLEEU Major pollen allergen Ole e 10 OS=Olea europaea PE=1 SV=1	gi|1026073383|ref|XP_016581003.1| PREDICTED: glucan endo-1,3-beta-glucosidase 12-like isoform X1 [Capsicum annuum]	-	-	-	-	-
CA10g02690	-	-	-	-	gi|1026090980|ref|XP_016544714.1| PREDICTED: uncharacterized protein LOC107844903 [Capsicum annuum]	-	-	-	-	-
CA07g02860	-	virNOG09721	S	-	gi|1026070939|ref|XP_016579865.1| PREDICTED: uncharacterized protein LOC107877687 [Capsicum annuum]	-	-	-	-	-
CA02g17770	-	virNOG05235;COG0515	T	sp|Q8S9L6|CRK29_ARATH Cysteine-rich receptor-like protein kinase 29 OS=Arabidopsis thaliana GN=CRK29 PE=2 SV=1	gi|1026027634|ref|XP_016560072.1| PREDICTED: cysteine-rich receptor-like protein kinase 29 [Capsicum annuum]	-	-	-	-	CRK29
CA08g17320	-	virNOG01591	CG	sp|V5LLZ9|GGT_QUERO Gallate 1-beta-glucosyltransferase OS=Quercus robur GN=UGT84A13 PE=1 SV=1	gi|1026075974|ref|XP_016582363.1| PREDICTED: cinnamate beta-D-glucosyltransferase-like isoform X1 [Capsicum annuum]	GO:0008152//metabolic process;	-	GO:0016758//hexosyltransferase activity;	-	UGT84A13
CA01g19460	-	virNOG09413	O	sp|Q9LLL8|SBT4E_ARATH Subtilisin-like protease SBT4.14 OS=Arabidopsis thaliana GN=SBT4.14 PE=2 SV=1	gi|1026015657|ref|XP_016574732.1| PREDICTED: subtilisin-like protease SBT4.14 isoform X1 [Capsicum annuum]	-	-	-	-	SBT4.14
CA04g08250	K03327	virNOG27879;COG0534	RV	sp|Q1PFG9|DTX7_ARATH Protein DETOXIFICATION 7 OS=Arabidopsis thaliana GN=DTX7 PE=2 SV=1	gi|970016218|ref|XP_015069207.1| PREDICTED: protein DETOXIFICATION 14-like [Solanum pennellii]	-	-	-	-	DTX7
CA03g08180	-	virNOG17501	S	-	gi|1026010612|ref|XP_016557006.1| PREDICTED: uncharacterized protein LOC107856524 [Capsicum annuum]	-	-	-	-	-
CA03g03200	K01213	virNOG00535	R	sp|Q94AJ5|PGLR5_ARATH Probable polygalacturonase At1g80170 OS=Arabidopsis thaliana GN=At1g80170 PE=1 SV=1	gi|1026043791|ref|XP_016568066.1| PREDICTED: probable polygalacturonase At1g80170 [Capsicum annuum]	GO:0005975//carbohydrate metabolic process;GO:0071555//cell wall organization;	GO:0005576//extracellular region;	GO:0004650//polygalacturonase activity;	ko00040(Pentose and glucuronate interconversions)	At1g80170
CA06g27910	-	virNOG21204	R	-	gi|1026066090|ref|XP_016577449.1| PREDICTED: uncharacterized protein LOC107875301 [Capsicum annuum]	-	-	-	-	-
CA01g01270	-	-	-	-	gi|1026008061|ref|XP_016555800.1| PREDICTED: uncharacterized protein LOC107855314 [Capsicum annuum]	-	-	-	-	-
CA08g10400	-	virNOG05031	Q	sp|Q9M2V7|AB16G_ARATH ABC transporter G family member 16 OS=Arabidopsis thaliana GN=ABCG16 PE=2 SV=2	gi|1026075681|ref|XP_016582216.1| PREDICTED: ABC transporter G family member 18-like [Capsicum annuum]	-	GO:0016021//integral component of membrane;	GO:0005524//ATP binding;GO:0016887//ATP hydrolysis activity;	-	ABCG16
CA03g17360	K16732	virNOG09290	Z	sp|Q9FHM4|MA653_ARATH 65-kDa microtubule-associated protein 3 OS=Arabidopsis thaliana GN=MAP65-3 PE=1 SV=1	gi|1026037267|ref|XP_016564755.1| PREDICTED: LOW QUALITY PROTEIN: 65-kDa microtubule-associated protein 3-like [Capsicum annuum]	GO:0000226//microtubule cytoskeleton organization;GO:0000910//cytokinesis;	-	GO:0008017//microtubule binding;	-	MAP65-3
CA03g08970	-	virNOG26821;euNOG45853	R	-	gi|1026039279|ref|XP_016565692.1| PREDICTED: classical arabinogalactan protein 26-like [Capsicum annuum] __gt;gi|1026039281|ref|XP_016565693.1| PREDICTED: classical arabinogalactan protein 26-like [Capsicum annuum] __gt;gi|1026039283|ref|XP_016565694.1| PREDICTED: classical arabinogalactan protein 26-like [Capsicum annuum]	-	GO:0016021//integral component of membrane;	-	-	-
CA03g10850	-	virNOG17091	S	sp|Q9SLB7|LBD16_ARATH LOB domain-containing protein 16 OS=Arabidopsis thaliana GN=LBD16 PE=1 SV=1	gi|1026003767|ref|XP_016553722.1| PREDICTED: LOB domain-containing protein 16-like [Capsicum annuum]	-	-	-	-	LBD16
CA02g31250	-	virNOG01385	K	sp|Q9LW31|FUS3_ARATH B3 domain-containing transcription factor FUS3 OS=Arabidopsis thaliana GN=FUS3 PE=2 SV=2	gi|1026031072|ref|XP_016561788.1| PREDICTED: B3 domain-containing transcription factor FUS3 [Capsicum annuum]	-	-	-	-	FUS3
CA03g23670	-	virNOG17981	R	sp|P13087|MIRA_SYNDU Miraculin OS=Synsepalum dulcificum PE=1 SV=3	gi|1026042934|ref|XP_016567691.1| PREDICTED: miraculin-like [Capsicum annuum]	GO:0010951//negative regulation of endopeptidase activity;	-	GO:0004866//endopeptidase inhibitor activity;	-	-
CA03g18680	-	virNOG25724	S	-	gi|1026043169|ref|XP_016567813.1| PREDICTED: uncharacterized protein LOC107866152 [Capsicum annuum] __gt;gi|1026043171|ref|XP_016567814.1| PREDICTED: uncharacterized protein LOC107866152 [Capsicum annuum]	-	-	-	-	-
CA03g33240	-	virNOG18060	U	sp|Q9LJQ5|RTNLI_ARATH Reticulon-like protein B9 OS=Arabidopsis thaliana GN=RTNLB9 PE=2 SV=1	gi|1026042687|ref|XP_016567566.1| PREDICTED: reticulon-like protein B9 [Capsicum annuum]	-	-	-	-	RTNLB9
CA05g03980	-	KOG4658	T	-	gi|1025132280|ref|XP_016464954.1| PREDICTED: putative late blight resistance protein homolog R1B-16 [Nicotiana tabacum]	-	-	-	-	-
CA07g08280	-	virNOG00479	R	-	gi|1026072058|ref|XP_016580374.1| PREDICTED: LRR receptor-like serine/threonine-protein kinase GSO2 [Capsicum annuum]	-	-	-	-	-
CA11g20310	-	virNOG01949	S	sp|Q8L7A0|TAUE3_ARATH Sulfite exporter TauE/SafE family protein 3 OS=Arabidopsis thaliana GN=At2g25737 PE=2 SV=1	gi|1026094790|ref|XP_016546621.1| PREDICTED: uncharacterized protein LOC107846866 isoform X1 [Capsicum annuum]	-	GO:0016021//integral component of membrane;	-	-	At2g25737
CA03g34190	-	virNOG15866	R	-	gi|1026033117|ref|XP_016562746.1| PREDICTED: uncharacterized protein LOC107861880 [Capsicum annuum]	-	-	-	-	-
CA09g02560	K05278	virNOG00943	H	sp|Q41452|FLS_SOLTU Flavonol synthase/flavanone 3-hydroxylase OS=Solanum tuberosum PE=2 SV=1	gi|1026087198|ref|XP_016542740.1| PREDICTED: flavonol synthase/flavanone 3-hydroxylase-like [Capsicum annuum]	GO:0051555//flavonol biosynthetic process;GO:0055114//obsolete oxidation-reduction process;	GO:0005737//cytoplasm;	GO:0005506//iron ion binding;GO:0045431//flavonol synthase activity;GO:0031418//L-ascorbic acid binding;GO:0045486//naringenin 3-dioxygenase activity;	ko00941(Flavonoid biosynthesis)	-
CA01g34150	-	virNOG15024	R	sp|Q9FL59|FTIP1_ARATH FT-interacting protein 1 OS=Arabidopsis thaliana GN=FTIP1 PE=1 SV=1	gi|1026021303|ref|XP_016552180.1| PREDICTED: protein QUIRKY [Capsicum annuum]	-	GO:0016021//integral component of membrane;	-	-	FTIP1
CA06g10150	-	virNOG01513;COG4886	ST	sp|C0LGP9|IMK3_ARATH Probable leucine-rich repeat receptor-like protein kinase IMK3 OS=Arabidopsis thaliana GN=IMK3 PE=1 SV=1	gi|1026062071|ref|XP_016575460.1| PREDICTED: probably inactive leucine-rich repeat receptor-like protein kinase IMK2 [Capsicum annuum]	-	-	-	-	IMK3
CA06g13600	-	virNOG08160	S	sp|Q8RY59|RCD1_ARATH Inactive poly [ADP-ribose] polymerase RCD1 OS=Arabidopsis thaliana GN=RCD1 PE=1 SV=1	gi|1026061090|ref|XP_016574997.1| PREDICTED: inactive poly [ADP-ribose] polymerase RCD1-like isoform X1 [Capsicum annuum] __gt;gi|1026061092|ref|XP_016574999.1| PREDICTED: inactive poly [ADP-ribose] polymerase RCD1-like isoform X1 [Capsicum annuum]	-	-	GO:0003950//NAD+ ADP-ribosyltransferase activity;	-	RCD1
CA10g16410	-	virNOG12366;virNOG28143	S	-	gi|1026088732|ref|XP_016543478.1| PREDICTED: uncharacterized protein LOC107843647 isoform X1 [Capsicum annuum]	-	-	-	-	-
CA07g15680	-	virNOG11386	S	-	gi|1026073423|ref|XP_016581025.1| PREDICTED: uncharacterized protein LOC107878518 [Capsicum annuum]	-	-	-	-	-
CA06g21520	-	virNOG14662	R	sp|P28493|PR5_ARATH Pathogenesis-related protein 5 OS=Arabidopsis thaliana GN=At1g75040 PE=1 SV=1	gi|1026064953|ref|XP_016576924.1| PREDICTED: thaumatin-like protein 1b [Capsicum annuum]	-	-	-	-	At1g75040
CA10g14280	K01188	virNOG09822	G	sp|B8AVF0|BGL12_ORYSI Beta-glucosidase 12 OS=Oryza sativa subsp. indica GN=BGLU12 PE=3 SV=1	gi|1026003134|ref|XP_016553426.1| PREDICTED: beta-glucosidase 12-like [Capsicum annuum]	GO:0005975//carbohydrate metabolic process;	-	GO:0004553//hydrolase activity, hydrolyzing O-glycosyl compounds;	ko00940(Phenylpropanoid biosynthesis);ko00500(Starch and sucrose metabolism);ko00460(Cyanoamino acid metabolism)	BGLU12
CA06g20890	-	virNOG26108;virNOG20030	S	-	gi|1026064981|ref|XP_016576939.1| PREDICTED: uncharacterized protein LOC107874694 [Capsicum annuum]	-	-	-	-	-
CA01g00830	K09458	virNOG05889	H	sp|P52410|KASC1_ARATH 3-oxoacyl-[acyl-carrier-protein] synthase I, chloroplastic OS=Arabidopsis thaliana GN=KAS1 PE=1 SV=2	gi|1026013390|ref|XP_016565876.1| PREDICTED: 3-oxoacyl-[acyl-carrier-protein] synthase I, chloroplastic-like [Capsicum annuum]	GO:0006633//fatty acid biosynthetic process;	-	GO:0016747//acyltransferase activity, transferring groups other than amino-acyl groups;	ko00780(Biotin metabolism);ko00061(Fatty acid biosynthesis)	KAS1
CA02g02840	-	virNOG03047	S	-	gi|1026036640|ref|XP_016564475.1| PREDICTED: uncharacterized protein LOC107863178 isoform X1 [Capsicum annuum] __gt;gi|1026036642|ref|XP_016564476.1| PREDICTED: uncharacterized protein LOC107863178 isoform X1 [Capsicum annuum] __gt;gi|1026036644|ref|XP_016564477.1| PREDICTED: uncharacterized protein LOC107863178 isoform X1 [Capsicum annuum]	-	-	GO:0003677//DNA binding;GO:0046983//protein dimerization activity;	-	-
CA08g00070	-	virNOG08464	T	sp|Q9FRS6|PXL1_ARATH Leucine-rich repeat receptor-like protein kinase PXL1 OS=Arabidopsis thaliana GN=PXL1 PE=1 SV=1	gi|1026019487|ref|XP_016545154.1| PREDICTED: leucine-rich repeat receptor-like protein kinase PXL1 [Capsicum annuum]	GO:0006468//protein phosphorylation;	GO:0016021//integral component of membrane;	GO:0004674//protein serine/threonine kinase activity;GO:0005524//ATP binding;	-	PXL1
CA04g23590	-	virNOG04739	S	sp|O22807|GALS1_ARATH Galactan beta-1,4-galactosyltransferase GALS1 OS=Arabidopsis thaliana GN=GALS1 PE=2 SV=2	gi|1026044021|ref|XP_016568185.1| PREDICTED: galactan beta-1,4-galactosyltransferase GALS1 [Capsicum annuum]	-	-	-	-	GALS1
CA07g14030	-	virNOG17016	S	sp|Q8S8I1|QWRF3_ARATH QWRF motif-containing protein 3 OS=Arabidopsis thaliana GN=QWRF3 PE=2 SV=1	gi|1026007477|ref|XP_016555520.1| PREDICTED: QWRF motif-containing protein 3 [Capsicum annuum]	-	-	-	-	QWRF3
CA06g06410	-	virNOG01960	K	sp|Q9FWX2|NAC7_ARATH NAC domain-containing protein 7 OS=Arabidopsis thaliana GN=NAC007 PE=1 SV=2	gi|1026065527|ref|XP_016577175.1| PREDICTED: NAC domain-containing protein 7-like isoform X1 [Capsicum annuum] __gt;gi|1026065529|ref|XP_016577177.1| PREDICTED: NAC domain-containing protein 7-like isoform X1 [Capsicum annuum] __gt;gi|1026065531|ref|XP_016577178.1| PREDICTED: NAC domain-containing protein 7-like isoform X1 [Capsicum annuum] __gt;gi|1026065533|ref|XP_016577179.1| PREDICTED: NAC do…	-	-	-	-	NAC007
CA05g08950	-	virNOG00985	T	sp|Q93ZS4|NIK3_ARATH Protein NSP-INTERACTING KINASE 3 OS=Arabidopsis thaliana GN=NIK3 PE=1 SV=1	gi|1026057047|ref|XP_016572944.1| PREDICTED: protein NSP-INTERACTING KINASE 3-like isoform X1 [Capsicum annuum] __gt;gi|1026057049|ref|XP_016572945.1| PREDICTED: protein NSP-INTERACTING KINASE 3-like isoform X1 [Capsicum annuum]	-	-	-	-	NIK3
CA03g36440	-	virNOG01405	T	sp|Q40902|PRK1_PETIN Pollen receptor-like kinase 1 OS=Petunia integrifolia GN=PRK1 PE=1 SV=1	gi|1026032293|ref|XP_016562335.1| PREDICTED: pollen receptor-like kinase 1 [Capsicum annuum]	GO:0006468//protein phosphorylation;	GO:0016021//integral component of membrane;	GO:0005524//ATP binding;GO:0004672//protein kinase activity;	-	PRK1
CA07g11710	-	virNOG26436	R	sp|Q9FIG6|DIR1_ARATH Dirigent protein 1 OS=Arabidopsis thaliana GN=DIR1 PE=2 SV=1	gi|1026069965|ref|XP_016579410.1| PREDICTED: dirigent protein 22-like [Capsicum annuum]	-	-	-	-	DIR1
CA06g16770	K14484	virNOG19800	K	sp|P13088|AUX22_SOYBN Auxin-induced protein AUX22 OS=Glycine max GN=AUX22 PE=2 SV=1	gi|1026065175|ref|XP_016577030.1| PREDICTED: auxin-induced protein 22C-like [Capsicum annuum]	GO:0050794//regulation of cellular process;GO:0006351//transcription, DNA-templated;	-	-	ko04075(Plant hormone signal transduction)	AUX22
CA04g09830	-	virNOG06296	S	sp|Q9LFT1|TBL21_ARATH Protein trichome birefringence-like 21 OS=Arabidopsis thaliana GN=TBL21 PE=3 SV=1	gi|1026054353|ref|XP_016571703.1| PREDICTED: protein trichome birefringence-like 19 [Capsicum annuum]	-	GO:0016021//integral component of membrane;	-	-	TBL21
CA11g03300	-	virNOG08714	S	sp|Q93Z37|BIG1E_ARATH Protein BIG GRAIN 1-like E OS=Arabidopsis thaliana GN=At1g69160 PE=2 SV=1	gi|1026094804|ref|XP_016546625.1| PREDICTED: protein BIG GRAIN 1-like E [Capsicum annuum]	-	-	-	-	At1g69160
CA07g08340	-	euNOG44956	S	-	gi|1025067920|ref|XP_016451290.1| PREDICTED: uncharacterized protein LOC107775999 [Nicotiana tabacum]	-	-	-	-	-
CA11g05990	K00799	virNOG07010;virNOG13766	O	sp|Q9FUS9|GSTUI_ARATH Glutathione S-transferase U18 OS=Arabidopsis thaliana GN=GSTU18 PE=2 SV=1	gi|1026098979|ref|XP_016548576.1| PREDICTED: glutathione S-transferase U17-like [Capsicum annuum]	-	-	-	ko00480(Glutathione metabolism)	GSTU18
CA05g15030	-	virNOG10824	S	-	gi|1026063584|ref|XP_016576138.1| PREDICTED: uncharacterized protein LOC107873715 isoform X2 [Capsicum annuum]	-	-	-	-	-
CA03g36070	-	virNOG10857;virNOG15924	T	sp|O65924|Y2921_ARATH Putative leucine-rich repeat receptor-like protein kinase At2g19210 OS=Arabidopsis thaliana GN=At2g19210 PE=3 SV=1	gi|1026032873|ref|XP_016562625.1| PREDICTED: senescence-induced receptor-like serine/threonine-protein kinase [Capsicum annuum]	-	-	-	-	At2g19210
CA10g01720	K03327	virNOG07722;COG0534	RV	sp|Q9LUH2|DTX19_ARATH Protein DETOXIFICATION 19 OS=Arabidopsis thaliana GN=DTX19 PE=2 SV=1	gi|1026092250|ref|XP_016545306.1| PREDICTED: protein DETOXIFICATION 18-like [Capsicum annuum]	-	-	-	-	DTX19
CA11g14960	-	virNOG09423;euNOG22709	S	sp|E4NKF8|PUB1_MEDTR U-box domain-containing protein 1 OS=Medicago truncatula GN=PUB1 PE=1 SV=1	gi|698440608|ref|XP_009760377.1| PREDICTED: U-box domain-containing protein 12-like isoform X1 [Nicotiana sylvestris] __gt;gi|698440615|ref|XP_009760381.1| PREDICTED: U-box domain-containing protein 12-like isoform X1 [Nicotiana sylvestris] __gt;gi|698440621|ref|XP_009760385.1| PREDICTED: U-box domain-containing protein 12-like isoform X1 [Nicotiana sylvestris] __gt;gi|698440627|ref|XP_009760393.…	-	-	-	-	PUB1
CA04g23350	K16290	COG4870;virNOG00157	O	sp|O65493|XCP1_ARATH Cysteine protease XCP1 OS=Arabidopsis thaliana GN=XCP1 PE=1 SV=1	gi|1026044080|ref|XP_016568216.1| PREDICTED: xylem cysteine proteinase 1 [Capsicum annuum]	GO:0006508//proteolysis;	-	GO:0008234//cysteine-type peptidase activity;	-	XCP1
CA11g00400	-	virNOG26332	S	-	gi|565396070|ref|XP_006363656.1| PREDICTED: uncharacterized protein LOC102581276 [Solanum tuberosum]	-	GO:0016021//integral component of membrane;	-	-	-
CA01g25730	-	virNOG22809	K	sp|Q6J9Q2|ERF86_ARATH Ethylene-responsive transcription factor ERF086 OS=Arabidopsis thaliana GN=ERF086 PE=2 SV=2	gi|1026022368|ref|XP_016557578.1| PREDICTED: ethylene-responsive transcription factor ERF086 [Capsicum annuum]	-	-	-	-	ERF086
CA03g35760	-	virNOG25237	S	-	gi|1026042525|ref|XP_016567484.1| PREDICTED: uncharacterized protein LOC107865810 isoform X1 [Capsicum annuum] __gt;gi|1026042527|ref|XP_016567485.1| PREDICTED: uncharacterized protein LOC107865810 isoform X1 [Capsicum annuum] __gt;gi|1026042529|ref|XP_016567487.1| PREDICTED: uncharacterized protein LOC107865810 isoform X1 [Capsicum annuum] __gt;gi|1026042531|ref|XP_016567488.1| PREDICTED: unchar…	-	-	-	-	-
CA12g14590	-	virNOG07288	S	-	gi|1026105018|ref|XP_016551543.1| PREDICTED: LOW QUALITY PROTEIN: uncharacterized protein LOC107851130 [Capsicum annuum]	-	-	-	-	-
CA08g19270	K10736	virNOG09202	D	sp|Q28E45|MCM10_XENTR Protein MCM10 homolog OS=Xenopus tropicalis GN=mcm10 PE=2 SV=1	gi|1026081408|ref|XP_016539957.1| PREDICTED: protein MCM10 homolog isoform X1 [Capsicum annuum]	-	-	-	-	mcm10
CA04g07280	-	virNOG21589	K	sp|C0Z2L5|BZP44_ARATH bZIP transcription factor 44 OS=Arabidopsis thaliana GN=BZIP44 PE=1 SV=1	gi|1026009364|ref|XP_016556411.1| PREDICTED: bZIP transcription factor 53-like [Capsicum annuum]	GO:0006355//regulation of transcription, DNA-templated;	-	GO:0043565//sequence-specific DNA binding;GO:0003700//DNA-binding transcription factor activity;	-	BZIP44
CA10g16000	-	KOG1021;virNOG00757	WMG	sp|Q9FFN2|GLYT3_ARATH Probable glycosyltransferase At5g03795 OS=Arabidopsis thaliana GN=At5g03795 PE=3 SV=2	gi|1026091279|ref|XP_016544839.1| PREDICTED: probable glycosyltransferase At5g03795 [Capsicum annuum]	-	GO:0016021//integral component of membrane;	-	-	At5g03795
CA03g00440	-	COG2124;virNOG06071	Q	sp|Q8VWZ7|C76B6_CATRO Geraniol 8-hydroxylase OS=Catharanthus roseus GN=CYP76B6 PE=1 SV=1	gi|1026043715|ref|XP_016568032.1| PREDICTED: geraniol 8-hydroxylase-like [Capsicum annuum]	GO:0055114//obsolete oxidation-reduction process;	-	GO:0016705//oxidoreductase activity, acting on paired donors, with incorporation or reduction of molecular oxygen;GO:0020037//heme binding;GO:0005506//iron ion binding;GO:0004497//monooxygenase activity;	-	CYP76B6
CA06g21390	K13496	KOG1192	CG	sp|Q9ZQ98|U73C2_ARATH UDP-glycosyltransferase 73C2 OS=Arabidopsis thaliana GN=UGT73C2 PE=3 SV=1	gi|1026067357|ref|XP_016578115.1| PREDICTED: UDP-glycosyltransferase 73C2-like [Capsicum annuum]	-	-	-	ko00908(Zeatin biosynthesis)	UGT73C2
CA10g08250	K14009	KOG1962;virNOG06228	VU	-	gi|1026090969|ref|XP_016544709.1| PREDICTED: uncharacterized protein LOC107844894 [Capsicum annuum]	GO:0006886//intracellular protein transport;	GO:0005783//endoplasmic reticulum;GO:0016021//integral component of membrane;	-	ko04141(Protein processing in endoplasmic reticulum)	-
CA01g07900	-	virNOG05758	R	sp|Q5ZJ01|AB17B_CHICK Protein ABHD17B OS=Gallus gallus GN=ABHD17B PE=2 SV=1	gi|1026014804|ref|XP_016571460.1| PREDICTED: protein ABHD17B [Capsicum annuum]	-	GO:0005886//plasma membrane;	-	-	ABHD17B
CA01g04740	-	virNOG01960	K	sp|Q9FWX2|NAC7_ARATH NAC domain-containing protein 7 OS=Arabidopsis thaliana GN=NAC007 PE=1 SV=2	gi|1026021537|ref|XP_016553146.1| PREDICTED: NAC domain-containing protein 26 [Capsicum annuum]	-	-	-	-	NAC007
CA03g32890	-	virNOG11312	S	sp|Q9LV20|WTR17_ARATH WAT1-related protein At3g18200 OS=Arabidopsis thaliana GN=At3g18200 PE=2 SV=1	gi|1026042592|ref|XP_016567518.1| PREDICTED: WAT1-related protein At3g18200 isoform X1 [Capsicum annuum]	GO:0055085//transmembrane transport;	GO:0016021//integral component of membrane;	GO:0022857//transmembrane transporter activity;	-	At3g18200
CA02g06450	-	virNOG07716	S	sp|Q9FFI5|NAC86_ARATH NAC domain-containing protein 86 OS=Arabidopsis thaliana GN=NAC086 PE=2 SV=1	gi|1026031126|ref|XP_016561809.1| PREDICTED: NAC domain-containing protein 86-like [Capsicum annuum]	GO:0006355//regulation of transcription, DNA-templated;	GO:0005634//nucleus;	GO:0003677//DNA binding;	-	NAC086
CA11g14260	K15397	virNOG03069	R	sp|Q9LQP8|KCS3_ARATH 3-ketoacyl-CoA synthase 3 OS=Arabidopsis thaliana GN=KCS3 PE=2 SV=3	gi|1026094929|ref|XP_016546690.1| PREDICTED: 3-ketoacyl-CoA synthase 3-like [Capsicum annuum]	GO:0006633//fatty acid biosynthetic process;	GO:0016021//integral component of membrane;	GO:0016747//acyltransferase activity, transferring groups other than amino-acyl groups;	ko04626(Plant-pathogen interaction);ko00062(Fatty acid elongation)	KCS3
CA07g17650	-	virNOG23627	R	sp|Q9LNN7|GRI_ARATH Protein GRIM REAPER OS=Arabidopsis thaliana GN=GRI PE=1 SV=1	gi|1026070253|ref|XP_016579536.1| PREDICTED: protein GRIM REAPER [Capsicum annuum]	-	-	-	-	GRI
CA05g18520	K10355	virNOG01114	Z	sp|P30167|ACT3_SOLTU Actin-58 OS=Solanum tuberosum GN=AC58 PE=3 SV=1	gi|1026055297|ref|XP_016572182.1| PREDICTED: actin-58 [Capsicum annuum]	-	GO:0005856//cytoskeleton;GO:0005737//cytoplasm;	GO:0005524//ATP binding;	-	AC58
CA03g18800	-	virNOG23202	T	sp|Q84JK8|MAKR6_ARATH Probable membrane-associated kinase regulator 6 OS=Arabidopsis thaliana GN=MAKR6 PE=2 SV=1	gi|1026043143|ref|XP_016567801.1| PREDICTED: probable membrane-associated kinase regulator 6 [Capsicum annuum]	-	-	-	-	MAKR6
CA08g08660	K14488	virNOG23894	S	sp|Q9ZUZ3|SAU32_ARATH Auxin-responsive protein SAUR32 OS=Arabidopsis thaliana GN=SAUR32 PE=2 SV=1	gi|969996898|ref|XP_015065131.1| PREDICTED: auxin-responsive protein SAUR32 [Solanum pennellii]	GO:0009733//response to auxin;	-	-	ko04075(Plant hormone signal transduction)	SAUR32
CA09g16750	-	virNOG06307	D	sp|Q8GYD2|MND1_ARATH Meiotic nuclear division protein 1 homolog OS=Arabidopsis thaliana GN=MND1 PE=1 SV=1	gi|1026083659|ref|XP_016541167.1| PREDICTED: meiotic nuclear division protein 1 homolog isoform X1 [Capsicum annuum]	-	-	-	-	MND1
CA05g17330	-	-	-	sp|P13087|MIRA_SYNDU Miraculin OS=Synsepalum dulcificum PE=1 SV=3	gi|1026058494|ref|XP_016573646.1| PREDICTED: bark lectin-like [Capsicum annuum]	-	-	-	-	-
CA10g16610	-	virNOG19402;virNOG33804	R	sp|Q9FFY9|TRP4_ARATH Telomere repeat-binding protein 4 OS=Arabidopsis thaliana GN=TRP4 PE=1 SV=1	gi|1026091312|ref|XP_016544854.1| PREDICTED: uncharacterized protein LOC107845107 isoform X2 [Capsicum annuum]	-	-	-	-	TRP4
CA11g09930	-	virNOG13605	S	-	gi|1026099599|ref|XP_016548855.1| PREDICTED: uncharacterized protein LOC107848578 [Capsicum annuum]	-	-	-	-	-
CA01g08410	-	virNOG07910;virNOG05812	S	sp|O82281|BRXL1_ARATH Protein Brevis radix-like 1 OS=Arabidopsis thaliana GN=BRXL1 PE=2 SV=2	gi|1026014911|ref|XP_016571807.1| PREDICTED: protein BREVIS RADIX-like [Capsicum annuum]	-	-	-	-	BRXL1
CA01g28510	-	COG0443;virNOG05874	O	sp|Q02028|HSP7S_PEA Stromal 70 kDa heat shock-related protein, chloroplastic OS=Pisum sativum GN=HSP70 PE=2 SV=1	gi|1026020475|ref|XP_016548950.1| PREDICTED: stromal 70 kDa heat shock-related protein, chloroplastic-like [Capsicum annuum]	GO:0006457//protein folding;	-	GO:0005524//ATP binding;GO:0051082//unfolded protein binding;	-	HSP70
CA01g19240	K01015	KOG1584;virNOG06239	R	sp|Q9C9C9|SOT18_ARATH Cytosolic sulfotransferase 18 OS=Arabidopsis thaliana GN=SOT18 PE=1 SV=1	gi|1026015909|ref|XP_016575819.1| PREDICTED: flavonol sulfotransferase-like [Capsicum annuum]	-	-	-	-	SOT18
CA11g19010	-	virNOG25612	S	-	gi|1026098564|ref|XP_016548377.1| PREDICTED: uncharacterized protein LOC107848187 [Capsicum annuum]	-	GO:0016021//integral component of membrane;	-	-	-
CA03g21390	K13993	virNOG18145	O	sp|Q95661|HS21C_SOLLC Small heat shock protein, chloroplastic OS=Solanum lycopersicum GN=HSP21 PE=2 SV=1	gi|1026036252|ref|XP_016564281.1| PREDICTED: small heat shock protein, chloroplastic [Capsicum annuum]	-	GO:0009507//chloroplast;	-	ko04141(Protein processing in endoplasmic reticulum)	HSP21
CA07g14850	-	virNOG04202	Q	sp|Q9MAH4|AB10G_ARATH ABC transporter G family member 10 OS=Arabidopsis thaliana GN=ABCG10 PE=3 SV=1	gi|1026009872|ref|XP_016556647.1| PREDICTED: ABC transporter G family member 10-like [Capsicum annuum]	-	GO:0016021//integral component of membrane;	GO:0005524//ATP binding;GO:0016887//ATP hydrolysis activity;	-	ABCG10
CA07g07140	K12617	virNOG02710	S	-	gi|1025265526|ref|XP_016492243.1| PREDICTED: uncharacterized protein LOC107811764 [Nicotiana tabacum]	-	-	-	ko03018(RNA degradation)	-
CA02g28900	-	virNOG13055	T	sp|Q39183|D6KL2_ARATH Serine/threonine-protein kinase D6PKL2 OS=Arabidopsis thaliana GN=D6PKL2 PE=1 SV=1	gi|1026030403|ref|XP_016561451.1| PREDICTED: serine/threonine-protein kinase D6PKL2 [Capsicum annuum]	-	-	-	-	D6PKL2
CA06g24990	-	virNOG22381;KOG1609	A	-	gi|1026066623|ref|XP_016577726.1| PREDICTED: uncharacterized protein LOC107875502 [Capsicum annuum]	-	GO:0016021//integral component of membrane;	GO:0008270//zinc ion binding;	-	-
CA01g02690	-	virNOG01910	S	-	gi|1026013765|ref|XP_016567231.1| PREDICTED: uncharacterized protein LOC107865488 [Capsicum annuum] __gt;gi|1026013767|ref|XP_016567236.1| PREDICTED: uncharacterized protein LOC107865488 [Capsicum annuum] __gt;gi|1026013769|ref|XP_016567240.1| PREDICTED: uncharacterized protein LOC107865488 [Capsicum annuum]	-	-	-	-	-
CA03g22080	-	virNOG11330	P	sp|Q9C5D3|HIP7_ARATH Heavy metal-associated isoprenylated plant protein 7 OS=Arabidopsis thaliana GN=HIPP07 PE=1 SV=1	gi|1026035867|ref|XP_016564092.1| PREDICTED: heavy metal-associated isoprenylated plant protein 3-like isoform X1 [Capsicum annuum]	GO:0030001//metal ion transport;	-	GO:0046872//metal ion binding;	-	HIPP07
CA01g33100	-	virNOG00773	Q	sp|Q9C6W5|AB14G_ARATH ABC transporter G family member 14 OS=Arabidopsis thaliana GN=ABCG14 PE=2 SV=1	gi|1026020851|ref|XP_016550028.1| PREDICTED: ABC transporter G family member 14-like [Capsicum annuum]	-	GO:0016021//integral component of membrane;	GO:0005524//ATP binding;GO:0016887//ATP hydrolysis activity;	-	ABCG14
CA03g23780	-	virNOG11125	S	sp|Q8LD98|NHL6_ARATH NDR1/HIN1-like protein 6 OS=Arabidopsis thaliana GN=NHL6 PE=1 SV=1	gi|1026035444|ref|XP_016563876.1| PREDICTED: protein YLS9 [Capsicum annuum]	-	GO:0016021//integral component of membrane;	-	-	NHL6
CA03g25320	-	virNOG02173	L	sp|F4JRP8|STIL2_ARATH Protein STICHEL-like 2 OS=Arabidopsis thaliana GN=At4g24790 PE=3 SV=1	gi|1026035175|ref|XP_016563749.1| PREDICTED: protein STICHEL-like 2 isoform X1 [Capsicum annuum]	GO:0071897//DNA biosynthetic process;GO:0006260//DNA replication;	GO:0009360//DNA polymerase III complex;	GO:0003677//DNA binding;GO:0003887//DNA-directed DNA polymerase activity;GO:0005524//ATP binding;	-	At4g24790
CA04g19570	-	virNOG22232;virNOG19678	SK	sp|Q9FJV5|KAN4_ARATH Probable transcription factor KAN4 OS=Arabidopsis thaliana GN=KAN4 PE=1 SV=1	gi|1026053792|ref|XP_016571454.1| PREDICTED: probable transcription factor KAN4 [Capsicum annuum]	-	-	-	-	KAN4
CA03g19950	-	virNOG14054	S	-	gi|1026036405|ref|XP_016564359.1| PREDICTED: nucleoprotein TPR [Capsicum annuum] __gt;gi|1026036407|ref|XP_016564360.1| PREDICTED: nucleoprotein TPR [Capsicum annuum] __gt;gi|1026036409|ref|XP_016564361.1| PREDICTED: nucleoprotein TPR [Capsicum annuum]	-	-	-	-	-
CA10g20860	-	virNOG06791;NOG05980	R	sp|Q9FL59|FTIP1_ARATH FT-interacting protein 1 OS=Arabidopsis thaliana GN=FTIP1 PE=1 SV=1	gi|1026089451|ref|XP_016543860.1| PREDICTED: protein QUIRKY-like [Capsicum annuum] __gt;gi|1026089453|ref|XP_016543861.1| PREDICTED: protein QUIRKY-like [Capsicum annuum] __gt;gi|1026089455|ref|XP_016543862.1| PREDICTED: protein QUIRKY-like [Capsicum annuum] __gt;gi|1026089457|ref|XP_016543864.1| PREDICTED: protein QUIRKY-like [Capsicum annuum] __gt;gi|1026089459|ref|XP_016543865.1| PREDICTED: pr…	-	GO:0016021//integral component of membrane;	-	-	FTIP1
CA02g23530	-	virNOG22552;virNOG34187	S	-	gi|1026029010|ref|XP_016560765.1| PREDICTED: uncharacterized protein LOC107860062 [Capsicum annuum]	-	-	-	-	-
CA04g21050	-	virNOG05856	T	sp|C0LGS2|Y4361_ARATH Probable LRR receptor-like serine/threonine-protein kinase At4g36180 OS=Arabidopsis thaliana GN=At4g36180 PE=2 SV=1	gi|1026044534|ref|XP_016568441.1| PREDICTED: probable LRR receptor-like serine/threonine-protein kinase At4g36180 [Capsicum annuum]	-	-	-	-	At4g36180
CA09g02940	-	virNOG19665	S	-	gi|1026087045|ref|XP_016542665.1| PREDICTED: uncharacterized protein LOC107843044 isoform X1 [Capsicum annuum]	-	-	-	-	-
CA06g09900	K08176	virNOG05266	P	sp|Q94DB8|PT111_ORYSJ Inorganic phosphate transporter 1-11 OS=Oryza sativa subsp. japonica GN=PHT1-11 PE=2 SV=1	gi|1026065569|ref|XP_016577194.1| PREDICTED: inorganic phosphate transporter 1-11-like [Capsicum annuum]	GO:0055085//transmembrane transport;	GO:0016021//integral component of membrane;	GO:0022857//transmembrane transporter activity;	-	PHT1-11
CA11g01970	-	virNOG36512;virNOG36937	R	sp|Q9SXA0|FB42_ARATH Putative F-box protein At1g47730 OS=Arabidopsis thaliana GN=At1g47730 PE=4 SV=1	gi|1026094689|ref|XP_016546568.1| PREDICTED: putative F-box protein At1g47730 [Capsicum annuum] __gt;gi|1026095066|ref|XP_016546748.1| PREDICTED: putative F-box protein At1g47730 [Capsicum annuum]	-	-	-	-	At1g47730
CA06g04570	-	virNOG25240	S	-	gi|329025168|gb|AEB71567.1| RTL5-like protein [Solanum chacoense]	-	-	-	-	-
CA12g18120	K05868	COG5024;virNOG03363	D	sp|Q9LDM4|CCB23_ARATH Cyclin-B2-3 OS=Arabidopsis thaliana GN=CYCB2-3 PE=2 SV=2	gi|1026106618|ref|XP_016552306.1| PREDICTED: G2/mitotic-specific cyclin-2-like isoform X2 [Capsicum annuum]	-	-	-	-	CYCB2-3
CA11g17600	-	virNOG23457	S	sp|Q9FK81|Y5258_ARATH Stress-response A/B barrel domain-containing protein At5g22580 OS=Arabidopsis thaliana GN=At5g22580 PE=1 SV=1	gi|1026099588|ref|XP_016548849.1| PREDICTED: uncharacterized protein At5g22580-like [Capsicum annuum]	-	-	-	-	At5g22580
CA06g18630	-	virNOG23692	S	-	gi|1026008194|ref|XP_016555867.1| PREDICTED: remorin [Capsicum annuum]	-	-	-	-	-
CA03g30150	-	virNOG19674;virNOG23856	T	sp|Q9SWI1|PKS1_ARATH Protein PHYTOCHROME KINASE SUBSTRATE 1 OS=Arabidopsis thaliana GN=PKS1 PE=1 SV=2	gi|1026034120|ref|XP_016563227.1| PREDICTED: protein PHYTOCHROME KINASE SUBSTRATE 3-like [Capsicum annuum]	-	-	-	-	PKS1
CA02g28450	K01785	virNOG03167	G	sp|Q9GKX6|GALM_PIG Aldose 1-epimerase OS=Sus scrofa GN=GALM PE=2 SV=1	gi|1026030345|ref|XP_016561422.1| PREDICTED: aldose 1-epimerase-like isoform X1 [Capsicum annuum]	GO:0019318//hexose metabolic process;	-	GO:0030246//carbohydrate binding;GO:0004034//aldose 1-epimerase activity;	ko00052(Galactose metabolism);ko00010(Glycolysis / Gluconeogenesis)	GALM
CA03g30370	-	virNOG06407	R	sp|Q9S9M8|TLP8_ARATH Tubby-like protein 8 OS=Arabidopsis thaliana GN=TULP8 PE=2 SV=1	gi|1026033634|ref|XP_016562991.1| PREDICTED: tubby-like protein 8 [Capsicum annuum]	-	-	-	-	TULP8
CA12g06000	-	virNOG14792	R	sp|O23038|PME8_ARATH Probable pectinesterase 8 OS=Arabidopsis thaliana GN=PME8 PE=2 SV=2	gi|1026101313|ref|XP_016549796.1| PREDICTED: probable pectinesterase 8 [Capsicum annuum]	-	-	-	-	PME8
CA02g07810	-	virNOG21807	S	-	gi|1026031352|ref|XP_016561892.1| PREDICTED: uncharacterized protein LOC107860990 [Capsicum annuum]	-	-	-	-	-
CA08g00130	-	KOG0143;virNOG01307	Q	sp|Q7XR84|FL3H3_ORYSJ Flavanone 3-dioxygenase 3 OS=Oryza sativa subsp. japonica GN=F3H-3 PE=1 SV=1	gi|1026012845|ref|XP_016561660.1| PREDICTED: LOW QUALITY PROTEIN: protein DMR6-LIKE OXYGENASE 1 [Capsicum annuum]	-	-	-	-	F3H-3
CA05g20270	K01728	virNOG05110;COG3866	RG	sp|Q93Z04|PLY13_ARATH Probable pectate lyase 13 OS=Arabidopsis thaliana GN=PMR6 PE=1 SV=1	gi|1026058913|ref|XP_016573852.1| PREDICTED: probable pectate lyase 5 [Capsicum annuum]	GO:0045490//pectin catabolic process;	GO:0016021//integral component of membrane;	GO:0046872//metal ion binding;GO:0030570//pectate lyase activity;	ko00040(Pentose and glucuronate interconversions)	PMR6
CA12g00180	-	virNOG07591	S	-	gi|1026092658|ref|XP_016545517.1| PREDICTED: uncharacterized protein LOC107845606 [Capsicum annuum]	-	-	-	-	-
CA10g16170	-	virNOG03989	Q	sp|Q39224|SRG1_ARATH Protein SRG1 OS=Arabidopsis thaliana GN=SRG1 PE=2 SV=1	gi|1026088659|ref|XP_016543442.1| PREDICTED: protein SRG1-like [Capsicum annuum]	GO:0055114//obsolete oxidation-reduction process;	-	GO:0046872//metal ion binding;GO:0016491//oxidoreductase activity;	-	SRG1
CA11g05290	-	virNOG09124;virNOG28351;virNOG36111;virNOG25477	R	-	gi|1025104641|ref|XP_016459931.1| PREDICTED: uncharacterized protein LOC107783472 [Nicotiana tabacum]	-	-	-	-	-
CA02g15720	K01988	virNOG07847	G	sp|P0C8Q4|Y4990_ARATH Uncharacterized protein At4g19900 OS=Arabidopsis thaliana GN=At4g19900 PE=2 SV=1	gi|1026027250|ref|XP_016559894.1| PREDICTED: uncharacterized protein At4g19900 isoform X1 [Capsicum annuum]	-	-	-	ko00603(Glycosphingolipid biosynthesis - globo and isoglobo series);ko00601(Glycosphingolipid biosynthesis - lacto and neolacto series)	At4g19900
CA05g19720	-	virNOG02670;KOG0065	Q	sp|Q2PCF1|PDR2_NICPL Pleiotropic drug resistance protein 2 OS=Nicotiana plumbaginifolia GN=PDR2 PE=2 SV=1	gi|1026058790|ref|XP_016573790.1| PREDICTED: pleiotropic drug resistance protein 2-like isoform X2 [Capsicum annuum]	GO:0006810//transport;	GO:0016021//integral component of membrane;	GO:0005524//ATP binding;GO:0016887//ATP hydrolysis activity;	-	PDR2
CA10g11860	K01772	virNOG04665;KOG0160	HZ	sp|Q69TB1|HEMH1_ORYSJ Ferrochelatase-1, chloroplastic OS=Oryza sativa subsp. japonica GN=Os09g0297000 PE=2 SV=1	gi|565377735|ref|XP_006355325.1| PREDICTED: ferrochelatase-2, chloroplastic-like [Solanum tuberosum]	-	-	-	ko00860(Porphyrin metabolism)	Os09g0297000
CA10g21830	K05868	virNOG03363	D	sp|P34801|CCN2_ANTMA G2/mitotic-specific cyclin-2 OS=Antirrhinum majus PE=2 SV=1	gi|1026089617|ref|XP_016543946.1| PREDICTED: G2/mitotic-specific cyclin S13-7-like isoform X1 [Capsicum annuum]	-	-	-	-	-
CA10g16120	-	virNOG03989	Q	sp|D4N500|DIOX1_PAPSO Thebaine 6-O-demethylase OS=Papaver somniferum GN=T6ODM PE=1 SV=1	gi|1026091287|ref|XP_016544842.1| PREDICTED: protein SRG1-like [Capsicum annuum]	GO:0055114//obsolete oxidation-reduction process;	-	GO:0046872//metal ion binding;GO:0016491//oxidoreductase activity;	-	T6ODM
CA03g34530	K14484	virNOG19800	K	sp|P13088|AUX22_SOYBN Auxin-induced protein AUX22 OS=Glycine max GN=AUX22 PE=2 SV=1	gi|1026033059|ref|XP_016562716.1| PREDICTED: auxin-induced protein AUX22-like [Capsicum annuum]	GO:0006355//regulation of transcription, DNA-templated;GO:0010600//regulation of auxin biosynthetic process;GO:0009734//auxin-activated signaling pathway;	GO:0005634//nucleus;	-	ko04075(Plant hormone signal transduction)	AUX22
CA10g19760	-	virNOG13375	R	sp|Q9FHI7|DRL35_ARATH Probable disease resistance protein At5g45490 OS=Arabidopsis thaliana GN=At5g45490 PE=2 SV=1	gi|1026090613|ref|XP_016544532.1| PREDICTED: probable disease resistance protein At4g19060 [Capsicum annuum]	-	-	-	-	At5g45490
CA10g19860	-	NOG47299	R	sp|Q6L400|R1B16_SOLDE Putative late blight resistance protein homolog R1B-16 OS=Solanum demissum GN=R1B-16 PE=3 SV=1	gi|1026089289|ref|XP_016543770.1| PREDICTED: putative late blight resistance protein homolog R1A-3 [Capsicum annuum]	-	-	-	-	R1B-16
CA06g26680	-	virNOG00479;NOG18662	SR	-	gi|1026065914|ref|XP_016577352.1| PREDICTED: LRR receptor-like serine/threonine-protein kinase ERL1 [Capsicum annuum]	-	-	-	-	-
CA07g21550	-	virNOG02554	K	sp|Q9ZWC5|SCL18_ARATH Scarecrow-like protein 18 OS=Arabidopsis thaliana GN=SCL18 PE=2 SV=1	gi|1026070350|ref|XP_016579584.1| PREDICTED: scarecrow-like protein 18 [Capsicum annuum]	GO:0010014//meristem initiation;GO:0010223//secondary shoot formation;GO:0006355//regulation of transcription, DNA-templated;	GO:0005634//nucleus;	GO:0043565//sequence-specific DNA binding;GO:0003700//DNA-binding transcription factor activity;	-	SCL18
CA12g03570	-	virNOG01494;virNOG30149	R	sp|Q9C7S5|PSYR1_ARATH Tyrosine-sulfated glycopeptide receptor 1 OS=Arabidopsis thaliana GN=PSY1R PE=1 SV=1	gi|1026100848|ref|XP_016549552.1| PREDICTED: probable LRR receptor-like serine/threonine-protein kinase At1g34110 [Capsicum annuum]	-	GO:0016020//membrane;	-	-	PSY1R
CA06g19850	K01728	virNOG05110;virNOG15081;COG3866	RG	sp|Q9C5M8|PLY18_ARATH Probable pectate lyase 18 OS=Arabidopsis thaliana GN=At4g24780 PE=2 SV=2	gi|1026067603|ref|XP_016578238.1| PREDICTED: probable pectate lyase 18 isoform X1 [Capsicum annuum]	GO:0045490//pectin catabolic process;	-	GO:0046872//metal ion binding;GO:0030570//pectate lyase activity;	ko00040(Pentose and glucuronate interconversions)	At4g24780
CA07g12530	-	virNOG07114	S	sp|Q9SN22|SCL32_ARATH Scarecrow-like protein 32 OS=Arabidopsis thaliana GN=SCL32 PE=1 SV=1	gi|1026072737|ref|XP_016580687.1| PREDICTED: scarecrow-like protein 32 [Capsicum annuum] __gt;gi|1026072739|ref|XP_016580688.1| PREDICTED: scarecrow-like protein 32 [Capsicum annuum]	GO:0006355//regulation of transcription, DNA-templated;	-	-	-	SCL32
CA06g16820	K04124	virNOG03785	Q	sp|O24648|G3OX_PEA Gibberellin 3-beta-dioxygenase 1 OS=Pisum sativum GN=LE PE=1 SV=1	gi|1026065173|ref|XP_016577029.1| PREDICTED: gibberellin 3-beta-dioxygenase 1-like [Capsicum annuum]	GO:0009416//response to light stimulus;GO:0055114//obsolete oxidation-reduction process;GO:0009740//gibberellic acid mediated signaling pathway;GO:0009686//gibberellin biosynthetic process;	-	GO:0046872//metal ion binding;GO:0016707//gibberellin 3-beta-dioxygenase activity;	ko00904(Diterpenoid biosynthesis)	LE
CA12g02800	K18195	euNOG02935;virNOG07328;NOG12967	SR	-	gi|1026060190|ref|XP_016574587.1| PREDICTED: probable rhamnogalacturonate lyase B [Capsicum annuum]	GO:0005975//carbohydrate metabolic process;	-	GO:0016829//lyase activity;GO:0030246//carbohydrate binding;	-	-
CA08g07210	-	virNOG26530	S	-	gi|566158297|ref|XP_006386601.1| hypothetical protein POPTR_0002s16110g [Populus trichocarpa] __gt;gi|550345125|gb|ERP64398.1| hypothetical protein POPTR_0002s16110g [Populus trichocarpa]	-	-	-	-	-
CA01g10440	K05282	virNOG16188;COG3491	QR	sp|O04706|GAO1B_WHEAT Gibberellin 20 oxidase 1-B OS=Triticum aestivum GN=GA20ox1B PE=2 SV=1	gi|1026021851|ref|XP_016554649.1| PREDICTED: gibberellin 20 oxidase 1-D-like [Capsicum annuum]	GO:0009826//unidimensional cell growth;GO:0009416//response to light stimulus;GO:0055114//obsolete oxidation-reduction process;GO:0009686//gibberellin biosynthetic process;GO:0009908//flower development;GO:0009740//gibberellic acid mediated signaling pathway;	-	GO:0005506//iron ion binding;GO:0045544//gibberellin 20-oxidase activity;	ko00904(Diterpenoid biosynthesis)	GA20ox1B
CA04g00320	-	virNOG03247;NOG31958	T	sp|Q9XIW0|CIPK7_ARATH CBL-interacting serine/threonine-protein kinase 7 OS=Arabidopsis thaliana GN=CIPK7 PE=1 SV=1	gi|1026054551|ref|XP_016571791.1| PREDICTED: CBL-interacting serine/threonine-protein kinase 7-like [Capsicum annuum]	-	-	-	-	CIPK7
CA06g15300	-	virNOG00023;COG4886	ST	sp|Q9SGP2|HSL1_ARATH Receptor-like protein kinase HSL1 OS=Arabidopsis thaliana GN=HSL1 PE=2 SV=1	gi|1026073069|ref|XP_016580838.1| PREDICTED: receptor-like protein kinase HSL1 [Capsicum annuum]	GO:0010468//regulation of gene expression;GO:0010227//floral organ abscission;GO:0046777//protein autophosphorylation;GO:0045490//pectin catabolic process;GO:0010102//lateral root morphogenesis;	GO:0016021//integral component of membrane;	GO:0005524//ATP binding;GO:0004674//protein serine/threonine kinase activity;	-	HSL1
CA08g16670	-	virNOG23755	S	-	gi|1026075942|ref|XP_016582346.1| PREDICTED: uncharacterized protein LOC107879936 [Capsicum annuum]	-	-	-	-	-
CA08g16110	K19041	virNOG20674;virNOG18650;KOG0800	O	sp|Q8LFY8|ATL54_ARATH RING-H2 finger protein ATL54 OS=Arabidopsis thaliana GN=ATL54 PE=2 SV=2	gi|1026080081|ref|XP_016539281.1| PREDICTED: RING-H2 finger protein ATL54-like [Capsicum annuum]	-	-	-	-	ATL54
CA12g18970	-	virNOG16139	S	-	gi|1026100985|ref|XP_016549630.1| PREDICTED: uncharacterized protein LOC107849585 [Capsicum annuum]	-	-	-	-	-
CA02g09090	-	NOG77785;virNOG06603	OR	sp|Q8IYW5|RN168_HUMAN E3 ubiquitin-protein ligase RNF168 OS=Homo sapiens GN=RNF168 PE=1 SV=1	gi|1026031456|ref|XP_016561938.1| PREDICTED: putative E3 ubiquitin-protein ligase RING1a isoform X1 [Capsicum annuum]	-	-	-	-	RNF168
CA01g34500	K01897	virNOG01655;COG1022	I	sp|Q9T0A0|LACS4_ARATH Long chain acyl-CoA synthetase 4 OS=Arabidopsis thaliana GN=LACS4 PE=2 SV=1	gi|1026021347|ref|XP_016552367.1| PREDICTED: long chain acyl-CoA synthetase 4-like isoform X2 [Capsicum annuum]	-	-	-	ko04146(Peroxisome);ko00071(Fatty acid degradation);ko00061(Fatty acid biosynthesis)	LACS4
CA02g01430	K09286	virNOG09343;virNOG40100	SR	-	gi|971579190|ref|XP_015158904.1| PREDICTED: ethylene-responsive transcription factor 7-like [Solanum tuberosum]	GO:0006355//regulation of transcription, DNA-templated;	GO:0005634//nucleus;	GO:0003677//DNA binding;GO:0003700//DNA-binding transcription factor activity;	-	-
CA06g09940	K08176	virNOG05266	P	sp|Q94DB8|PT111_ORYSJ Inorganic phosphate transporter 1-11 OS=Oryza sativa subsp. japonica GN=PHT1-11 PE=2 SV=1	gi|1026065571|ref|XP_016577195.1| PREDICTED: inorganic phosphate transporter 1-11-like [Capsicum annuum]	GO:0055085//transmembrane transport;	GO:0005887//integral component of plasma membrane;	-	-	PHT1-11
CA09g17370	K01213	virNOG10031;virNOG00535;virNOG09550	RG	sp|Q94AJ5|PGLR5_ARATH Probable polygalacturonase At1g80170 OS=Arabidopsis thaliana GN=At1g80170 PE=1 SV=1	gi|1026081733|ref|XP_016540130.1| PREDICTED: probable polygalacturonase At1g80170 [Capsicum annuum]	-	-	-	ko00040(Pentose and glucuronate interconversions)	At1g80170
CA06g14850	-	virNOG24110;virNOG15133	S	-	gi|1026017634|ref|XP_016582422.1| PREDICTED: uncharacterized protein LOC107880006 [Capsicum annuum]	-	-	-	-	-
CA02g11950	-	virNOG07102	R	sp|Q9M1S3|ARP1_ARATH Probable RNA-binding protein ARP1 OS=Arabidopsis thaliana GN=ARP1 PE=2 SV=1	gi|1026010027|ref|XP_016556724.1| PREDICTED: probable RNA-binding protein ARP1 [Capsicum annuum]	-	-	-	-	ARP1
CA03g16200	-	NOG124630;virNOG04061	SR	sp|Q9ZPH9|PMTF_ARATH Probable methyltransferase PMT15 OS=Arabidopsis thaliana GN=At4g00750 PE=2 SV=1	gi|1026037065|ref|XP_016564672.1| PREDICTED: LOW QUALITY PROTEIN: probable methyltransferase PMT15 [Capsicum annuum]	GO:0032259//methylation;	GO:0016021//integral component of membrane;	GO:0008168//methyltransferase activity;	-	At4g00750
CA08g15270	-	virNOG21511	S	-	gi|1026079519|ref|XP_016538995.1| PREDICTED: uncharacterized protein LOC107839866 [Capsicum annuum]	-	-	-	-	-
CA12g08760	K19040	NOG103720;virNOG18883	OR	sp|Q6NQG7|ATL78_ARATH RING-H2 finger protein ATL78 OS=Arabidopsis thaliana GN=ATL78 PE=2 SV=1	gi|1026101016|ref|XP_016549646.1| PREDICTED: RING-H2 finger protein ATL78-like [Capsicum annuum]	-	-	-	-	ATL78
CA03g29270	-	virNOG22249	S	sp|Q6J9S1|RA211_ARATH Ethylene-responsive transcription factor RAP2-11 OS=Arabidopsis thaliana GN=RAP2-11 PE=2 SV=1	gi|1026008951|ref|XP_016556214.1| PREDICTED: ethylene-responsive transcription factor SHINE 2-like [Capsicum annuum]	GO:0006355//regulation of transcription, DNA-templated;	GO:0005634//nucleus;	GO:0003677//DNA binding;GO:0003700//DNA-binding transcription factor activity;	-	RAP2-11
CA12g08480	-	NOG122954;virNOG13240	S	sp|Q5NE24|NSP2_MEDTR Nodulation-signaling pathway 2 protein OS=Medicago truncatula GN=NSP2 PE=1 SV=1	gi|1026106244|ref|XP_016552132.1| PREDICTED: nodulation-signaling pathway 2 protein-like [Capsicum annuum]	GO:0006355//regulation of transcription, DNA-templated;	-	-	-	NSP2
CA11g13460	-	virNOG09602	R	sp|A5PHT0|Y1448_ARATH Uncharacterized protein At1g24485 OS=Arabidopsis thaliana GN=RWK1 PE=2 SV=2	gi|1026008520|ref|XP_016556018.1| PREDICTED: putative leucine-rich repeat receptor-like protein kinase At2g19210, partial [Capsicum annuum]	-	GO:0016021//integral component of membrane;	-	-	RWK1
CA06g24900	-	virNOG00809	S	sp|O22160|TL15A_ARATH Thylakoid lumenal 15 kDa protein 1, chloroplastic OS=Arabidopsis thaliana GN=At2g44920 PE=1 SV=2	gi|1026066650|ref|XP_016577740.1| PREDICTED: thylakoid lumenal 15 kDa protein 1, chloroplastic [Capsicum annuum] __gt;gi|1026066653|ref|XP_016577741.1| PREDICTED: thylakoid lumenal 15 kDa protein 1, chloroplastic [Capsicum annuum] __gt;gi|1026066656|ref|XP_016577742.1| PREDICTED: thylakoid lumenal 15 kDa protein 1, chloroplastic [Capsicum annuum]	-	GO:0009535//chloroplast thylakoid membrane;GO:0009543//chloroplast thylakoid lumen;	-	-	At2g44920
CA01g29400	-	-	-	-	gi|970046009|ref|XP_015084496.1| PREDICTED: proline-rich receptor-like protein kinase PERK8 [Solanum pennellii]	-	-	-	-	-
CA06g05160	K07375	virNOG01709;COG5023	Z	sp|P29516|TBB8_ARATH Tubulin beta-8 chain OS=Arabidopsis thaliana GN=TUBB8 PE=2 SV=2	gi|1026062875|ref|XP_016575815.1| PREDICTED: tubulin beta-8 chain-like [Capsicum annuum]	GO:0007017//microtubule-based process;	GO:0005874//microtubule;GO:0005737//cytoplasm;	GO:0005525//GTP binding;GO:0005200//structural constituent of cytoskeleton;GO:0003924//GTPase activity;	ko04145(Phagosome)	TUBB8
CA03g20890	-	virNOG14662	R	sp|O80327|TLP1_PYRPY Thaumatin-like protein 1 OS=Pyrus pyrifolia GN=TL1 PE=1 SV=1	gi|1026036078|ref|XP_016564196.1| PREDICTED: thaumatin-like protein 1b isoform X1 [Capsicum annuum]	-	-	-	-	TL1
CA04g06980	-	virNOG04659	R	-	gi|1026054381|ref|XP_016571716.1| PREDICTED: uncharacterized protein LOC107869796 [Capsicum annuum]	-	-	GO:0004462//lactoylglutathione lyase activity;GO:0046872//metal ion binding;	-	-
CA09g01620	-	virNOG09422	T	sp|Q9SJQ1|PXC1_ARATH Leucine-rich repeat receptor-like protein kinase PXC1 OS=Arabidopsis thaliana GN=PXC1 PE=1 SV=1	gi|1026087439|ref|XP_016542867.1| PREDICTED: leucine-rich repeat receptor-like protein kinase PXC1 [Capsicum annuum]	-	-	-	-	PXC1
CA12g21580	-	virNOG25609;NOG150316	SR	-	gi|1025335174|ref|XP_016515156.1| PREDICTED: uncharacterized protein LOC107831867, partial [Nicotiana tabacum]	-	-	-	-	-
CA04g05570	-	virNOG08423	S	sp|Q5XF11|FB248_ARATH F-box protein At4g35930 OS=Arabidopsis thaliana GN=At4g35930 PE=2 SV=1	gi|1026051727|ref|XP_016570306.1| PREDICTED: F-box protein At4g35930 [Capsicum annuum] __gt;gi|1026051729|ref|XP_016570307.1| PREDICTED: F-box protein At4g35930 [Capsicum annuum]	-	-	-	-	At4g35930
CA06g17070	-	virNOG08086	R	sp|Q94AJ5|PGLR5_ARATH Probable polygalacturonase At1g80170 OS=Arabidopsis thaliana GN=At1g80170 PE=1 SV=1	gi|1026065115|ref|XP_016577006.1| PREDICTED: probable polygalacturonase At1g80170 [Capsicum annuum]	-	-	-	-	At1g80170
CA01g10670	-	virNOG13119	S	-	gi|1026016276|ref|XP_016577045.1| PREDICTED: uncharacterized protein LOC107874835 [Capsicum annuum]	-	-	-	-	-
CA03g07350	-	virNOG19819	S	-	gi|1026043631|ref|XP_016567994.1| PREDICTED: uncharacterized protein LOC107866451 [Capsicum annuum]	-	-	-	-	-
CA07g18620	-	virNOG05426	R	-	gi|1027855818|ref|NP_001312046.1| uncharacterized LOC107878739 [Capsicum annuum] __gt;gi|170676246|gb|ACB30362.1| transcription factor [Capsicum annuum]	-	-	GO:0046872//metal ion binding;GO:0003950//NAD+ ADP-ribosyltransferase activity;	-	-
CA05g10750	K02113	virNOG03585;virNOG24307	CR	sp|P11402|ATPD_SPIOL ATP synthase delta chain, chloroplastic OS=Spinacia oleracea GN=ATPD PE=1 SV=2	gi|1026057334|ref|XP_016573071.1| PREDICTED: ATP synthase delta chain, chloroplastic [Capsicum annuum]	GO:0015986//ATP synthesis coupled proton transport;	-	GO:0046933//proton-transporting ATP synthase activity, rotational mechanism;	ko00195(Photosynthesis);ko00190(Oxidative phosphorylation)	ATPD
CA09g00990	-	virNOG25695	S	sp|Q9LXJ1|BIC1_ARATH Protein BIC1 OS=Arabidopsis thaliana GN=BIC1 PE=1 SV=1	gi|697126733|ref|XP_009617401.1| PREDICTED: uncharacterized protein LOC104109751 [Nicotiana tomentosiformis]	-	-	-	-	BIC1
CA10g10650	K15227	virNOG08602	E	sp|Q944B6|TYRA1_ARATH Arogenate dehydrogenase 1, chloroplastic OS=Arabidopsis thaliana GN=TYRAAT1 PE=1 SV=1	gi|1026062429|ref|XP_016575616.1| PREDICTED: arogenate dehydrogenase 1, chloroplastic-like [Capsicum annuum]	-	-	-	ko00400(Phenylalanine, tyrosine and tryptophan biosynthesis)	TYRAAT1
CA04g18810	K00750	virNOG06684;COG5597	MG	sp|Q8GWW4|GUX2_ARATH UDP-glucuronate:xylan alpha-glucuronosyltransferase 2 OS=Arabidopsis thaliana GN=GUX2 PE=2 SV=1	gi|1026054200|ref|XP_016571643.1| PREDICTED: UDP-glucuronate:xylan alpha-glucuronosyltransferase 2-like [Capsicum annuum]	GO:0045492//xylan biosynthetic process;GO:0009834//plant-type secondary cell wall biogenesis;	GO:0005794//Golgi apparatus;GO:0016021//integral component of membrane;	GO:0015020//glucuronosyltransferase activity;	ko00500(Starch and sucrose metabolism)	GUX2
CA02g26760	-	virNOG17705	K	sp|Q9FMC2|BZP43_ARATH Basic leucine zipper 43 OS=Arabidopsis thaliana GN=BZIP43 PE=1 SV=1	gi|1026029906|ref|XP_016561216.1| PREDICTED: basic leucine zipper 43 [Capsicum annuum]	GO:0006355//regulation of transcription, DNA-templated;	-	GO:0043565//sequence-specific DNA binding;GO:0003700//DNA-binding transcription factor activity;	-	BZIP43
CA01g00910	-	virNOG23868	S	-	gi|1026013400|ref|XP_016565941.1| PREDICTED: uncharacterized protein LOC107864167 [Capsicum annuum]	-	-	-	-	-
CA05g03530	K13993	virNOG17749	O	sp|P30236|HSP41_SOYBN 22.0 kDa class IV heat shock protein OS=Glycine max GN=HSP22.0 PE=3 SV=1	gi|1026060119|ref|XP_016574557.1| PREDICTED: 22.0 kDa class IV heat shock protein-like [Capsicum annuum]	-	GO:0005783//endoplasmic reticulum;	-	ko04141(Protein processing in endoplasmic reticulum)	HSP22.0
CA05g19380	-	virNOG18717	S	sp|Q9FMC8|OPF13_ARATH Transcription repressor OFP13 OS=Arabidopsis thaliana GN=OFP13 PE=1 SV=1	gi|1026058754|ref|XP_016573772.1| PREDICTED: transcription repressor OFP13-like [Capsicum annuum]	-	-	-	-	OFP13
CA02g05270	-	virNOG17263	K	sp|Q9ZPX0|GAT20_ARATH GATA transcription factor 20 OS=Arabidopsis thaliana GN=GATA20 PE=2 SV=2	gi|1026031231|ref|XP_016561845.1| PREDICTED: GATA transcription factor 19-like [Capsicum annuum]	GO:0006355//regulation of transcription, DNA-templated;	-	GO:0008270//zinc ion binding;GO:0043565//sequence-specific DNA binding;GO:0003700//DNA-binding transcription factor activity;	-	GATA20
CA04g06460	K01762	COG0436;virNOG04962	HE	sp|Q42881|1A13_SOLLC 1-aminocyclopropane-1-carboxylate synthase 3 OS=Solanum lycopersicum GN=ACS3 PE=1 SV=1	gi|970016553|ref|XP_015069386.1| PREDICTED: 1-aminocyclopropane-1-carboxylate synthase 3-like [Solanum pennellii]	GO:0042218//1-aminocyclopropane-1-carboxylate biosynthetic process;	-	GO:0016847//1-aminocyclopropane-1-carboxylate synthase activity;GO:0030170//pyridoxal phosphate binding;	ko00270(Cysteine and methionine metabolism)	ACS3
CA10g02210	-	virNOG03813	S	sp|Q680C0|GDL62_ARATH GDSL esterase/lipase At4g10955 OS=Arabidopsis thaliana GN=At4g10955 PE=2 SV=1	gi|1026093599|ref|XP_016545936.1| PREDICTED: GDSL esterase/lipase At4g10955-like isoform X1 [Capsicum annuum]	-	-	-	-	At4g10955
CA11g11390	-	virNOG17374	S	sp|Q9ZVD2|NHL13_ARATH NDR1/HIN1-like protein 13 OS=Arabidopsis thaliana GN=NHL13 PE=2 SV=1	gi|1026094888|ref|XP_016546668.1| PREDICTED: uncharacterized protein At1g08160-like [Capsicum annuum]	-	-	-	-	NHL13
CA11g15290	-	virNOG13056	R	sp|Q8L868|E1311_ARATH Glucan endo-1,3-beta-glucosidase 11 OS=Arabidopsis thaliana GN=At1g32860 PE=1 SV=1	gi|1026094011|ref|XP_016546147.1| PREDICTED: glucan endo-1,3-beta-glucosidase 14-like [Capsicum annuum]	-	-	-	-	At1g32860
CA04g16580	-	virNOG26127;virNOG22163;virNOG24419;virNOG23584	R	sp|Q9T068|EPFL2_ARATH EPIDERMAL PATTERNING FACTOR-like protein 2 OS=Arabidopsis thaliana GN=EPFL2 PE=2 SV=1	gi|257831447|gb|ACV71024.1| UPA25 [Capsicum annuum]	-	GO:0016021//integral component of membrane;	-	-	EPFL2
CA01g33320	-	virNOG04394	O	sp|O65351|SBT17_ARATH Subtilisin-like protease SBT1.7 OS=Arabidopsis thaliana GN=SBT1.7 PE=1 SV=1	gi|1026021245|ref|XP_016551905.1| PREDICTED: subtilisin-like protease SBT1.7 [Capsicum annuum]	-	-	-	-	SBT1.7
CA06g03360	-	virNOG18760	S	-	gi|1026065703|ref|XP_016577250.1| PREDICTED: uncharacterized protein LOC107875150 [Capsicum annuum]	-	-	-	-	-
CA11g18860	-	virNOG17516	R	sp|Q9SS03|DIR21_ARATH Dirigent protein 21 OS=Arabidopsis thaliana GN=DIR21 PE=3 SV=1	gi|1026099264|ref|XP_016548706.1| PREDICTED: dirigent protein 21-like [Capsicum annuum]	-	-	-	-	DIR21
CA02g02810	-	NOG00295;virNOG16708	QI	sp|Q9SEY5|AAE2_ARATH Probable acyl-activating enzyme 2 OS=Arabidopsis thaliana GN=AAE2 PE=2 SV=1	gi|1026024549|ref|XP_016558642.1| PREDICTED: probable acyl-activating enzyme 1, peroxisomal [Capsicum annuum]	-	-	-	-	AAE2
CA02g15890	K17345	virNOG07994;virNOG34930	S	sp|Q940P5|TET19_ARATH Tetraspanin-19 OS=Arabidopsis thaliana GN=TOM2AH3 PE=2 SV=1	gi|1026027226|ref|XP_016559881.1| PREDICTED: tetraspanin-19-like [Capsicum annuum]	-	GO:0016021//integral component of membrane;	-	-	TOM2AH3
CA02g18180	-	euNOG26096;virNOG25033	S	-	gi|698527540|ref|XP_009760613.1| PREDICTED: uncharacterized protein LOC104212937 isoform X1 [Nicotiana sylvestris]	-	-	-	-	-
CA12g20870	-	virNOG16468;NOG166335	SR	-	gi|1026100016|ref|XP_016549039.1| PREDICTED: extensin-2-like [Capsicum annuum]	GO:0009664//plant-type cell wall organization;	-	GO:0005199//structural constituent of cell wall;	-	-
CA06g10750	-	virNOG26304	S	-	gi|697150904|ref|XP_009629659.1| PREDICTED: uncharacterized protein LOC104119782 [Nicotiana tomentosiformis]	-	-	-	-	-
CA12g10370	K11292	virNOG27872;KOG1075;virNOG01327	SR	sp|P0C2F6|RNHX1_ARATH Putative ribonuclease H protein At1g65750 OS=Arabidopsis thaliana GN=At1g65750 PE=3 SV=1	gi|697162572|ref|XP_009590085.1| PREDICTED: uncharacterized protein LOC104087355 [Nicotiana tomentosiformis]	-	-	-	-	At1g65750
CA01g19860	K19045	virNOG11609	O	sp|Q8L649|BB_ARATH E3 ubiquitin ligase BIG BROTHER OS=Arabidopsis thaliana GN=BB PE=1 SV=1	gi|1026022201|ref|XP_016556795.1| PREDICTED: E3 ubiquitin ligase BIG BROTHER [Capsicum annuum]	GO:0048437//floral organ development;GO:0046621//negative regulation of organ growth;GO:0051865//protein autoubiquitination;	-	GO:0008270//zinc ion binding;GO:0004842//ubiquitin-protein transferase activity;GO:0031624//ubiquitin conjugating enzyme binding;	-	BB
CA12g21620	-	virNOG06704	T	sp|O22267|CKI1_ARATH Histidine kinase CKI1 OS=Arabidopsis thaliana GN=CKI1 PE=1 SV=1	gi|1026099988|ref|XP_016549025.1| PREDICTED: histidine kinase CKI1-like [Capsicum annuum]	-	-	-	-	CKI1
CA06g14640	-	virNOG14030	R	-	gi|565374231|ref|XP_006353667.1| PREDICTED: uncharacterized protein LOC102580528 [Solanum tuberosum]	-	GO:0016021//integral component of membrane;	-	-	-
CA07g19510	K01051	virNOG06293	G	sp|Q96575|PME22_SOLLC Pectinesterase 2.2 OS=Solanum lycopersicum GN=PME2.2 PE=3 SV=1	gi|1026010260|ref|XP_016556841.1| PREDICTED: pectinesterase 2.2-like [Capsicum annuum]	GO:0045490//pectin catabolic process;GO:0043086//negative regulation of catalytic activity;GO:0042545//cell wall modification;	GO:0005618//cell wall;GO:0016021//integral component of membrane;GO:0005576//extracellular region;	GO:0045330//aspartyl esterase activity;GO:0030599//pectinesterase activity;GO:0004857//enzyme inhibitor activity;	ko00040(Pentose and glucuronate interconversions)	PME2.2
CA04g01310	-	virNOG07383	S	-	gi|1026054509|ref|XP_016571772.1| PREDICTED: uncharacterized protein LOC107869881 [Capsicum annuum]	-	-	-	-	-
CA01g18890	-	virNOG24360	K	sp|Q8S9M3|GRF9_ARATH Growth-regulating factor 9 OS=Arabidopsis thaliana GN=GRF9 PE=1 SV=1	gi|565345373|ref|XP_006339771.1| PREDICTED: growth-regulating factor 9 [Solanum tuberosum]	GO:0032502//developmental process;GO:0006355//regulation of transcription, DNA-templated;	GO:0005634//nucleus;	GO:0005524//ATP binding;	-	GRF9
CA05g07000	K13495	virNOG03646;KOG1192	CG	sp|P56725|ZOX_PHAVU Zeatin O-xylosyltransferase OS=Phaseolus vulgaris GN=ZOX1 PE=2 SV=1	gi|1026055966|ref|XP_016572495.1| PREDICTED: zeatin O-glucosyltransferase-like [Capsicum annuum]	-	-	-	ko00908(Zeatin biosynthesis)	ZOX1
CA09g14910	-	virNOG25826	S	sp|Q02921|NO93_SOYBN Early nodulin-93 OS=Glycine max PE=2 SV=1	gi|1026083745|ref|XP_016541208.1| PREDICTED: early nodulin-93-like [Capsicum annuum]	-	GO:0016021//integral component of membrane;	-	-	-
CA09g03070	-	virNOG10494	R	-	gi|1026087069|ref|XP_016542678.1| PREDICTED: uncharacterized protein LOC107843052 [Capsicum annuum]	-	-	-	-	-
CA03g15770	-	virNOG08464;COG4886	ST	sp|Q9FII5|TDR_ARATH Leucine-rich repeat receptor-like protein kinase TDR OS=Arabidopsis thaliana GN=TDR PE=1 SV=1	gi|1026037700|ref|XP_016564944.1| PREDICTED: leucine-rich repeat receptor-like protein kinase TDR [Capsicum annuum]	GO:0006468//protein phosphorylation;	GO:0016021//integral component of membrane;	GO:0004674//protein serine/threonine kinase activity;GO:0005524//ATP binding;	-	TDR
CA12g20610	K01251	virNOG00927	H	sp|P68172|SAHH_NICSY Adenosylhomocysteinase OS=Nicotiana sylvestris GN=SAHH PE=2 SV=1	gi|1026105332|ref|XP_016551695.1| PREDICTED: adenosylhomocysteinase [Capsicum annuum]	GO:0033353//S-adenosylmethionine cycle;GO:0006730//one-carbon metabolic process;	GO:0005829//cytosol;	GO:0004013//adenosylhomocysteinase activity;	ko00270(Cysteine and methionine metabolism)	SAHH
CA02g14330	-	virNOG23602	R	sp|Q9FHA6|RLF34_ARATH Protein RALF-like 34 OS=Arabidopsis thaliana GN=RALFL34 PE=2 SV=1	gi|1026032053|ref|XP_016562216.1| PREDICTED: protein RALF-like 34 [Capsicum annuum]	-	-	-	-	RALFL34
CA06g24080	-	NOG07730;virNOG30570;KOG1121	SL	sp|Q9M2N5|DSLE_ARATH Zinc finger BED domain-containing protein DAYSLEEPER OS=Arabidopsis thaliana GN=HAT PE=1 SV=1	gi|1025297063|ref|XP_016498971.1| PREDICTED: zinc finger BED domain-containing protein RICESLEEPER 3-like isoform X1 [Nicotiana tabacum] __gt;gi|1025297067|ref|XP_016498972.1| PREDICTED: zinc finger BED domain-containing protein RICESLEEPER 3-like isoform X1 [Nicotiana tabacum] __gt;gi|1025297071|ref|XP_016498973.1| PREDICTED: zinc finger BED domain-containing protein RICESLEEPER 3-like isoform X…	-	-	-	-	HAT
CA03g18580	-	virNOG09981	S	sp|Q9SMU4|U496N_ARATH UPF0496 protein At3g49070 OS=Arabidopsis thaliana GN=At3g49070 PE=2 SV=1	gi|1026041590|ref|XP_016566918.1| PREDICTED: UPF0496 protein At3g49070-like [Capsicum annuum]	-	GO:0016021//integral component of membrane;	-	-	At3g49070
CA03g22700	-	virNOG00046;virNOG34608	K	sp|Q93W88|BH137_ARATH Transcription factor bHLH137 OS=Arabidopsis thaliana GN=BHLH137 PE=1 SV=1	gi|158147058|gb|ABW22630.1| bHLH transcription factor Upa20 [Capsicum annuum] __gt;gi|158147060|gb|ABW22631.1| bHLH transcription factor Upa20 [Capsicum annuum] __gt;gi|158147061|gb|ABW22632.1| bHLH transcription factor Upa20 [Capsicum annuum]	-	-	GO:0046983//protein dimerization activity;	-	BHLH137
CA03g25440	-	virNOG08465;virNOG04037;KOG4155;COG2319	R	sp|O48716|JGB_ARATH Protein JINGUBANG OS=Arabidopsis thaliana GN=JGB PE=1 SV=1	gi|1026042901|ref|XP_016567675.1| PREDICTED: myosin heavy chain kinase B-like [Capsicum annuum]	-	-	-	-	JGB
CA10g14840	-	virNOG00494	S	sp|Q9ZQC5|ICR2_ARATH Interactor of constitutive active ROPs 2, chloroplastic OS=Arabidopsis thaliana GN=ICR2 PE=1 SV=1	gi|1026088455|ref|XP_016543353.1| PREDICTED: interactor of constitutive active ROPs 2, chloroplastic-like isoform X1 [Capsicum annuum]	-	-	-	-	ICR2
CA04g05280	K05868	virNOG03363	D	sp|P46277|CCNB1_MEDSV G2/mitotic-specific cyclin-1 OS=Medicago sativa subsp. varia PE=2 SV=1	gi|1026051819|ref|XP_016570350.1| PREDICTED: G2/mitotic-specific cyclin-2-like [Capsicum annuum]	-	-	-	-	-
CA03g35380	-	virNOG00532	S	-	gi|1026032605|ref|XP_016562490.1| PREDICTED: uncharacterized protein LOC107861688 [Capsicum annuum] __gt;gi|1026032607|ref|XP_016562491.1| PREDICTED: uncharacterized protein LOC107861688 [Capsicum annuum]	-	-	-	-	-
CA11g02080	K04730	virNOG15794	T	sp|Q9SR05|ANX1_ARATH Receptor-like protein kinase ANXUR1 OS=Arabidopsis thaliana GN=ANX1 PE=2 SV=1	gi|1026099402|ref|XP_016548767.1| PREDICTED: probable LRR receptor-like serine/threonine-protein kinase At1g07550 isoform X1 [Capsicum annuum]	-	-	-	-	ANX1
CA04g21740	-	virNOG20649;virNOG21084	S	sp|F4I0N3|Y1572_ARATH WEB family protein At1g75720 OS=Arabidopsis thaliana GN=At1g75720 PE=3 SV=1	gi|1026053713|ref|XP_016571413.1| PREDICTED: WEB family protein At1g75720 [Capsicum annuum]	-	-	-	-	At1g75720
CA01g18320	-	virNOG06117	Q	sp|Q9T0G0|HSD5_ARATH 11-beta-hydroxysteroid dehydrogenase-like 5 OS=Arabidopsis thaliana GN=HSD5 PE=2 SV=1	gi|1026017578|ref|XP_016582160.1| PREDICTED: 11-beta-hydroxysteroid dehydrogenase-like 5 [Capsicum annuum]	-	-	-	-	HSD5
CA05g15470	-	virNOG08508	S	sp|F4IH21|TBL33_ARATH Protein trichome birefringence-like 33 OS=Arabidopsis thaliana GN=TBL33 PE=2 SV=1	gi|1026059774|ref|XP_016574365.1| PREDICTED: protein trichome birefringence-like 33 [Capsicum annuum]	-	-	-	-	TBL33
CA11g13670	-	virNOG21551	S	sp|Q9SK53|COL3_ARATH Zinc finger protein CONSTANS-LIKE 3 OS=Arabidopsis thaliana GN=COL3 PE=1 SV=1	gi|1026095155|ref|XP_016546782.1| PREDICTED: two-component response regulator-like APRR5 isoform X1 [Capsicum annuum]	-	-	-	-	COL3
CA08g12240	-	virNOG19816;virNOG21973	K	sp|O04027|NFYB4_ARATH Nuclear transcription factor Y subunit B-4 OS=Arabidopsis thaliana GN=NFYB4 PE=1 SV=1	gi|1026078809|ref|XP_016538616.1| PREDICTED: nuclear transcription factor Y subunit B-4-like [Capsicum annuum]	GO:0006355//regulation of transcription, DNA-templated;	GO:0005634//nucleus;	GO:0046982//protein heterodimerization activity;GO:0043565//sequence-specific DNA binding;	-	NFYB4
CA05g04040	-	euNOG24819;virNOG25595;virNOG24893	R	sp|P83399|DEF1_VIGUN Defensin-like protein 1 OS=Vigna unguiculata PE=1 SV=1	gi|697164208|ref|XP_009590912.1| PREDICTED: defensin-like protein 1 [Nicotiana tomentosiformis]	-	-	-	-	-
CA04g09840	-	virNOG06296	S	sp|Q9LFT0|TBL19_ARATH Protein trichome birefringence-like 19 OS=Arabidopsis thaliana GN=TBL19 PE=3 SV=1	gi|1026054353|ref|XP_016571703.1| PREDICTED: protein trichome birefringence-like 19 [Capsicum annuum]	-	GO:0016021//integral component of membrane;	-	-	TBL19
CA01g04910	-	KOG1075;virNOG39972	SR	-	gi|697112969|ref|XP_009610366.1| PREDICTED: uncharacterized protein LOC104104078 [Nicotiana tomentosiformis]	-	-	-	-	-
CA02g13240	K15731	virNOG09309	K	sp|Q9XYL0|CTDS_DICDI Probable C-terminal domain small phosphatase OS=Dictyostelium discoideum GN=fcpA PE=3 SV=1	gi|1026031628|ref|XP_016562013.1| PREDICTED: CTD small phosphatase-like protein [Capsicum annuum]	GO:0016311//dephosphorylation;	-	GO:0016791//phosphatase activity;	-	fcpA
CA06g27880	-	virNOG08702	Q	sp|Q9ZSA7|DLO2_ARATH Protein DMR6-LIKE OXYGENASE 2 OS=Arabidopsis thaliana GN=DLO2 PE=2 SV=1	gi|1026063723|ref|XP_016576207.1| PREDICTED: hyoscyamine 6-dioxygenase-like [Capsicum annuum]	GO:0055114//obsolete oxidation-reduction process;	-	GO:0046872//metal ion binding;GO:0016491//oxidoreductase activity;	-	DLO2
CA06g01960	-	virNOG11788;virNOG15361	K	sp|Q8GZM7|PIF1_ARATH Transcription factor PIF1 OS=Arabidopsis thaliana GN=PIF1 PE=1 SV=1	gi|1026064671|ref|XP_016576779.1| PREDICTED: LOW QUALITY PROTEIN: transcription factor PIF1-like [Capsicum annuum]	-	-	-	-	PIF1
CA07g14040	-	virNOG23296	S	-	gi|1026007479|ref|XP_016555521.1| PREDICTED: enolase-phosphatase E1-like [Capsicum annuum]	-	-	-	-	-
CA01g08190	-	virNOG15434;virNOG05246	SH	sp|P59278|Y1745_ARATH Uncharacterized protein At1g51745 OS=Arabidopsis thaliana GN=At1g51745 PE=2 SV=2	gi|1026014859|ref|XP_016571658.1| PREDICTED: uncharacterized protein At1g51745-like [Capsicum annuum]	-	-	-	-	At1g51745
CA11g02010	-	virNOG08303	H	sp|Q2VEX9|CRTSO_DAUCA Prolycopene isomerase, chloroplastic OS=Daucus carota GN=CRTISO PE=2 SV=1	gi|1026098685|ref|XP_016548432.1| PREDICTED: prolycopene isomerase, chloroplastic [Capsicum annuum]	-	-	-	-	CRTISO
CA12g20340	-	virNOG33783;virNOG16053;euNOG40063	R	-	gi|1026102459|ref|XP_016550297.1| PREDICTED: uncharacterized protein LOC107850346 isoform X2 [Capsicum annuum]	-	-	-	-	-
CA02g27940	K09286	virNOG09343;virNOG40100	SR	sp|Q6J9S1|RA211_ARATH Ethylene-responsive transcription factor RAP2-11 OS=Arabidopsis thaliana GN=RAP2-11 PE=2 SV=1	gi|1026032163|ref|XP_016562270.1| PREDICTED: ethylene-responsive transcription factor 1-like [Capsicum annuum]	GO:0006351//transcription, DNA-templated;	-	-	-	RAP2-11
CA07g12900	K18812	virNOG12771	D	sp|Q9ZR04|CCD61_ARATH Putative cyclin-D6-1 OS=Arabidopsis thaliana GN=CYCD6-1 PE=3 SV=1	gi|1026070072|ref|XP_016579457.1| PREDICTED: putative cyclin-D6-1 [Capsicum annuum]	GO:0051726//regulation of cell cycle;	GO:0005634//nucleus;	-	-	CYCD6-1
CA03g28770	K02965	virNOG23714	J	sp|Q7FNS1|RR19_ATRBE 30S ribosomal protein S19, chloroplastic OS=Atropa belladonna GN=rps19 PE=3 SV=1	gi|598324167|ref|YP_009020785.1| ribosomal protein S19 (chloroplast) [Praxelis clematidea] __gt;gi|594543364|gb|AHM02445.1| ribosomal protein S19 (chloroplast) [Praxelis clematidea]	GO:0000028//ribosomal small subunit assembly;GO:0006412//translation;	GO:0022627//cytosolic small ribosomal subunit;GO:0005739//mitochondrion;GO:0009507//chloroplast;	GO:0003735//structural constituent of ribosome;GO:0019843//rRNA binding;	ko03010(Ribosome)	rps19
CA05g02660	-	virNOG16059	R	sp|Q9XI99|USPL1_ARATH BURP domain protein USPL1 OS=Arabidopsis thaliana GN=USPL1 PE=2 SV=1	gi|1026001184|ref|XP_016552510.1| PREDICTED: BURP domain-containing protein BNM2A-like [Capsicum annuum]	-	-	-	-	USPL1
CA10g20040	-	NOG28767;virNOG01933	R	sp|B0ZB57|OMT3_HUMLU Probable O-methyltransferase 3 OS=Humulus lupulus GN=OMT3 PE=2 SV=1	gi|1026091414|ref|XP_016544903.1| PREDICTED: myricetin O-methyltransferase-like [Capsicum annuum]	GO:0032259//methylation;	-	GO:0008171//O-methyltransferase activity;GO:0046983//protein dimerization activity;	-	OMT3
CA09g07250	K00430	virNOG03162;virNOG13004	G	sp|Q43735|PER27_ARATH Peroxidase 27 OS=Arabidopsis thaliana GN=PER27 PE=1 SV=1	gi|1026083818|ref|XP_016541245.1| PREDICTED: peroxidase 27-like [Capsicum annuum]	-	-	-	ko00940(Phenylpropanoid biosynthesis)	PER27
CA10g19390	-	virNOG19272	R	sp|O48533|PYM_ARATH Protein POLYCHOME OS=Arabidopsis thaliana GN=PYM PE=1 SV=1	gi|1026091390|ref|XP_016544891.1| PREDICTED: protein POLYCHOME [Capsicum annuum]	-	-	-	-	PYM
CA01g17040	K10400	virNOG03360	Z	sp|Q27IK7|KN12C_ARATH Kinesin-like protein KIN-12C OS=Arabidopsis thaliana GN=KIN12C PE=1 SV=1	gi|1026017523|ref|XP_016582008.1| PREDICTED: phragmoplast orienting kinesin-1 isoform X1 [Capsicum annuum]	-	-	-	-	KIN12C
CA03g33930	-	virNOG20515	S	sp|Q6J9S1|RA211_ARATH Ethylene-responsive transcription factor RAP2-11 OS=Arabidopsis thaliana GN=RAP2-11 PE=2 SV=1	gi|971540619|ref|XP_015161747.1| PREDICTED: ethylene-responsive transcription factor ERF034-like [Solanum tuberosum]	GO:0006355//regulation of transcription, DNA-templated;	GO:0005634//nucleus;	GO:0003677//DNA binding;GO:0003700//DNA-binding transcription factor activity;	-	RAP2-11
CA02g28060	K09422	virNOG02653	K	sp|Q9LXF1|MYB16_ARATH Transcription factor MYB16 OS=Arabidopsis thaliana GN=MYB16 PE=2 SV=1	gi|1026030270|ref|XP_016561384.1| PREDICTED: myb-related protein Hv1-like [Capsicum annuum]	-	-	GO:0003677//DNA binding;	-	MYB16
CA01g31930	-	virNOG04488	R	-	gi|971559162|ref|XP_006352454.2| PREDICTED: uncharacterized protein LOC102601615 [Solanum tuberosum]	-	-	-	-	-
CA01g24430	-	virNOG16382	S	-	gi|1026018230|ref|XP_016540357.1| PREDICTED: LOW QUALITY PROTEIN: putative protein TPRXL [Capsicum annuum]	-	-	-	-	-
CA06g19030	-	virNOG19674;virNOG23856	T	sp|Q9SWI1|PKS1_ARATH Protein PHYTOCHROME KINASE SUBSTRATE 1 OS=Arabidopsis thaliana GN=PKS1 PE=1 SV=2	gi|1026067828|ref|XP_016578357.1| PREDICTED: protein PHYTOCHROME KINASE SUBSTRATE 3-like [Capsicum annuum]	-	-	-	-	PKS1
CA12g15010	K15255	KOG0987;virNOG02250;COG0507	DL	sp|Q9H611|PIF1_HUMAN ATP-dependent DNA helicase PIF1 OS=Homo sapiens GN=PIF1 PE=1 SV=2	gi|1026059578|ref|XP_016574239.1| PREDICTED: uncharacterized protein LOC107871898 [Capsicum annuum]	-	-	-	-	PIF1
CA05g06140	K11296	virNOG19701	R	sp|Q8LDF9|HMGB7_ARATH High mobility group B protein 7 OS=Arabidopsis thaliana GN=HMGB7 PE=1 SV=1	gi|1025176568|ref|XP_016471798.1| PREDICTED: high mobility group B protein 7-like [Nicotiana tabacum]	-	-	-	-	HMGB7
CA01g11870	K00423	virNOG02241	Q	sp|Q40588|ASO_TOBAC L-ascorbate oxidase OS=Nicotiana tabacum GN=AAO PE=2 SV=1	gi|1026016444|ref|XP_016577744.1| PREDICTED: L-ascorbate oxidase-like [Capsicum annuum]	GO:0055114//obsolete oxidation-reduction process;	GO:0005576//extracellular region;	GO:0005507//copper ion binding;GO:0016491//oxidoreductase activity;	ko00053(Ascorbate and aldarate metabolism)	AAO
CA11g16730	-	virNOG17394	R	sp|Q652P9|GL93_ORYSJ Germin-like protein 9-3 OS=Oryza sativa subsp. japonica GN=Os09g0568700 PE=2 SV=1	gi|1026095173|ref|XP_016546788.1| PREDICTED: germin-like protein 9-3 [Capsicum annuum]	-	GO:0005576//extracellular region;	GO:0045735//nutrient reservoir activity;GO:0030145//manganese ion binding;	-	Os09g0568700
CA04g00480	K15505	virNOG03955	L	sp|Q9FIY7|SM3L3_ARATH DNA repair protein RAD5B OS=Arabidopsis thaliana GN=RAD5B PE=3 SV=1	gi|1026052368|ref|XP_016570630.1| PREDICTED: putative SWI/SNF-related matrix-associated actin-dependent regulator of chromatin subfamily A member 3-like 3 [Capsicum annuum] __gt;gi|1026052370|ref|XP_016570631.1| PREDICTED: putative SWI/SNF-related matrix-associated actin-dependent regulator of chromatin subfamily A member 3-like 3 [Capsicum annuum]	-	-	-	-	RAD5B
CA04g14050	K08819	virNOG01361	T	sp|Q9ZVM9|Y1461_ARATH Probable serine/threonine-protein kinase At1g54610 OS=Arabidopsis thaliana GN=At1g54610 PE=1 SV=1	gi|1026054062|ref|XP_016571584.1| PREDICTED: probable serine/threonine-protein kinase At1g54610 isoform X1 [Capsicum annuum]	GO:0006468//protein phosphorylation;	-	GO:0004674//protein serine/threonine kinase activity;GO:0005524//ATP binding;	-	At1g54610
CA04g05430	-	virNOG01474	S	-	gi|1026051789|ref|XP_016570335.1| PREDICTED: uncharacterized protein LOC107868223 [Capsicum annuum]	-	-	-	-	-
CA09g07570	K07297	virNOG05094	T	sp|Q93ZH9|HHP1_ARATH Heptahelical transmembrane protein 1 OS=Arabidopsis thaliana GN=HHP1 PE=1 SV=1	gi|1026071046|ref|XP_016579919.1| PREDICTED: heptahelical transmembrane protein 1-like [Capsicum annuum]	-	GO:0016021//integral component of membrane;	-	-	HHP1
CA12g04220	K03921	virNOG00600	I	sp|P46253|STAD_SOLTU Stearoyl-[acyl-carrier-protein] 9-desaturase, chloroplastic OS=Solanum tuberosum PE=2 SV=1	gi|1026102853|ref|XP_016550496.1| PREDICTED: stearoyl-[acyl-carrier-protein] 9-desaturase, chloroplastic [Capsicum annuum]	GO:0006633//fatty acid biosynthetic process;GO:0055114//obsolete oxidation-reduction process;	GO:0009507//chloroplast;	GO:0046872//metal ion binding;GO:0045300//acyl-[acyl-carrier-protein] desaturase activity;	ko01040(Biosynthesis of unsaturated fatty acids);ko00061(Fatty acid biosynthesis)	-
CA10g16450	K00419	strNOG23957;virNOG25625;virNOG24383	C	sp|P46270|QCR9_SOLTU Cytochrome b-c1 complex subunit 9 OS=Solanum tuberosum PE=1 SV=1	gi|1026088744|ref|XP_016543484.1| PREDICTED: cytochrome b-c1 complex subunit 9-like [Capsicum annuum]	-	-	-	ko00190(Oxidative phosphorylation)	-
CA06g09960	-	virNOG10717;virNOG20121	K	sp|Q9SUE3|CRF4_ARATH Ethylene-responsive transcription factor CRF4 OS=Arabidopsis thaliana GN=CRF4 PE=1 SV=2	gi|1026065573|ref|XP_016577196.1| PREDICTED: ethylene-responsive transcription factor CRF4-like [Capsicum annuum]	GO:0006355//regulation of transcription, DNA-templated;	GO:0005634//nucleus;	GO:0003677//DNA binding;GO:0003700//DNA-binding transcription factor activity;	-	CRF4
CA11g12800	-	virNOG25110	S	-	gi|460411073|ref|XP_004250939.1| PREDICTED: RNA polymerase II subunit 5-mediating protein homolog [Solanum lycopersicum]	-	-	-	-	-
CA08g18290	K07399	COG1333;virNOG06044	SO	sp|Q9XIA4|CCS1_ARATH Cytochrome c biogenesis protein CCS1, chloroplastic OS=Arabidopsis thaliana GN=CCS1 PE=1 SV=1	gi|1026080939|ref|XP_016539717.1| PREDICTED: cytochrome c biogenesis protein CCS1, chloroplastic-like [Capsicum annuum]	-	-	-	-	CCS1
CA05g01370	-	virNOG10838	O	-	gi|1026054898|ref|XP_016571976.1| PREDICTED: uncharacterized protein LOC107870085 [Capsicum annuum]	-	-	GO:0008270//zinc ion binding;	-	-
CA06g27730	-	virNOG01503;NOG01756	SR	sp|Q96PP9|GBP4_HUMAN Guanylate-binding protein 4 OS=Homo sapiens GN=GBP4 PE=2 SV=2	gi|1026064736|ref|XP_016576815.1| PREDICTED: guanylate-binding protein 5-like [Capsicum annuum] __gt;gi|1026064738|ref|XP_016576816.1| PREDICTED: guanylate-binding protein 5-like [Capsicum annuum]	-	-	-	-	GBP4
CA12g21830	-	NOG175038;virNOG38011	SR	-	gi|698541538|ref|XP_009766116.1| PREDICTED: uncharacterized protein LOC104217535 [Nicotiana sylvestris]	-	-	-	-	-
CA05g00780	K10406	virNOG09976	Z	sp|F4J2M6|KN14L_ARATH Kinesin-like protein KIN-14L OS=Arabidopsis thaliana GN=KIN14L PE=3 SV=2	gi|971555345|ref|XP_015165409.1| PREDICTED: kinesin-4 [Solanum tuberosum]	-	-	-	-	KIN14L
CA02g03650	-	virNOG02061	R	sp|O82660|P2SAF_ARATH Photosystem II stability/assembly factor HCF136, chloroplastic OS=Arabidopsis thaliana GN=HCF136 PE=1 SV=1	gi|1026023083|ref|XP_016557899.1| PREDICTED: LOW QUALITY PROTEIN: photosystem II stability/assembly factor HCF136, chloroplastic [Capsicum annuum]	-	-	-	-	HCF136
CA06g27260	K14571	COG0464;virNOG08944	O	sp|Q9SS94|CD48C_ARATH Cell division control protein 48 homolog C OS=Arabidopsis thaliana GN=CDC48C PE=2 SV=2	gi|1026068641|ref|XP_016578726.1| PREDICTED: LOW QUALITY PROTEIN: cell division control protein 48 homolog C-like, partial [Capsicum annuum]	-	-	GO:0005524//ATP binding;	ko03008(Ribosome biogenesis in eukaryotes)	CDC48C
CA10g10210	-	KOG0800	O	sp|P0C035|ATL60_ARATH RING-H2 finger protein ATL60 OS=Arabidopsis thaliana GN=ATL60 PE=2 SV=1	gi|697156417|ref|XP_009586961.1| PREDICTED: RING-H2 finger protein ATL58-like [Nicotiana tomentosiformis]	-	-	-	-	ATL60
CA01g29850	K13459	virNOG05067	T	sp|Q9T048|DRL27_ARATH Disease resistance protein At4g27190 OS=Arabidopsis thaliana GN=At4g27190 PE=2 SV=1	gi|1026020621|ref|XP_016549333.1| PREDICTED: disease resistance protein At4g27190-like [Capsicum annuum]	-	-	-	ko04626(Plant-pathogen interaction)	At4g27190
CA09g04830	-	virNOG01156	P	sp|Q5E930|SLAH1_ARATH S-type anion channel SLAH1 OS=Arabidopsis thaliana GN=SLAH1 PE=2 SV=1	gi|1026084263|ref|XP_016541418.1| PREDICTED: S-type anion channel SLAH1-like [Capsicum annuum]	-	-	-	-	SLAH1
CA11g17750	K13680	virNOG06825	R	sp|Q9FNI7|CSLA2_ARATH Glucomannan 4-beta-mannosyltransferase 2 OS=Arabidopsis thaliana GN=CSLA2 PE=2 SV=1	gi|1027852678|ref|NP_001311575.1| glucomannan 4-beta-mannosyltransferase 2-like [Capsicum annuum] __gt;gi|257831429|gb|ACV71015.1| UPA15 [Capsicum annuum]	-	GO:0016021//integral component of membrane;	-	-	CSLA2
CA11g00130	K02606	virNOG13444	L	sp|Q6EWX1|ORC4_ARATH Origin of replication complex subunit 4 OS=Arabidopsis thaliana GN=ORC4 PE=1 SV=1	gi|1026094894|ref|XP_016546671.1| PREDICTED: origin of replication complex subunit 4 [Capsicum annuum]	GO:0009744//response to sucrose;GO:0006260//DNA replication;	GO:0005634//nucleus;GO:0000808//origin recognition complex;	GO:0003677//DNA binding;GO:0005524//ATP binding;	-	ORC4
CA06g27340	K01051	virNOG08493;virNOG30600	RG	sp|O80722|PME4_ARATH Pectinesterase 4 OS=Arabidopsis thaliana GN=PME4 PE=2 SV=1	gi|1026065883|ref|XP_016577341.1| PREDICTED: pectinesterase-like [Capsicum annuum]	GO:0045490//pectin catabolic process;GO:0043086//negative regulation of catalytic activity;GO:0042545//cell wall modification;	GO:0005618//cell wall;	GO:0045330//aspartyl esterase activity;GO:0004857//enzyme inhibitor activity;GO:0030599//pectinesterase activity;	ko00040(Pentose and glucuronate interconversions)	PME4
CA02g14320	-	virNOG22768;virNOG07212	K	sp|Q9SND4|HEC2_ARATH Transcription factor HEC2 OS=Arabidopsis thaliana GN=HEC2 PE=1 SV=1	gi|1026032055|ref|XP_016562217.1| PREDICTED: transcription factor HEC1 [Capsicum annuum]	-	-	GO:0046983//protein dimerization activity;	-	HEC2
CA06g21050	-	virNOG21394	S	sp|A7PHN8|CSPL4_VITVI CASP-like protein 1F1 OS=Vitis vinifera GN=VIT_17s0000g00560 PE=2 SV=2	gi|1026064969|ref|XP_016576933.1| PREDICTED: CASP-like protein 1F1 [Capsicum annuum]	-	-	-	-	VIT_17s0000g00560
CA04g16230	-	KOG1075;virNOG28555	SR	-	gi|1026041478|ref|XP_016566849.1| PREDICTED: uncharacterized protein LOC107864987 [Capsicum annuum]	-	-	-	-	-
CA08g09700	-	virNOG16287	T	sp|Q9CAL8|PEK13_ARATH Proline-rich receptor-like protein kinase PERK13 OS=Arabidopsis thaliana GN=PERK13 PE=1 SV=1	gi|1026078211|ref|XP_016538303.1| PREDICTED: putative receptor-like protein kinase At1g72540 [Capsicum annuum]	-	-	-	-	PERK13
CA03g21630	K11446	KOG1246;virNOG05868	R	sp|Q336N8|JM706_ORYSJ Lysine-specific demethylase JMJ706 OS=Oryza sativa subsp. japonica GN=JMJ706 PE=2 SV=1	gi|1026043028|ref|XP_016567741.1| PREDICTED: lysine-specific demethylase JMJ706-like [Capsicum annuum]	-	-	-	-	JMJ706
CA07g15600	K12639	virNOG06105	Q	sp|Q6F4F5|C724B_ORYSJ Cytochrome P450 724B1 OS=Oryza sativa subsp. japonica GN=CYP724B1 PE=1 SV=1	gi|1026070198|ref|XP_016579508.1| PREDICTED: cytochrome P450 724B1-like isoform X1 [Capsicum annuum] __gt;gi|1026070200|ref|XP_016579509.1| PREDICTED: cytochrome P450 724B1-like isoform X2 [Capsicum annuum]	GO:0010268//brassinosteroid homeostasis;GO:0016132//brassinosteroid biosynthetic process;GO:0055114//obsolete oxidation-reduction process;GO:0009647//skotomorphogenesis;GO:0016125//sterol metabolic process;	GO:0016021//integral component of membrane;	GO:0020037//heme binding;GO:0005506//iron ion binding;GO:0016705//oxidoreductase activity, acting on paired donors, with incorporation or reduction of molecular oxygen;GO:0004497//monooxygenase activity;	ko00905(Brassinosteroid biosynthesis)	CYP724B1
CA04g17250	-	KOG4373;virNOG19885;virNOG06509	R	sp|Q84LH3|WEX_ARATH Werner Syndrome-like exonuclease OS=Arabidopsis thaliana GN=WEX PE=1 SV=1	gi|565398830|ref|XP_006364967.1| PREDICTED: Werner Syndrome-like exonuclease [Solanum tuberosum]	GO:0090305//nucleic acid phosphodiester bond hydrolysis;	GO:0005634//nucleus;GO:0005737//cytoplasm;	GO:0008408//3'-5' exonuclease activity;GO:0003676//nucleic acid binding;	-	WEX
CA02g17330	-	virNOG04742;COG0515;virNOG32912	T	sp|O64781|Y1639_ARATH G-type lectin S-receptor-like serine/threonine-protein kinase At1g61390 OS=Arabidopsis thaliana GN=At1g61390 PE=3 SV=1	gi|1026027593|ref|XP_016560052.1| PREDICTED: G-type lectin S-receptor-like serine/threonine-protein kinase At1g61390 [Capsicum annuum]	-	-	-	-	At1g61390
CA08g18170	-	virNOG17736	S	sp|Q10EJ2|CSPLU_ORYSJ CASP-like protein 5C1 OS=Oryza sativa subsp. japonica GN=Os03g0767900 PE=2 SV=1	gi|1026080913|ref|XP_016539702.1| PREDICTED: CASP-like protein 5C1 isoform X1 [Capsicum annuum]	-	-	-	-	Os03g0767900
CA02g11650	K03189	virNOG18478;virNOG16460	T	sp|Q0WPS2|B561M_ARATH Cytochrome b561 domain-containing protein At4g18260 OS=Arabidopsis thaliana GN=At4g18260 PE=2 SV=1	gi|1025337464|ref|XP_016507347.1| PREDICTED: uncharacterized protein LOC107825029 [Nicotiana tabacum]	GO:0055114//obsolete oxidation-reduction process;	GO:0016021//integral component of membrane;	-	-	At4g18260
CA12g00870	K10143	NOG00358;virNOG03497	O	sp|P43254|COP1_ARATH E3 ubiquitin-protein ligase COP1 OS=Arabidopsis thaliana GN=COP1 PE=1 SV=2	gi|1026103570|ref|XP_016550848.1| PREDICTED: E3 ubiquitin-protein ligase COP1-like [Capsicum annuum]	GO:0016567//protein ubiquitination;	-	GO:0061630//ubiquitin protein ligase activity;GO:0008270//zinc ion binding;	ko04712(Circadian rhythm - plant);ko04120(Ubiquitin mediated proteolysis)	COP1
CA03g36470	K14488	virNOG22147;virNOG24479	S	sp|Q9ZUZ3|SAU32_ARATH Auxin-responsive protein SAUR32 OS=Arabidopsis thaliana GN=SAUR32 PE=2 SV=1	gi|1026042470|ref|XP_016567456.1| PREDICTED: auxin-responsive protein SAUR72-like [Capsicum annuum]	-	-	-	ko04075(Plant hormone signal transduction)	SAUR32
CA01g28380	-	KOG0504;euNOG41797;virNOG19696	SR	sp|Q8LPS2|ACD6_ARATH Protein ACCELERATED CELL DEATH 6 OS=Arabidopsis thaliana GN=ACD6 PE=1 SV=1	gi|697115633|ref|XP_009611729.1| PREDICTED: ankyrin repeat-containing protein At3g12360-like [Nicotiana tomentosiformis]	-	-	-	-	ACD6
CA06g15550	-	virNOG39964;virNOG15381	SR	-	gi|1026009214|ref|XP_016556343.1| PREDICTED: uncharacterized protein LOC107855849 [Capsicum annuum]	GO:0009651//response to salt stress;	GO:0005783//endoplasmic reticulum;GO:0016021//integral component of membrane;	-	-	-
CA04g16930	K18195	virNOG09009;euNOG06850	SR	sp|Q8RJP2|RHIE_DICD3 Rhamnogalacturonate lyase OS=Dickeya dadantii (strain 3937) GN=rhiE PE=1 SV=1	gi|1026008984|ref|XP_016556229.1| PREDICTED: probable rhamnogalacturonate lyase B [Capsicum annuum]	-	-	-	-	rhiE
CA01g08610	-	virNOG07975	S	-	gi|1026015028|ref|XP_016572393.1| PREDICTED: uncharacterized protein LOC107870381 isoform X2 [Capsicum annuum]	-	-	-	-	-
CA09g18550	-	virNOG05026	S	-	gi|1026082045|ref|XP_016540279.1| PREDICTED: uncharacterized protein LOC107840857 [Capsicum annuum]	-	-	-	-	-
CA05g20360	-	KOG0504;virNOG19696	R	sp|Q8LPS2|ACD6_ARATH Protein ACCELERATED CELL DEATH 6 OS=Arabidopsis thaliana GN=ACD6 PE=1 SV=1	gi|1026058959|ref|XP_016573878.1| PREDICTED: protein ACCELERATED CELL DEATH 6-like [Capsicum annuum]	-	-	-	-	ACD6
CA01g19380	-	virNOG09973	S	-	gi|1026015690|ref|XP_016574843.1| PREDICTED: uncharacterized protein LOC107872727 [Capsicum annuum]	-	GO:0016021//integral component of membrane;	-	-	-
CA03g00150	-	KOG2265;virNOG09191;NOG21432	STR	sp|Q9LV09|BOB1_ARATH Protein BOBBER 1 OS=Arabidopsis thaliana GN=BOB1 PE=1 SV=1	gi|1026040569|ref|XP_016566351.1| PREDICTED: protein BOBBER 1-like [Capsicum annuum]	-	-	-	-	BOB1
CA08g08470	-	virNOG13687;KOG0800	O	sp|P0CH01|AT21A_ARATH Putative RING-H2 finger protein ATL21A OS=Arabidopsis thaliana GN=ATL21A PE=3 SV=1	gi|1026075639|ref|XP_016582192.1| PREDICTED: putative RING-H2 finger protein ATL21A [Capsicum annuum]	-	-	-	-	ATL21A
CA02g15000	-	virNOG24014;virNOG19106	R	sp|Q03211|PEXLP_TOBAC Pistil-specific extensin-like protein OS=Nicotiana tabacum PE=2 SV=1	gi|1027856237|ref|NP_001311692.1| pistil-specific extensin-like protein precursor [Capsicum annuum] __gt;gi|46399235|gb|AAS92246.1| proline-rich protein 1 [Capsicum annuum]	-	-	GO:0005199//structural constituent of cell wall;	-	-
CA11g01230	K08176	KOG0252;virNOG02775	P	sp|Q96303|PHT14_ARATH Inorganic phosphate transporter 1-4 OS=Arabidopsis thaliana GN=PHT1-4 PE=1 SV=1	gi|1025029428|ref|XP_016455701.1| PREDICTED: inorganic phosphate transporter 1-4-like [Nicotiana tabacum]	GO:0055085//transmembrane transport;GO:0006817//phosphate ion transport;	GO:0016021//integral component of membrane;	GO:0005315//inorganic phosphate transmembrane transporter activity;	-	PHT1-4
CA07g00260	-	virNOG15290	T	sp|Q5XF57|Y5576_ARATH Probable receptor-like serine/threonine-protein kinase At5g57670 OS=Arabidopsis thaliana GN=At5g57670 PE=2 SV=1	gi|1026070498|ref|XP_016579659.1| PREDICTED: probable receptor-like serine/threonine-protein kinase At5g57670 isoform X1 [Capsicum annuum]	-	-	-	-	At5g57670
CA01g23500	-	virNOG17327	S	sp|Q9LVF1|DMP2_ARATH Protein DMP2 OS=Arabidopsis thaliana GN=DMP2 PE=2 SV=1	gi|1026022337|ref|XP_016557530.1| PREDICTED: uncharacterized protein LOC107857100 [Capsicum annuum]	-	GO:0009705//plant-type vacuole membrane;GO:0005783//endoplasmic reticulum;GO:0016021//integral component of membrane;	-	-	DMP2
CA08g16970	-	virNOG05172	S	-	gi|1026080416|ref|XP_016539454.1| PREDICTED: myosin-2 isoform X1 [Capsicum annuum]	-	-	-	-	-
CA10g18240	-	virNOG18485;virNOG23007	R	sp|O82081|UCC1_ARATH Uclacyanin 1 OS=Arabidopsis thaliana GN=UCC1 PE=1 SV=1	gi|1026006402|ref|XP_016555011.1| PREDICTED: blue copper protein-like [Capsicum annuum]	-	-	-	-	UCC1
CA01g25390	-	KOG1075	R	-	gi|698502963|ref|XP_009797103.1| PREDICTED: uncharacterized protein LOC104243590 [Nicotiana sylvestris]	-	-	-	-	-
CA02g01870	-	virNOG06010;braNOG10500	R	sp|Q8W3M4|Y4744_ARATH Uncharacterized protein At4g06744 OS=Arabidopsis thaliana GN=At4g06744 PE=2 SV=1	gi|1026025168|ref|XP_016558893.1| PREDICTED: uncharacterized protein At4g06744-like [Capsicum annuum]	-	-	-	-	At4g06744
CA11g06360	-	virNOG09124;virNOG23000	R	-	gi|1026001198|ref|XP_016552518.1| PREDICTED: uncharacterized protein LOC107851987 [Capsicum annuum]	-	-	-	-	-
CA09g17440	-	virNOG26114;virNOG27209	S	-	gi|223546663|gb|EEF48161.1| conserved hypothetical protein [Ricinus communis]	-	-	-	-	-
CA03g24990	-	virNOG09108	R	sp|Q9SRX3|GUN1_ARATH Endoglucanase 1 OS=Arabidopsis thaliana GN=CEL2 PE=2 SV=1	gi|1026039480|ref|XP_016565793.1| PREDICTED: endoglucanase 17 [Capsicum annuum]	-	-	-	-	CEL2
CA09g01740	-	virNOG23720;virNOG21115	KR	sp|Q681X4|ZAT5_ARATH Zinc finger protein ZAT5 OS=Arabidopsis thaliana GN=ZAT5 PE=2 SV=1	gi|1026004534|ref|XP_016554089.1| PREDICTED: zinc finger protein ZAT5-like [Capsicum annuum]	-	-	-	-	ZAT5
CA09g15320	-	virNOG10781	T	sp|Q64FQ2|PID2_ARATH Protein kinase PINOID 2 OS=Arabidopsis thaliana GN=PID2 PE=1 SV=1	gi|1026083518|ref|XP_016541097.1| PREDICTED: protein kinase PINOID 2 [Capsicum annuum]	GO:0048825//cotyledon development;GO:0006468//protein phosphorylation;	-	GO:0005524//ATP binding;GO:0004672//protein kinase activity;	-	PID2
CA03g33730	-	virNOG23484	R	sp|O64864|YLS3_ARATH Protein YLS3 OS=Arabidopsis thaliana GN=YLS3 PE=2 SV=1	gi|1026009849|ref|XP_016556632.1| PREDICTED: protein YLS3-like [Capsicum annuum]	GO:0006869//lipid transport;	-	GO:0008289//lipid binding;	-	YLS3
CA06g18060	-	virNOG20867	S	-	gi|1026008192|ref|XP_016555866.1| PREDICTED: uncharacterized protein LOC107855380 [Capsicum annuum]	GO:0006950//response to stress;	-	-	-	-
CA04g07710	-	virNOG13953	R	sp|Q9FJU9|E1313_ARATH Glucan endo-1,3-beta-glucosidase 13 OS=Arabidopsis thaliana GN=At5g56590 PE=1 SV=1	gi|1026050580|ref|XP_016570071.1| PREDICTED: glucan endo-1,3-beta-glucosidase 3-like [Capsicum annuum]	-	-	-	-	At5g56590
CA10g18250	-	virNOG06910	M	-	gi|1026006400|ref|XP_016555010.1| PREDICTED: putative ankyrin repeat protein RF_0381 [Capsicum annuum]	-	-	-	-	-
CA01g04130	-	virNOG26425	S	sp|Q56XJ7|Y4276_ARATH Uncharacterized protein At4g22758 OS=Arabidopsis thaliana GN=At4g22758 PE=2 SV=1	gi|1026021504|ref|XP_016552992.1| PREDICTED: uncharacterized protein LOC107852478 [Capsicum annuum]	-	-	-	-	At4g22758
CA03g36590	-	virNOG14912	R	sp|Q8GXC7|FBK50_ARATH F-box/kelch-repeat protein At3g06240 OS=Arabidopsis thaliana GN=At3g06240 PE=2 SV=1	gi|1026041082|ref|XP_016566611.1| PREDICTED: F-box/kelch-repeat protein At3g06240-like [Capsicum annuum]	-	-	-	-	At3g06240
CA10g22250	-	virNOG13622;virNOG19383;virNOG14912	R	sp|Q9LIR8|FBK67_ARATH F-box/kelch-repeat protein At3g23880 OS=Arabidopsis thaliana GN=At3g23880 PE=2 SV=1	gi|1026090683|ref|XP_016544576.1| PREDICTED: F-box/kelch-repeat protein At3g23880-like [Capsicum annuum]	-	-	-	-	At3g23880
CA06g10960	-	-	-	sp|Q9SD58|FB196_ARATH Putative F-box protein At3g47150 OS=Arabidopsis thaliana GN=At3g47150 PE=4 SV=2	gi|1026065347|ref|XP_016577108.1| PREDICTED: putative F-box protein At3g47150 [Capsicum annuum]	-	-	-	-	At3g47150
CA10g14360	-	virNOG23426	T	sp|P93224|NLTP2_SOLLC Non-specific lipid-transfer protein 2 OS=Solanum lycopersicum GN=LE16 PE=2 SV=1	gi|1026088235|ref|XP_016543253.1| PREDICTED: non-specific lipid-transfer protein 2 [Capsicum annuum] __gt;gi|60459407|gb|AAX20049.1| putative non-specific lipid transfer protein [Capsicum annuum]	GO:0006869//lipid transport;	-	GO:0008289//lipid binding;	-	LE16
CA01g21290	-	virNOG10920	R	sp|Q9CPU0|LGUL_MOUSE Lactoylglutathione lyase OS=Mus musculus GN=Glo1 PE=1 SV=3	gi|1026022227|ref|XP_016556958.1| PREDICTED: lactoylglutathione lyase-like [Capsicum annuum]	-	-	-	-	Glo1
CA12g16140	-	COG2124;virNOG08732	Q	sp|P93147|C81E1_GLYEC Isoflavone 2__apos;-hydroxylase OS=Glycyrrhiza echinata GN=CYP81E1 PE=1 SV=2	gi|970064565|ref|XP_015059253.1| PREDICTED: isoflavone 2__apos;-hydroxylase-like [Solanum pennellii]	GO:0055114//obsolete oxidation-reduction process;	GO:0016021//integral component of membrane;	GO:0016705//oxidoreductase activity, acting on paired donors, with incorporation or reduction of molecular oxygen;GO:0020037//heme binding;GO:0005506//iron ion binding;GO:0004497//monooxygenase activity;	-	CYP81E1
CA06g23600	-	virNOG39311;NOG23093;virNOG07519	DR	sp|F4JRS4|MORC7_ARATH Protein MICRORCHIDIA 7 OS=Arabidopsis thaliana GN=MORC7 PE=1 SV=1	gi|1026066432|ref|XP_016577630.1| PREDICTED: protein MICRORCHIDIA 7-like [Capsicum annuum]	-	-	-	-	MORC7
CA10g01970	K00799	KOG0406;virNOG16492	O	sp|Q03666|GSTX4_TOBAC Probable glutathione S-transferase OS=Nicotiana tabacum PE=2 SV=1	gi|1026090961|ref|XP_016544705.1| PREDICTED: probable glutathione S-transferase [Capsicum annuum]	-	-	-	ko00480(Glutathione metabolism)	-
CA03g15980	-	virNOG04158	R	sp|Q9FHM9|EXOL3_ARATH Protein EXORDIUM-like 3 OS=Arabidopsis thaliana GN=EXL3 PE=2 SV=1	gi|1026037409|ref|XP_016564817.1| PREDICTED: protein EXORDIUM-like 3 [Capsicum annuum]	-	GO:0016021//integral component of membrane;	-	-	EXL3
CA06g13760	-	virNOG16371	R	sp|Q4R0I0|PILR1_LINAL Bifunctional pinoresinol-lariciresinol reductase OS=Linum album GN=PLR1 PE=1 SV=1	gi|1026061064|ref|XP_016574982.1| PREDICTED: bifunctional pinoresinol-lariciresinol reductase 2-like [Capsicum annuum]	-	-	-	-	PLR1
CA02g08620	-	virNOG02739;virNOG17450	KR	sp|Q9SEZ1|ZHD11_ARATH Zinc-finger homeodomain protein 11 OS=Arabidopsis thaliana GN=ZHD11 PE=1 SV=1	gi|1026025511|ref|XP_016559049.1| PREDICTED: zinc-finger homeodomain protein 9-like [Capsicum annuum]	-	-	GO:0003677//DNA binding;	-	ZHD11
CA04g03340	-	virNOG34335;virNOG14825	T	sp|Q9FGK4|B561J_ARATH Cytochrome b561 and DOMON domain-containing protein At5g47530 OS=Arabidopsis thaliana GN=At5g47530 PE=2 SV=1	gi|970016633|ref|XP_015069424.1| PREDICTED: cytochrome b561 and DOMON domain-containing protein At5g35735-like [Solanum pennellii]	-	-	-	-	At5g47530
CA11g06070	-	virNOG11939	S	sp|Q9SD53|Y3720_ARATH UPF0481 protein At3g47200 OS=Arabidopsis thaliana GN=At3g47200 PE=2 SV=1	gi|565381764|ref|XP_006357232.1| PREDICTED: UPF0481 protein At3g47200-like [Solanum tuberosum]	-	GO:0016021//integral component of membrane;	-	-	At3g47200
CA06g15580	-	virNOG21472	S	sp|Q9LJB7|BBX32_ARATH B-box zinc finger protein 32 OS=Arabidopsis thaliana GN=BBX32 PE=1 SV=1	gi|1026009129|ref|XP_016556299.1| PREDICTED: B-box zinc finger protein 32 [Capsicum annuum]	GO:0071482//cellular response to light stimulus;GO:0007165//signal transduction;GO:0009791//post-embryonic development;GO:0009639//response to red or far red light;	GO:0044424//obsolete intracellular part;	-	-	BBX32
CA12g21410	-	virNOG12563;euNOG13263	S	-	gi|1026106752|ref|XP_016552369.1| PREDICTED: uncharacterized protein LOC107851794 [Capsicum annuum]	-	-	-	-	-
CA06g13910	-	COG0096	J	-	gi|971572815|ref|XP_015170049.1| PREDICTED: uncharacterized protein LOC107063116 [Solanum tuberosum]	-	-	-	-	-
CA07g09660	-	KOG0648;NOG61209;virNOG08304;NOG16293	TRL	sp|Q94B74|NUDT2_ARATH Nudix hydrolase 2 OS=Arabidopsis thaliana GN=NUDT2 PE=1 SV=1	gi|1026069903|ref|XP_016579387.1| PREDICTED: nudix hydrolase 2-like [Capsicum annuum] __gt;gi|1026069905|ref|XP_016579388.1| PREDICTED: nudix hydrolase 2-like [Capsicum annuum]	-	-	GO:0016787//hydrolase activity;	-	NUDT2
CA05g18800	-	virNOG00647;COG0515	T	sp|Q9LK35|THE1_ARATH Receptor-like protein kinase THESEUS 1 OS=Arabidopsis thaliana GN=THE1 PE=1 SV=1	gi|1026058580|ref|XP_016573691.1| PREDICTED: receptor-like protein kinase THESEUS 1 [Capsicum annuum]	GO:0006468//protein phosphorylation;	GO:0016021//integral component of membrane;	GO:0004674//protein serine/threonine kinase activity;GO:0005524//ATP binding;	-	THE1
CA12g19300	K00430	virNOG12299	G	sp|O81772|PER46_ARATH Peroxidase 46 OS=Arabidopsis thaliana GN=PER46 PE=3 SV=1	gi|1026101046|ref|XP_016549663.1| PREDICTED: peroxidase 46-like [Capsicum annuum]	-	-	-	ko00940(Phenylpropanoid biosynthesis)	PER46
CA09g01920	K08235	virNOG04875	R	sp|Q9SJL9|XTH32_ARATH Probable xyloglucan endotransglucosylase/hydrolase protein 32 OS=Arabidopsis thaliana GN=XTH32 PE=2 SV=1	gi|1026087325|ref|XP_016542804.1| PREDICTED: probable xyloglucan endotransglucosylase/hydrolase protein 32 [Capsicum annuum]	GO:0016998//cell wall macromolecule catabolic process;GO:0042546//cell wall biogenesis;GO:0010411//xyloglucan metabolic process;GO:0071555//cell wall organization;	GO:0048046//apoplast;GO:0005618//cell wall;	GO:0016762//xyloglucan:xyloglucosyl transferase activity;GO:0004553//hydrolase activity, hydrolyzing O-glycosyl compounds;	-	XTH32
CA01g07320	-	virNOG19856	S	-	gi|1026015134|ref|XP_016572911.1| PREDICTED: uncharacterized protein LOC107870776 [Capsicum annuum]	-	-	-	-	-
CA08g05770	-	COG2801;virNOG15679;virNOG26647	RL	-	gi|1026064663|ref|XP_016576774.1| PREDICTED: uncharacterized protein LOC107874514 [Capsicum annuum]	-	-	-	-	-
CA02g10450	-	virNOG25792	S	-	gi|723676481|ref|XP_010317041.1| PREDICTED: uncharacterized serine-rich protein C215.13 [Solanum lycopersicum]	-	-	-	-	-
CA04g08310	-	virNOG14670	S	-	gi|1026054296|ref|XP_016571682.1| PREDICTED: uncharacterized protein LOC107869736 [Capsicum annuum]	-	-	-	-	-
CA01g20200	-	virNOG01442	S	-	gi|1026017802|ref|XP_016538061.1| PREDICTED: uncharacterized protein LOC107839185 [Capsicum annuum]	-	-	-	-	-
CA12g01170	-	virNOG12669	S	sp|Q9SV07|ASAT1_ARATH Acyl-CoA--sterol O-acyltransferase 1 OS=Arabidopsis thaliana GN=ASAT1 PE=1 SV=1	gi|1026101656|ref|XP_016549948.1| PREDICTED: acyl-CoA--sterol O-acyltransferase 1-like [Capsicum annuum]	-	-	-	-	ASAT1
CA02g24810	-	virNOG10411	Q	sp|Q09851|AYR1_SCHPO NADPH-dependent 1-acyldihydroxyacetone phosphate reductase OS=Schizosaccharomyces pombe (strain 972 / ATCC 24843) GN=ayr1 PE=3 SV=2	gi|1026032004|ref|XP_016562194.1| PREDICTED: 3-oxoacyl-[acyl-carrier-protein] reductase FabG-like [Capsicum annuum]	GO:0055114//obsolete oxidation-reduction process;	-	GO:0016491//oxidoreductase activity;	-	ayr1
CA01g33020	K17756	virNOG01712	R	sp|O65709|FAO4A_ARATH Long-chain-alcohol oxidase FAO4A OS=Arabidopsis thaliana GN=FAO4A PE=3 SV=2	gi|1026020843|ref|XP_016550012.1| PREDICTED: long-chain-alcohol oxidase FAO4A-like [Capsicum annuum]	GO:0055114//obsolete oxidation-reduction process;	GO:0016020//membrane;	GO:0046577//long-chain-alcohol oxidase activity;GO:0050660//flavin adenine dinucleotide binding;	-	FAO4A
CA10g18760	-	virNOG06126	S	sp|Q9FL41|WTR38_ARATH WAT1-related protein At5g07050 OS=Arabidopsis thaliana GN=At5g07050 PE=2 SV=1	gi|1026089029|ref|XP_016543632.1| PREDICTED: WAT1-related protein At5g07050-like [Capsicum annuum]	GO:0055085//transmembrane transport;	GO:0016021//integral component of membrane;	GO:0022857//transmembrane transporter activity;	-	At5g07050
CA12g20800	-	virNOG16468;NOG166335	SR	-	gi|1026101925|ref|XP_016550042.1| PREDICTED: extensin-2-like [Capsicum annuum]	GO:0009664//plant-type cell wall organization;	-	GO:0005199//structural constituent of cell wall;	-	-
CA02g09970	K01025	virNOG10089;virNOG03572;NOG34758;virNOG29321	SR	sp|Q8L5A7|SOT15_ARATH Cytosolic sulfotransferase 15 OS=Arabidopsis thaliana GN=SOT15 PE=1 SV=1	gi|1026023698|ref|XP_016558209.1| PREDICTED: cytosolic sulfotransferase 15-like [Capsicum annuum]	-	-	-	-	SOT15
CA06g05080	K13420	virNOG05344;COG4886	ST	sp|Q1MX30|XA21_ORYSI Receptor kinase-like protein Xa21 OS=Oryza sativa subsp. indica GN=XA21 PE=1 SV=1	gi|1026062886|ref|XP_016575816.1| PREDICTED: probable LRR receptor-like serine/threonine-protein kinase At3g47570 [Capsicum annuum]	GO:0006468//protein phosphorylation;	GO:0016021//integral component of membrane;	GO:0004674//protein serine/threonine kinase activity;GO:0005524//ATP binding;	ko04626(Plant-pathogen interaction);ko04016(MAPK signaling pathway - plant)	XA21
CA02g16390	-	virNOG33152;virNOG06340	G	sp|Q9SCV4|BGAL8_ARATH Beta-galactosidase 8 OS=Arabidopsis thaliana GN=BGAL8 PE=2 SV=2	gi|1026027364|ref|XP_016559947.1| PREDICTED: beta-galactosidase 8-like isoform X1 [Capsicum annuum]	-	-	-	-	BGAL8
CA07g11530	-	virNOG09909	T	sp|Q9ZVP5|M3K18_ARATH Mitogen-activated protein kinase kinase kinase 18 OS=Arabidopsis thaliana GN=MAPKKK18 PE=1 SV=1	gi|1026004375|ref|XP_016554015.1| PREDICTED: mitogen-activated protein kinase kinase kinase ANP1-like [Capsicum annuum]	GO:0006468//protein phosphorylation;	-	GO:0004674//protein serine/threonine kinase activity;GO:0005524//ATP binding;	-	MAPKKK18
CA10g03820	-	virNOG13810	I	sp|Q9FJ40|GDL86_ARATH GDSL esterase/lipase At5g45960 OS=Arabidopsis thaliana GN=At5g45960 PE=2 SV=1	gi|1026001586|ref|XP_016552701.1| PREDICTED: GDSL esterase/lipase At5g45960-like [Capsicum annuum]	-	-	-	-	At5g45960
CA02g20470	-	virNOG02302;virNOG02365;virNOG14573	R	sp|Q8LB81|GDL79_ARATH GDSL esterase/lipase At5g33370 OS=Arabidopsis thaliana GN=At5g33370 PE=2 SV=1	gi|1026031885|ref|XP_016562136.1| PREDICTED: GDSL esterase/lipase At5g33370-like [Capsicum annuum]	-	-	GO:0016788//hydrolase activity, acting on ester bonds;	-	At5g33370
CA02g20750	K04730	virNOG15037	T	-	gi|1026028344|ref|XP_016560426.1| PREDICTED: protein kinase APK1A, chloroplastic-like isoform X3 [Capsicum annuum]	-	-	-	-	-
CA01g03710	-	virNOG05065	O	sp|O64495|SBT12_ARATH Subtilisin-like protease SBT1.2 OS=Arabidopsis thaliana GN=SBT1.2 PE=2 SV=1	gi|1026014134|ref|XP_016568687.1| PREDICTED: subtilisin-like protease SBT1.7 [Capsicum annuum]	GO:0006508//proteolysis;	-	GO:0004252//serine-type endopeptidase activity;	-	SBT1.2
CA11g03780	-	virNOG06353;NOG12493	SWMG	sp|Q940Q8|IX10L_ARATH Probable beta-1,4-xylosyltransferase IRX10L OS=Arabidopsis thaliana GN=IRX10L PE=2 SV=1	gi|971552631|ref|XP_006348731.2| PREDICTED: probable beta-1,4-xylosyltransferase IRX10L [Solanum tuberosum]	-	-	-	-	IRX10L
CA02g01500	K00121	virNOG12427;virNOG10826	Q	sp|Q9FH04|ADHL7_ARATH Alcohol dehydrogenase-like 7 OS=Arabidopsis thaliana GN=At5g42250 PE=2 SV=1	gi|698531467|ref|XP_009762562.1| PREDICTED: alcohol dehydrogenase-like 7 [Nicotiana sylvestris] __gt;gi|1025360959|ref|XP_016512700.1| PREDICTED: alcohol dehydrogenase-like 7 [Nicotiana tabacum]	-	-	-	ko00620(Pyruvate metabolism);ko00350(Tyrosine metabolism);ko00071(Fatty acid degradation);ko00010(Glycolysis / Gluconeogenesis)	At5g42250
CA11g12560	-	virNOG13704	G	-	gi|1026095378|ref|XP_016546886.1| PREDICTED: uncharacterized protein LOC107847171 [Capsicum annuum]	-	-	-	-	-
CA03g11090	K16732	virNOG01696	Z	sp|Q9FLP0|MA651_ARATH 65-kDa microtubule-associated protein 1 OS=Arabidopsis thaliana GN=MAP65-1 PE=1 SV=1	gi|565356022|ref|XP_006344873.1| PREDICTED: 65-kDa microtubule-associated protein 1-like [Solanum tuberosum]	GO:0000226//microtubule cytoskeleton organization;GO:0000910//cytokinesis;	-	GO:0008017//microtubule binding;	-	MAP65-1
CA06g21400	K13496	KOG1192	CG	sp|Q9ZQ96|U73C3_ARATH UDP-glycosyltransferase 73C3 OS=Arabidopsis thaliana GN=UGT73C3 PE=2 SV=1	gi|1026067354|ref|XP_016578114.1| PREDICTED: UDP-glycosyltransferase 73C3-like [Capsicum annuum]	-	-	-	ko00908(Zeatin biosynthesis)	UGT73C3
CA05g16010	K09837	virNOG07314	Q	sp|Q6TBX7|LUT1_ARATH Carotene epsilon-monooxygenase, chloroplastic OS=Arabidopsis thaliana GN=CYP97C1 PE=1 SV=1	gi|565343980|ref|XP_006339097.1| PREDICTED: carotene epsilon-monooxygenase, chloroplastic [Solanum tuberosum]	GO:0055114//obsolete oxidation-reduction process;GO:0016117//carotenoid biosynthetic process;	GO:0009941//chloroplast envelope;	GO:0020037//heme binding;GO:0005506//iron ion binding;GO:0009974//zeinoxanthin epsilon hydroxylase activity;	ko00906(Carotenoid biosynthesis)	CYP97C1
CA08g17140	-	virNOG37386;virNOG22984	R	sp|Q948Z4|SNAK1_SOLTU Snakin-1 OS=Solanum tuberosum GN=SN1 PE=1 SV=1	gi|1026075964|ref|XP_016582358.1| PREDICTED: peamaclein [Capsicum annuum]	-	-	-	-	SN1
CA04g19420	K13963	NOG168447;COG4826	SO	sp|Q9S7T8|SPZX_ARATH Serpin-ZX OS=Arabidopsis thaliana GN=At1g47710 PE=1 SV=1	gi|1026053801|ref|XP_016571458.1| PREDICTED: serpin-ZX-like [Capsicum annuum]	-	-	-	-	At1g47710
CA04g03550	-	virNOG25597;KOG1347;virNOG19869	R	-	gi|1026054437|ref|XP_016571741.1| PREDICTED: uncharacterized protein LOC107869836 [Capsicum annuum] __gt;gi|1026054439|ref|XP_016571742.1| PREDICTED: uncharacterized protein LOC107869836 [Capsicum annuum]	-	-	-	-	-
CA06g19670	-	virNOG03556	R	sp|Q9FM03|DOF56_ARATH Dof zinc finger protein DOF5.6 OS=Arabidopsis thaliana GN=DOF5.6 PE=2 SV=2	gi|1026065038|ref|XP_016576966.1| PREDICTED: dof zinc finger protein DOF5.6-like [Capsicum annuum]	GO:0006355//regulation of transcription, DNA-templated;	-	GO:0003677//DNA binding;	-	DOF5.6
CA10g07290	-	virNOG06010;COG4886;virNOG04219	SR	sp|Q8W3M4|Y4744_ARATH Uncharacterized protein At4g06744 OS=Arabidopsis thaliana GN=At4g06744 PE=2 SV=1	gi|1026092768|ref|XP_016545566.1| PREDICTED: uncharacterized protein At4g06744-like [Capsicum annuum]	-	-	-	-	At4g06744
CA11g08190	-	virNOG00350	R	sp|Q949Z1|PGLR4_ARATH Polygalacturonase At1g48100 OS=Arabidopsis thaliana GN=At1g48100 PE=2 SV=1	gi|1026098940|ref|XP_016548554.1| PREDICTED: polygalacturonase At1g48100-like [Capsicum annuum]	GO:0005975//carbohydrate metabolic process;GO:0071555//cell wall organization;	GO:0005576//extracellular region;	GO:0004650//polygalacturonase activity;	-	At1g48100
CA07g04020	-	euNOG48985;virNOG25609	R	-	gi|970050790|ref|XP_015086933.1| PREDICTED: uncharacterized protein LOC107030038 [Solanum pennellii]	-	-	-	-	-
CA06g03390	-	virNOG22252;virNOG33814;virNOG22308	R	sp|Q9M015|Y5161_ARATH Uncharacterized protein At5g01610 OS=Arabidopsis thaliana GN=At5g01610 PE=1 SV=1	gi|1026065705|ref|XP_016577251.1| PREDICTED: uncharacterized protein LOC107875151 [Capsicum annuum]	-	-	-	-	At5g01610
CA01g17930	-	virNOG09962	R	sp|Q8LJW3|ACR4_ARATH ACT domain-containing protein ACR4 OS=Arabidopsis thaliana GN=ACR4 PE=2 SV=1	gi|1026016728|ref|XP_016579011.1| PREDICTED: ACT domain-containing protein ACR4-like [Capsicum annuum]	-	-	-	-	ACR4
CA09g07360	K09338	virNOG01745	K	sp|Q94C37|HDG2_ARATH Homeobox-leucine zipper protein HDG2 OS=Arabidopsis thaliana GN=HDG2 PE=1 SV=1	gi|1026072651|ref|XP_016580642.1| PREDICTED: homeobox-leucine zipper protein HDG2-like [Capsicum annuum]	-	-	-	-	HDG2
CA01g03230	-	virNOG03793	Q	sp|Q7XU38|C87A3_ORYSJ Cytochrome P450 87A3 OS=Oryza sativa subsp. japonica GN=CYP87A3 PE=2 SV=3	gi|1026013858|ref|XP_016567550.1| PREDICTED: cytochrome P450 87A3 [Capsicum annuum]	-	-	-	-	CYP87A3
CA04g17530	-	virNOG07842	K	sp|Q6AWY3|GRF6_ORYSJ Growth-regulating factor 6 OS=Oryza sativa subsp. japonica GN=GRF6 PE=2 SV=2	gi|1027857098|ref|NP_001311867.1| growth-regulating factor 1-like [Capsicum annuum] __gt;gi|257831433|gb|ACV71017.1| UPA17 [Capsicum annuum]	GO:0032502//developmental process;GO:0006355//regulation of transcription, DNA-templated;	GO:0005634//nucleus;	GO:0005524//ATP binding;	-	GRF6
CA02g09730	-	virNOG10217	S	sp|O49432|QRT3_ARATH Polygalacturonase QRT3 OS=Arabidopsis thaliana GN=QRT3 PE=2 SV=1	gi|1026025800|ref|XP_016559182.1| PREDICTED: polygalacturonase QRT3 [Capsicum annuum]	-	-	-	-	QRT3
CA02g21040	-	virNOG05695	S	sp|O80919|TBL34_ARATH Protein trichome birefringence-like 34 OS=Arabidopsis thaliana GN=TBL34 PE=2 SV=2	gi|971539104|ref|XP_006340816.2| PREDICTED: protein trichome birefringence-like 34 isoform X1 [Solanum tuberosum]	-	-	-	-	TBL34
CA08g02460	K17991	virNOG13250	R	sp|Q9CAB7|PXG4_ARATH Probable peroxygenase 4 OS=Arabidopsis thaliana GN=PXG4 PE=1 SV=1	gi|1026076463|ref|XP_016537486.1| PREDICTED: probable peroxygenase 5 [Capsicum annuum]	-	-	-	ko00073(Cutin, suberine and wax biosynthesis)	PXG4
CA07g20140	-	virNOG04835	T	sp|O48788|Y2267_ARATH Probable inactive receptor kinase At2g26730 OS=Arabidopsis thaliana GN=At2g26730 PE=1 SV=1	gi|1026070291|ref|XP_016579555.1| PREDICTED: probable inactive receptor kinase At4g23740 [Capsicum annuum]	-	-	-	-	At2g26730
CA01g03420	-	virNOG40799;virNOG20351	S	-	gi|1026021491|ref|XP_016552938.1| PREDICTED: uncharacterized protein LOC107852415 [Capsicum annuum]	-	-	-	-	-
CA01g05800	-	KOG0143;virNOG12218;COG3491	QR	sp|Q7LL04|YQK1_SCHPO UPF0676 protein C1494.01 OS=Schizosaccharomyces pombe (strain 972 / ATCC 24843) GN=SPCC1494.01 PE=3 SV=2	gi|970046463|ref|XP_015084740.1| PREDICTED: UPF0676 protein C1494.01-like [Solanum pennellii]	-	-	-	-	SPCC1494.01
CA02g29520	-	virNOG02432	S	sp|Q9M3C6|PSA3C_ARATH Photosystem I assembly factor PSA3, chloroplastic OS=Arabidopsis thaliana GN=PSA3 PE=1 SV=1	gi|1026030586|ref|XP_016561546.1| PREDICTED: uncharacterized protein LOC107860636 [Capsicum annuum]	-	-	-	-	PSA3
CA02g08950	-	virNOG13883	S	-	gi|1026025622|ref|XP_016559096.1| PREDICTED: U-box domain-containing protein 7 [Capsicum annuum]	-	GO:0005634//nucleus;GO:0005737//cytoplasm;	-	-	-
CA09g06410	-	virNOG14703	R	-	gi|1026086221|ref|XP_016542289.1| PREDICTED: mitogen-activated protein kinase-binding protein 1 [Capsicum annuum]	-	-	-	-	-
CA02g04160	-	virNOG07383	S	-	gi|970008763|ref|XP_015065254.1| PREDICTED: uncharacterized protein LOC107010482 [Solanum pennellii]	-	-	-	-	-
CA06g23760	-	virNOG25612	S	-	gi|1026063809|ref|XP_016576255.1| PREDICTED: uncharacterized protein LOC107873835 [Capsicum annuum]	-	-	-	-	-
CA12g19420	K15191	virNOG01465	R	sp|O80567|LRP6B_ARATH La-related protein 6B OS=Arabidopsis thaliana GN=LARP6B PE=1 SV=2	gi|1026106084|ref|XP_016552056.1| PREDICTED: la-related protein 6B-like [Capsicum annuum]	GO:0006396//RNA processing;	GO:0005634//nucleus;	GO:0003723//RNA binding;GO:0000166//nucleotide binding;	-	LARP6B
CA04g21150	-	virNOG07720	R	-	gi|1026052541|ref|XP_016570724.1| PREDICTED: probable leucine-rich repeat receptor-like protein kinase At1g35710 [Capsicum annuum]	-	-	-	-	-
CA07g16250	K00799	virNOG16492	O	sp|Q03666|GSTX4_TOBAC Probable glutathione S-transferase OS=Nicotiana tabacum PE=2 SV=1	gi|1026073454|ref|XP_016581041.1| PREDICTED: probable glutathione S-transferase [Capsicum annuum]	-	-	-	ko00480(Glutathione metabolism)	-
CA12g08100	K15803	virNOG05092	R	sp|Q6Q3H3|TPSGD_VITVI (-)-germacrene D synthase OS=Vitis vinifera GN=VIT_19s0014g04930 PE=1 SV=1	gi|971579849|ref|XP_015159075.1| PREDICTED: (-)-germacrene D synthase-like isoform X1 [Solanum tuberosum] __gt;gi|971579851|ref|XP_015159076.1| PREDICTED: (-)-germacrene D synthase-like isoform X1 [Solanum tuberosum]	GO:0008152//metabolic process;	-	GO:0000287//magnesium ion binding;GO:0010333//terpene synthase activity;	ko00909(Sesquiterpenoid and triterpenoid biosynthesis)	VIT_19s0014g04930
CA01g34270	-	COG0475;virNOG05203	P	sp|Q9LUN4|CHX19_ARATH Cation/H(+) antiporter 19 OS=Arabidopsis thaliana GN=CHX19 PE=2 SV=1	gi|460398349|ref|XP_004244724.1| PREDICTED: cation/H(+) antiporter 18-like [Solanum lycopersicum]	-	-	-	-	CHX19
CA02g16380	-	KOG0496;virNOG33152	G	sp|Q10NX8|BGAL6_ORYSJ Beta-galactosidase 6 OS=Oryza sativa subsp. japonica GN=Os03g0255100 PE=1 SV=2	gi|1026027364|ref|XP_016559947.1| PREDICTED: beta-galactosidase 8-like isoform X1 [Capsicum annuum]	-	-	-	-	Os03g0255100
CA03g26350	-	virNOG03177	S	-	gi|1026042828|ref|XP_016567637.1| PREDICTED: uncharacterized protein LOC107865969 isoform X1 [Capsicum annuum]	-	-	-	-	-
CA01g32570	K13459	virNOG05067	T	sp|Q9T048|DRL27_ARATH Disease resistance protein At4g27190 OS=Arabidopsis thaliana GN=At4g27190 PE=2 SV=1	gi|1026020621|ref|XP_016549333.1| PREDICTED: disease resistance protein At4g27190-like [Capsicum annuum]	-	-	-	ko04626(Plant-pathogen interaction)	At4g27190
CA06g01240	-	KOG4658	T	-	gi|1026064657|ref|XP_016576771.1| PREDICTED: putative late blight resistance protein homolog R1B-17, partial [Capsicum annuum]	-	-	-	-	-
CA01g06030	K01535	virNOG01077;COG0474	P	sp|P22180|PMA1_SOLLC Plasma membrane ATPase 1 OS=Solanum lycopersicum GN=LHA1 PE=2 SV=1	gi|1026021646|ref|XP_016553595.1| PREDICTED: plasma membrane ATPase 1-like [Capsicum annuum]	GO:0006754//ATP biosynthetic process;GO:1902600//proton transmembrane transport;	GO:0016021//integral component of membrane;	GO:0046872//metal ion binding;GO:0005524//ATP binding;GO:0008553//P-type proton-exporting transporter activity;	ko00190(Oxidative phosphorylation)	LHA1
CA06g06390	K01051	virNOG12271;virNOG14046	R	sp|Q9STY3|PME33_ARATH Probable pectinesterase/pectinesterase inhibitor 33 OS=Arabidopsis thaliana GN=PME33 PE=2 SV=1	gi|565383238|ref|XP_006357927.1| PREDICTED: probable pectinesterase/pectinesterase inhibitor 33 [Solanum tuberosum]	-	-	-	ko00040(Pentose and glucuronate interconversions)	PME33
CA02g13650	-	virNOG04394;virNOG12896;virNOG06041;virNOG05065	O	sp|O64495|SBT12_ARATH Subtilisin-like protease SBT1.2 OS=Arabidopsis thaliana GN=SBT1.2 PE=2 SV=1	gi|1026026813|ref|XP_016559674.1| PREDICTED: subtilisin-like protease SBT1.2 [Capsicum annuum]	GO:0006508//proteolysis;	-	GO:0004252//serine-type endopeptidase activity;	-	SBT1.2
CA09g00470	K17479	virNOG08400	O	sp|Q9LH89|Y3885_ARATH Uncharacterized protein At3g28850 OS=Arabidopsis thaliana GN=At3g28850 PE=4 SV=1	gi|1026083455|ref|XP_016541069.1| PREDICTED: uncharacterized protein LOC107841748 [Capsicum annuum]	GO:0055114//obsolete oxidation-reduction process;GO:0045454//cell redox homeostasis;	GO:0009506//plasmodesma;GO:0005623//obsolete cell;	GO:0015035//protein-disulfide reductase activity;GO:0009055//electron transfer activity;	-	At3g28850
CA01g22500	K01051	virNOG02342	G	sp|Q8VYZ3|PME53_ARATH Probable pectinesterase 53 OS=Arabidopsis thaliana GN=PME53 PE=2 SV=1	gi|1026018117|ref|XP_016539753.1| PREDICTED: putative pectinesterase 63 [Capsicum annuum]	GO:0045490//pectin catabolic process;GO:0042545//cell wall modification;	GO:0005618//cell wall;	GO:0045330//aspartyl esterase activity;GO:0030599//pectinesterase activity;	ko00040(Pentose and glucuronate interconversions)	PME53
CA03g20180	-	virNOG03103	K	sp|Q9FNE9|ATXR6_ARATH Histone-lysine N-methyltransferase ATXR6 OS=Arabidopsis thaliana GN=ATXR6 PE=1 SV=1	gi|1026043103|ref|XP_016567781.1| PREDICTED: histone-lysine N-methyltransferase ATXR6 [Capsicum annuum]	-	-	-	-	ATXR6
CA01g26270	-	virNOG32333;virNOG32953;NOG161537	SR	-	gi|1026012727|ref|XP_016560544.1| PREDICTED: uncharacterized protein LOC107859903 [Capsicum annuum]	-	-	-	-	-
CA06g16030	K03257	virNOG04502	J	sp|P41381|IF4A8_TOBAC Eukaryotic initiation factor 4A-8 OS=Nicotiana tabacum PE=2 SV=1	gi|1026065132|ref|XP_016577014.1| PREDICTED: eukaryotic initiation factor 4A-8 [Capsicum annuum]	-	-	-	-	-
CA02g05030	-	virNOG36647;euNOG44956	SR	-	gi|969998386|ref|XP_015072564.1| PREDICTED: uncharacterized protein LOC107016677 [Solanum pennellii]	-	-	-	-	-
CA03g11140	-	-	-	-	gi|698524899|ref|XP_009759260.1| PREDICTED: uncharacterized protein LOC104211835 isoform X1 [Nicotiana sylvestris]	-	-	-	-	-
CA03g27070	-	-	-	sp|P60496|BABL_LILLO Chemocyanin OS=Lilium longiflorum PE=1 SV=1	gi|1026079769|ref|XP_016539124.1| PREDICTED: basic blue protein-like [Capsicum annuum]	-	-	GO:0009055//electron transfer activity;	-	-
CA08g14490	-	virNOG15559;virNOG12556	S	-	gi|1026075841|ref|XP_016582293.1| PREDICTED: uncharacterized protein LOC107879877 [Capsicum annuum]	-	-	-	-	-
CA02g01400	-	virNOG09474	S	sp|F4I2H7|TPX2_ARATH Protein TPX2 OS=Arabidopsis thaliana GN=TPX2 PE=1 SV=1	gi|1026031409|ref|XP_016561919.1| PREDICTED: uncharacterized protein LOC107861025 [Capsicum annuum]	-	-	-	-	TPX2
CA02g24980	-	virNOG24141	S	-	gi|1026029435|ref|XP_016560976.1| PREDICTED: uncharacterized protein LOC107860215 [Capsicum annuum]	-	-	-	-	-
CA10g20080	-	virNOG13562	S	sp|Q9SD53|Y3720_ARATH UPF0481 protein At3g47200 OS=Arabidopsis thaliana GN=At3g47200 PE=2 SV=1	gi|1026091418|ref|XP_016544905.1| PREDICTED: UPF0481 protein At3g47200-like [Capsicum annuum]	-	-	-	-	At3g47200
CA09g18230	K13065	virNOG03060;NOG129133	SR	sp|Q8GSM7|HST_TOBAC Shikimate O-hydroxycinnamoyltransferase OS=Nicotiana tabacum GN=HST PE=1 SV=1	gi|1026082062|ref|XP_016540288.1| PREDICTED: shikimate O-hydroxycinnamoyltransferase-like [Capsicum annuum]	-	-	-	ko00945(Stilbenoid, diarylheptanoid and gingerol biosynthesis);ko00941(Flavonoid biosynthesis);ko00940(Phenylpropanoid biosynthesis)	HST
CA05g18280	-	KOG0504;euNOG41797;virNOG19696	SR	-	gi|1026101129|ref|XP_016549704.1| PREDICTED: protein ACCELERATED CELL DEATH 6-like [Capsicum annuum] __gt;gi|1026101131|ref|XP_016549705.1| PREDICTED: protein ACCELERATED CELL DEATH 6-like [Capsicum annuum]	-	-	-	-	-
CA12g13790	-	virNOG09054	S	sp|Q9SIP1|UP3_ARATH Stress-response A/B barrel domain-containing protein UP3 OS=Arabidopsis thaliana GN=UP3 PE=1 SV=1	gi|970068327|ref|XP_015061291.1| PREDICTED: uncharacterized protein LOC107007263 [Solanum pennellii] __gt;gi|970068329|ref|XP_015061292.1| PREDICTED: uncharacterized protein LOC107007263 [Solanum pennellii] __gt;gi|970068331|ref|XP_015061293.1| PREDICTED: uncharacterized protein LOC107007263 [Solanum pennellii] __gt;gi|970068333|ref|XP_015061294.1| PREDICTED: uncharacterized protein LOC107007263 …	-	-	-	-	UP3
CA01g33230	-	virNOG19880	R	sp|Q9SI72|PMEI9_ARATH Pectinesterase inhibitor 9 OS=Arabidopsis thaliana GN=PMEI9 PE=2 SV=1	gi|1026021237|ref|XP_016551865.1| PREDICTED: 21 kDa protein-like [Capsicum annuum]	-	-	-	-	PMEI9
CA12g06890	-	virNOG29577	T	sp|Q40392|TMVRN_NICGU TMV resistance protein N OS=Nicotiana glutinosa GN=N PE=1 SV=1	gi|565391048|ref|XP_006361238.1| PREDICTED: TMV resistance protein N-like isoform X2 [Solanum tuberosum]	GO:0007165//signal transduction;GO:0006952//defense response;	-	GO:0043531//ADP binding;	-	N
CA08g10600	-	-	-	-	gi|1026078448|ref|XP_016538430.1| PREDICTED: extensin-2-like [Capsicum annuum]	-	-	-	-	-
CA04g16290	-	virNOG12942	S	sp|Q9SUM4|VIL2_ARATH VIN3-like protein 2 OS=Arabidopsis thaliana GN=VIL2 PE=1 SV=1	gi|1026045661|ref|XP_016569019.1| PREDICTED: VIN3-like protein 3 isoform X1 [Capsicum annuum]	-	-	-	-	VIL2
CA08g09860	-	virNOG02167	K	sp|Q6X5Y6|WRI1_ARATH Ethylene-responsive transcription factor WRI1 OS=Arabidopsis thaliana GN=WRI1 PE=2 SV=1	gi|1026078252|ref|XP_016538325.1| PREDICTED: AP2-like ethylene-responsive transcription factor At1g16060 [Capsicum annuum]	-	-	-	-	WRI1
CA03g04010	-	KOG0504;virNOG12184;virNOG27906	SR	-	gi|1026042342|ref|XP_016567379.1| PREDICTED: uncharacterized protein LOC107865686 [Capsicum annuum]	-	-	-	-	-
CA04g02720	-	virNOG11968	S	sp|Q9FI78|HST_ARATH Shikimate O-hydroxycinnamoyltransferase OS=Arabidopsis thaliana GN=HST PE=1 SV=1	gi|460394555|ref|XP_004242867.1| PREDICTED: omega-hydroxypalmitate O-feruloyl transferase-like [Solanum lycopersicum]	-	-	-	-	HST
CA11g19210	-	virNOG21252	S	-	gi|1026095114|ref|XP_016546765.1| PREDICTED: uncharacterized protein LOC107847028 [Capsicum annuum]	-	-	-	-	-
CA01g30870	-	virNOG00084	S	sp|Q9SND9|Y3028_ARATH Uncharacterized acetyltransferase At3g50280 OS=Arabidopsis thaliana GN=At3g50280 PE=3 SV=1	gi|1026022699|ref|XP_016557724.1| PREDICTED: uncharacterized acetyltransferase At3g50280-like [Capsicum annuum]	-	-	-	-	At3g50280
CA01g33780	-	virNOG14018	L	sp|Q8L7W2|NUDT8_ARATH Nudix hydrolase 8 OS=Arabidopsis thaliana GN=NUDT8 PE=2 SV=2	gi|1026021090|ref|XP_016551138.1| PREDICTED: nudix hydrolase 8-like [Capsicum annuum]	-	-	-	-	NUDT8
CA03g16080	-	virNOG14833	S	-	gi|1026037202|ref|XP_016564730.1| PREDICTED: uncharacterized protein LOC107863359 [Capsicum annuum]	-	-	-	-	-
CA03g29590	-	virNOG03764	Q	sp|Q9FF12|GSXL9_ARATH Flavin-containing monooxygenase FMO GS-OX-like 9 OS=Arabidopsis thaliana GN=At5g07800 PE=2 SV=1	gi|1026034299|ref|XP_016563317.1| PREDICTED: flavin-containing monooxygenase FMO GS-OX-like 9 isoform X1 [Capsicum annuum]	-	-	-	-	At5g07800
CA05g06820	-	virNOG17222	T	sp|Q9M667|RPP13_ARATH Disease resistance protein RPP13 OS=Arabidopsis thaliana GN=RPP13 PE=2 SV=2	gi|1026055949|ref|XP_016572488.1| PREDICTED: disease resistance protein RPP13-like [Capsicum annuum]	-	-	-	-	RPP13
CA09g07050	-	euNOG30951;NOG170671	S	-	gi|723749356|ref|XP_010314046.1| PREDICTED: uncharacterized protein LOC104644893 [Solanum lycopersicum]	-	-	-	-	-
CA01g19570	K01373	virNOG00796	O	sp|P43296|RD19A_ARATH Cysteine protease RD19A OS=Arabidopsis thaliana GN=RD19A PE=1 SV=1	gi|1026081125|ref|XP_016539813.1| PREDICTED: cysteine proteinase RD19a-like [Capsicum annuum]	GO:0006508//proteolysis;	-	GO:0008234//cysteine-type peptidase activity;	ko04626(Plant-pathogen interaction)	RD19A
CA12g15020	K15255	NOG103609;virNOG02250;virNOG27847	SD	-	gi|698533375|ref|XP_009763501.1| PREDICTED: uncharacterized protein LOC104215416 isoform X1 [Nicotiana sylvestris] __gt;gi|698533377|ref|XP_009763502.1| PREDICTED: uncharacterized protein LOC104215416 isoform X1 [Nicotiana sylvestris] __gt;gi|698533379|ref|XP_009763503.1| PREDICTED: uncharacterized protein LOC104215416 isoform X1 [Nicotiana sylvestris] __gt;gi|698533381|ref|XP_009763504.1| PREDIC…	-	-	-	-	-
CA03g30120	K00799	virNOG18104	O	sp|Q9CA57|GSTUA_ARATH Glutathione S-transferase U10 OS=Arabidopsis thaliana GN=GSTU10 PE=2 SV=1	gi|1026042698|ref|XP_016567572.1| PREDICTED: glutathione S-transferase U10-like [Capsicum annuum]	-	-	-	ko00480(Glutathione metabolism)	GSTU10
CA01g02190	-	virNOG20280	S	-	gi|1026013516|ref|XP_016566505.1| PREDICTED: uncharacterized protein LOC107864593 isoform X2 [Capsicum annuum]	-	-	-	-	-
CA08g13780	-	virNOG32911;NOG124671	ST	sp|Q40392|TMVRN_NICGU TMV resistance protein N OS=Nicotiana glutinosa GN=N PE=1 SV=1	gi|1026075072|ref|XP_016581921.1| PREDICTED: putative disease resistance protein At4g11170 [Capsicum annuum]	-	-	-	-	N
CA04g16970	K18195	virNOG09009	S	sp|Q8RJP2|RHIE_DICD3 Rhamnogalacturonate lyase OS=Dickeya dadantii (strain 3937) GN=rhiE PE=1 SV=1	gi|460385709|ref|XP_004238544.1| PREDICTED: probable rhamnogalacturonate lyase B [Solanum lycopersicum]	-	-	-	-	rhiE
CA02g28630	-	virNOG13562	S	sp|Q9SD53|Y3720_ARATH UPF0481 protein At3g47200 OS=Arabidopsis thaliana GN=At3g47200 PE=2 SV=1	gi|1026032196|ref|XP_016562286.1| PREDICTED: UPF0481 protein At3g47200-like [Capsicum annuum]	-	-	-	-	At3g47200
CA12g20250	-	virNOG17919;virNOG21664;virNOG14290	T	-	gi|1026004384|ref|XP_016554020.1| PREDICTED: cyclin-dependent kinase inhibitor 4-like [Capsicum annuum]	GO:0009987//cellular process;	-	-	-	-
CA07g08960	-	virNOG12141;virNOG07848	S	-	gi|1026022757|ref|XP_016557752.1| PREDICTED: putative WEB family protein At1g65010, chloroplastic isoform X1 [Capsicum annuum]	-	-	-	-	-
CA05g06550	K03283	virNOG13565	S	-	gi|698508688|ref|XP_009799599.1| PREDICTED: uncharacterized protein LOC104245656 [Nicotiana sylvestris]	-	-	-	ko04144(Endocytosis);ko04141(Protein processing in endoplasmic reticulum);ko03040(Spliceosome)	-
CA10g05650	-	virNOG17337	S	sp|Q84TH6|DIR23_ARATH Dirigent protein 23 OS=Arabidopsis thaliana GN=DIR23 PE=2 SV=1	gi|1026001444|ref|XP_016552635.1| PREDICTED: dirigent protein 22-like [Capsicum annuum]	-	-	-	-	DIR23
CA05g20120	-	virNOG11142	R	sp|Q9SLN8|DBR_TOBAC 2-alkenal reductase (NADP(+)-dependent) OS=Nicotiana tabacum GN=DBR PE=1 SV=1	gi|1026058892|ref|XP_016573840.1| PREDICTED: 2-alkenal reductase (NADP(+)-dependent) [Capsicum annuum]	GO:0055114//obsolete oxidation-reduction process;	-	GO:0008270//zinc ion binding;GO:0016491//oxidoreductase activity;	-	DBR
CA12g16920	-	virNOG02019	S	sp|O22227|MIZ1_ARATH Protein MIZU-KUSSEI 1 OS=Arabidopsis thaliana GN=MIZ1 PE=1 SV=1	gi|1026003713|ref|XP_016553693.1| PREDICTED: protein MIZU-KUSSEI 1-like [Capsicum annuum] __gt;gi|1026011642|ref|XP_016557478.1| PREDICTED: protein MIZU-KUSSEI 1-like [Capsicum annuum]	-	-	-	-	MIZ1
CA07g16610	K11380	virNOG10187	R	sp|Q803A0|JADE1_DANRE Protein Jade-1 OS=Danio rerio GN=jade1 PE=2 SV=1	gi|1026073524|ref|XP_016581072.1| PREDICTED: protein Jade-1 [Capsicum annuum]	-	-	GO:0046872//metal ion binding;	-	jade1
CA03g28080	K04730	virNOG00202	T	sp|Q9FHK7|Y5516_ARATH Probable leucine-rich repeat receptor-like protein kinase At5g05160 OS=Arabidopsis thaliana GN=At5g05160 PE=2 SV=1	gi|1026042785|ref|XP_016567614.1| PREDICTED: probable inactive receptor kinase At2g26730 isoform X1 [Capsicum annuum]	-	-	-	-	At5g05160
CA12g18600	-	virNOG02882	T	sp|Q9SW11|PUB35_ARATH U-box domain-containing protein 35 OS=Arabidopsis thaliana GN=PUB35 PE=2 SV=2	gi|1026103363|ref|XP_016550739.1| PREDICTED: U-box domain-containing protein 35-like isoform X1 [Capsicum annuum]	GO:0006468//protein phosphorylation;GO:0006950//response to stress;	-	GO:0005524//ATP binding;GO:0004672//protein kinase activity;	-	PUB35
CA05g03120	-	virNOG25310	S	-	gi|723689330|ref|XP_010319252.1| PREDICTED: uncharacterized protein LOC104646695 [Solanum lycopersicum]	-	-	-	-	-
CA12g04900	K19791	COG2132;virNOG16343	Q	sp|Q9SU40|SKU5_ARATH Monocopper oxidase-like protein SKU5 OS=Arabidopsis thaliana GN=SKU5 PE=1 SV=1	gi|1026101127|ref|XP_016549702.1| PREDICTED: monocopper oxidase-like protein SKU5 [Capsicum annuum]	-	-	-	-	SKU5
CA06g09030	-	virNOG01369	S	sp|Q9SF32|IQD1_ARATH Protein IQ-DOMAIN 1 OS=Arabidopsis thaliana GN=IQD1 PE=1 SV=1	gi|1026061901|ref|XP_016575384.1| PREDICTED: protein IQ-DOMAIN 1-like [Capsicum annuum]	-	-	-	-	IQD1
CA11g12250	-	virNOG13704	G	-	gi|971587371|ref|XP_015161072.1| PREDICTED: uncharacterized protein LOC107059149 [Solanum tuberosum]	-	-	-	-	-
CA04g05340	-	virNOG09935	P	sp|Q9SA37|CHX1_ARATH Cation/H(+) antiporter 1 OS=Arabidopsis thaliana GN=CHX1 PE=2 SV=1	gi|1026051802|ref|XP_016570342.1| PREDICTED: cation/H(+) antiporter 2-like isoform X1 [Capsicum annuum]	-	-	-	-	CHX1
CA07g01290	K03255	virNOG05664;strNOG05663	R	sp|F4JKH6|TSS_ARATH Protein TSS OS=Arabidopsis thaliana GN=TSS PE=1 SV=1	gi|1026005795|ref|XP_016554710.1| PREDICTED: protein TSS isoform X2 [Capsicum annuum]	-	-	-	-	TSS
CA04g06340	-	virNOG19527;virNOG24868	S	-	gi|1026054338|ref|XP_016571697.1| PREDICTED: uncharacterized protein LOC107869770 [Capsicum annuum]	-	-	-	-	-
CA02g20850	K00430	virNOG01540	G	sp|Q43872|PER64_ARATH Peroxidase 64 OS=Arabidopsis thaliana GN=PER64 PE=1 SV=1	gi|1026028318|ref|XP_016560411.1| PREDICTED: peroxidase 64-like isoform X1 [Capsicum annuum]	GO:0055114//obsolete oxidation-reduction process;GO:0006979//response to oxidative stress;GO:0098869//cellular oxidant detoxification;GO:0042744//hydrogen peroxide catabolic process;	GO:0005576//extracellular region;	GO:0020037//heme binding;GO:0046872//metal ion binding;GO:0004601//peroxidase activity;	ko00940(Phenylpropanoid biosynthesis)	PER64
[truncated: 30 more rows]
