# Supplementary material for: Trichoderma brevicompactum 6311: Prevention and Control of Phytophthora capsici and Its Growth-Promoting Effect
Source: J Fungi (Basel). 2025 Jan 30;11(2):105. doi: 10.3390/jof11020105 (PMC11856043; doi:10.3390/jof11020105)
Supplement: Supplementary file 1 [file jof-11-00105-s001.zip › Table S4-Ck-6311.xlsx]

## Sheet: Sheet1
Tables S4 Upregulated gene information of strain 6311.
id	KEGG	eggNOG	eggNOG Class	Swissprot	NR Description	BP	CC	MF	Pathway	SwissProtName
CA08g16140	-	virNOG06916;COG3491	QR	sp|Q9ZSA7|DLO2_ARATH Protein DMR6-LIKE OXYGENASE 2 OS=Arabidopsis thaliana GN=DLO2 PE=2 SV=1	gi|1026075887|ref|XP_016582318.1| PREDICTED: protein DMR6-LIKE OXYGENASE 2-like [Capsicum annuum]	-	-	-	-	DLO2
CA04g13780	K10999	virNOG02099	O	sp|O48947|CESA2_ARATH Cellulose synthase A catalytic subunit 2 [UDP-forming] OS=Arabidopsis thaliana GN=CESA2 PE=1 SV=1	gi|1026046616|ref|XP_016569445.1| PREDICTED: cellulose synthase A catalytic subunit 2 [UDP-forming]-like [Capsicum annuum]	GO:0030244//cellulose biosynthetic process;GO:0071555//cell wall organization;	GO:0016021//integral component of membrane;GO:0005886//plasma membrane;	GO:0016760//cellulose synthase (UDP-forming) activity;GO:0008270//zinc ion binding;	-	CESA2
CA08g11360	K14490	virNOG19777	T	sp|Q9ZNV9|AHP1_ARATH Histidine-containing phosphotransfer protein 1 OS=Arabidopsis thaliana GN=AHP1 PE=1 SV=1	gi|1026078626|ref|XP_016538521.1| PREDICTED: histidine-containing phosphotransfer protein 1-like [Capsicum annuum]	-	-	-	ko04075(Plant hormone signal transduction)	AHP1
CA01g06920	-	virNOG20784;virNOG21655;virNOG23550	R	sp|Q00451|PRF1_SOLLC 36.4 kDa proline-rich protein OS=Solanum lycopersicum GN=TPRP-F1 PE=2 SV=1	gi|1027854101|ref|NP_001311900.1| 36.4 kDa proline-rich protein precursor [Capsicum annuum] __gt;gi|347309355|gb|AEO79030.1| PRP1 precursor [Capsicum annuum]	-	-	-	-	TPRP-F1
CA01g12520	-	virNOG05650	P	sp|Q8VYR7|BOR1_ARATH Boron transporter 1 OS=Arabidopsis thaliana GN=BOR1 PE=1 SV=1	gi|1026016381|ref|XP_016577386.1| PREDICTED: boron transporter 1-like isoform X1 [Capsicum annuum] __gt;gi|1026016383|ref|XP_016577395.1| PREDICTED: boron transporter 1-like isoform X1 [Capsicum annuum]	GO:0015698//inorganic anion transport;	GO:0016021//integral component of membrane;	GO:0005452//inorganic anion exchanger activity;	-	BOR1
CA08g04870	K05353	virNOG24227;virNOG07546;COG0421	E	sp|Q42963|PMT1_TOBAC Putrescine N-methyltransferase 1 OS=Nicotiana tabacum GN=PMT1 PE=2 SV=1	gi|1026022567|ref|XP_016557670.1| PREDICTED: putrescine N-methyltransferase 1 [Capsicum annuum]	GO:0032259//methylation;	-	GO:0030750//putrescine N-methyltransferase activity;	ko00960(Tropane, piperidine and pyridine alkaloid biosynthesis)	PMT1
CA09g01720	-	virNOG17293	S	-	gi|1026087431|ref|XP_016542863.1| PREDICTED: embryonic protein DC-8 [Capsicum annuum]	-	-	-	-	-
CA05g01820	K12850	virNOG01119	S	sp|Q8RWB1|SRL1_ARATH Pre-mRNA splicing factor SR-like 1 OS=Arabidopsis thaliana GN=SRL1 PE=1 SV=1	gi|1026055032|ref|XP_016572047.1| PREDICTED: pre-mRNA-splicing factor 38B isoform X1 [Capsicum annuum]	GO:0009651//response to salt stress;	-	-	ko03040(Spliceosome)	SRL1
CA03g28930	-	NOG11192;virNOG01198	S	sp|Q4V398|OFT34_ARATH O-fucosyltransferase 34 OS=Arabidopsis thaliana GN=OFUT34 PE=2 SV=1	gi|1026034447|ref|XP_016563391.1| PREDICTED: uncharacterized protein At1g04910-like [Capsicum annuum]	-	-	-	-	OFUT34
CA03g00840	K08679	virNOG03649	G	sp|Q9LIS3|GAE6_ARATH UDP-glucuronate 4-epimerase 6 OS=Arabidopsis thaliana GN=GAE6 PE=1 SV=1	gi|1026040191|ref|XP_016566157.1| PREDICTED: UDP-glucuronate 4-epimerase 6 [Capsicum annuum]	GO:0005975//carbohydrate metabolic process;	GO:0016021//integral component of membrane;	GO:0016857//racemase and epimerase activity, acting on carbohydrates and derivatives;	ko00520(Amino sugar and nucleotide sugar metabolism);ko00053(Ascorbate and aldarate metabolism)	GAE6
CA01g22340	K06611	virNOG14432	R	sp|Q93XK2|STSYN_PEA Stachyose synthase OS=Pisum sativum GN=STS1 PE=1 SV=1	gi|1026018097|ref|XP_016539644.1| PREDICTED: stachyose synthase [Capsicum annuum]	-	-	GO:0003824//catalytic activity;	ko00052(Galactose metabolism)	STS1
CA04g21800	-	virNOG05574	S	sp|Q9SW48|INVB_ARATH Probable alkaline/neutral invertase B OS=Arabidopsis thaliana GN=INVB PE=1 SV=1	gi|1026044462|ref|XP_016568405.1| PREDICTED: probable alkaline/neutral invertase B [Capsicum annuum]	-	-	GO:0033926//glycopeptide alpha-N-acetylgalactosaminidase activity;	-	INVB
CA12g08950	-	virNOG06231	R	sp|O48809|LRX2_ARATH Leucine-rich repeat extensin-like protein 2 OS=Arabidopsis thaliana GN=LRX2 PE=2 SV=1	gi|1026104767|ref|XP_016551424.1| PREDICTED: leucine-rich repeat extensin-like protein 4 [Capsicum annuum]	-	-	-	-	LRX2
CA04g05900	-	virNOG03873	O	sp|Q8VZG2|HSR4_ARATH Protein HYPER-SENSITIVITY-RELATED 4 OS=Arabidopsis thaliana GN=HSR4 PE=2 SV=1	gi|1026051496|ref|XP_016570230.1| PREDICTED: protein HYPER-SENSITIVITY-RELATED 4-like [Capsicum annuum]	-	-	-	-	HSR4
CA01g22420	K12820	virNOG01441	A	sp|Q9LZQ9|DEAH2_ARATH Probable pre-mRNA-splicing factor ATP-dependent RNA helicase DEAH2 OS=Arabidopsis thaliana GN=At3g62310 PE=2 SV=1	gi|1026018101|ref|XP_016539666.1| PREDICTED: probable pre-mRNA-splicing factor ATP-dependent RNA helicase DEAH2 [Capsicum annuum]	-	-	GO:0005524//ATP binding;GO:0004386//helicase activity;	ko03040(Spliceosome)	At3g62310
CA02g08700	-	virNOG05698	S	-	gi|1026025552|ref|XP_016559065.1| PREDICTED: uncharacterized protein LOC107858794 [Capsicum annuum]	-	-	-	-	-
CA03g02990	-	virNOG10489	R	sp|Q9MA41|CTL1_ARATH Chitinase-like protein 1 OS=Arabidopsis thaliana GN=CTL1 PE=1 SV=1	gi|1026040371|ref|XP_016566248.1| PREDICTED: chitinase-like protein 1 [Capsicum annuum]	GO:0006032//chitin catabolic process;GO:0016998//cell wall macromolecule catabolic process;GO:0005975//carbohydrate metabolic process;	-	GO:0004568//chitinase activity;	-	CTL1
CA03g36880	-	virNOG09148	T	sp|Q9C8M9|SRF6_ARATH Protein STRUBBELIG-RECEPTOR FAMILY 6 OS=Arabidopsis thaliana GN=SRF6 PE=1 SV=1	gi|1026032442|ref|XP_016562407.1| PREDICTED: protein STRUBBELIG-RECEPTOR FAMILY 7-like [Capsicum annuum]	GO:0006468//protein phosphorylation;	GO:0016021//integral component of membrane;	GO:0005524//ATP binding;GO:0004672//protein kinase activity;	-	SRF6
CA03g25270	-	virNOG07948	T	sp|Q98TX3|PDCD4_CHICK Programmed cell death protein 4 OS=Gallus gallus GN=PDCD4 PE=2 SV=1	gi|1026035189|ref|XP_016563756.1| PREDICTED: LOW QUALITY PROTEIN: uncharacterized protein LOC107862638 [Capsicum annuum]	-	-	-	-	PDCD4
CA01g29540	-	virNOG08833;KOG0513;COG3621	IR	sp|Q2MY44|PAT07_SOLTU Patatin-07 OS=Solanum tuberosum PE=2 SV=1	gi|1026020359|ref|XP_016548488.1| PREDICTED: patatin-07-like [Capsicum annuum]	GO:0006629//lipid metabolic process;	-	-	-	-
CA02g01890	-	virNOG11632	T	sp|Q9ZVP5|M3K18_ARATH Mitogen-activated protein kinase kinase kinase 18 OS=Arabidopsis thaliana GN=MAPKKK18 PE=1 SV=1	gi|1026025166|ref|XP_016558891.1| PREDICTED: mitogen-activated protein kinase kinase kinase 1-like [Capsicum annuum]	GO:0006468//protein phosphorylation;	-	GO:0004674//protein serine/threonine kinase activity;GO:0005524//ATP binding;	-	MAPKKK18
CA01g27530	-	virNOG11677	G	sp|Q94KD8|BXL2_ARATH Probable beta-D-xylosidase 2 OS=Arabidopsis thaliana GN=BXL2 PE=2 SV=1	gi|1026018248|ref|XP_016540453.1| PREDICTED: probable beta-D-xylosidase 2 [Capsicum annuum]	GO:0045493//xylan catabolic process;GO:0031222//arabinan catabolic process;	GO:0009505//plant-type cell wall;	GO:0046556//alpha-L-arabinofuranosidase activity;GO:0009044//xylan 1,4-beta-xylosidase activity;	-	BXL2
CA05g15130	-	virNOG18750	S	sp|P37707|B2_DAUCA B2 protein OS=Daucus carota PE=2 SV=1	gi|1026063548|ref|XP_016576118.1| PREDICTED: uncharacterized protein LOC107873703 [Capsicum annuum]	-	-	-	-	-
CA08g16430	-	virNOG00163	R	sp|G1JUH1|TPS3_SOLLC (-)-camphene/tricyclene synthase, chloroplastic OS=Solanum lycopersicum GN=TPS3 PE=1 SV=1	gi|1026080138|ref|XP_016539311.1| PREDICTED: (-)-camphene/tricyclene synthase, chloroplastic-like [Capsicum annuum]	GO:0016099//monoterpenoid biosynthetic process;	-	GO:0000287//magnesium ion binding;GO:0010333//terpene synthase activity;	-	TPS3
CA08g15300	K20102	virNOG02855	S	sp|Q7Z739|YTHD3_HUMAN YTH domain-containing family protein 3 OS=Homo sapiens GN=YTHDF3 PE=1 SV=1	gi|1026079527|ref|XP_016538999.1| PREDICTED: uncharacterized protein LOC107839870 isoform X1 [Capsicum annuum]	-	-	GO:0003723//RNA binding;	-	YTHDF3
CA12g02470	-	virNOG07828	T	sp|Q9LP77|Y1848_ARATH Probable inactive receptor kinase At1g48480 OS=Arabidopsis thaliana GN=RKL1 PE=2 SV=1	gi|1026056070|ref|XP_016572550.1| PREDICTED: probable inactive receptor kinase At1g48480 [Capsicum annuum]	GO:0006468//protein phosphorylation;	GO:0016021//integral component of membrane;	GO:0005524//ATP binding;GO:0004672//protein kinase activity;	-	RKL1
CA06g23480	K11252	virNOG34412;virNOG21582;virNOG19492	B	sp|O49118|H2B_CAPAN Histone H2B OS=Capsicum annuum GN=HIS2B PE=2 SV=3	gi|1026066896|ref|XP_016577873.1| PREDICTED: histone H2B isoform X1 [Capsicum annuum]	-	GO:0005634//nucleus;GO:0000786//nucleosome;	GO:0003677//DNA binding;GO:0046982//protein heterodimerization activity;	-	HIS2B
CA01g04900	K14638	virNOG09195	P	sp|Q05085|PTR7_ARATH Protein NRT1/ PTR FAMILY 6.3 OS=Arabidopsis thaliana GN=NPF6.3 PE=1 SV=1	gi|1026014226|ref|XP_016569158.1| PREDICTED: protein NRT1/ PTR FAMILY 6.3-like [Capsicum annuum]	GO:0006857//oligopeptide transport;	GO:0016021//integral component of membrane;	GO:0005215//transporter activity;	-	NPF6.3
CA12g16650	K10635	NOG125885;virNOG14835	OR	sp|Q9FMM4|RHG1A_ARATH Probable E3 ubiquitin-protein ligase RHG1A OS=Arabidopsis thaliana GN=RHG1A PE=2 SV=1	gi|1026103540|ref|XP_016550832.1| PREDICTED: E3 ubiquitin-protein ligase MBR2-like [Capsicum annuum] __gt;gi|1026103542|ref|XP_016550833.1| PREDICTED: E3 ubiquitin-protein ligase MBR2-like [Capsicum annuum] __gt;gi|1026103544|ref|XP_016550834.1| PREDICTED: E3 ubiquitin-protein ligase MBR2-like [Capsicum annuum]	-	-	GO:0008270//zinc ion binding;	-	RHG1A
CA06g25120	K05349	virNOG01535	G	sp|A7LXU3|BGH3B_BACO1 Beta-glucosidase BoGH3B OS=Bacteroides ovatus (strain ATCC 8483 / DSM 1896 / JCM 5824 / NCTC 11153) GN=BACOVA_02659 PE=1 SV=1	gi|1026066594|ref|XP_016577710.1| PREDICTED: beta-glucosidase BoGH3B-like isoform X1 [Capsicum annuum]	GO:0005975//carbohydrate metabolic process;	-	GO:0004553//hydrolase activity, hydrolyzing O-glycosyl compounds;	ko00940(Phenylpropanoid biosynthesis);ko00500(Starch and sucrose metabolism);ko00460(Cyanoamino acid metabolism)	BACOVA_02659
CA10g00300	-	virNOG02323;COG0515	T	sp|O81832|Y4729_ARATH G-type lectin S-receptor-like serine/threonine-protein kinase At4g27290 OS=Arabidopsis thaliana GN=At4g27290 PE=3 SV=4	gi|1026089851|ref|XP_016544067.1| PREDICTED: LOW QUALITY PROTEIN: uncharacterized protein LOC107844086 [Capsicum annuum]	GO:0016310//phosphorylation;	GO:0016020//membrane;	GO:0016301//kinase activity;GO:0005488//binding;	-	At4g27290
CA03g15850	-	virNOG20658;virNOG19278	R	sp|P17407|21KD_DAUCA 21 kDa protein OS=Daucus carota PE=2 SV=1	gi|60459401|gb|AAX20046.1| DC1.2-like [Capsicum annuum]	GO:0043086//negative regulation of catalytic activity;	-	GO:0004857//enzyme inhibitor activity;	-	-
CA09g16600	-	virNOG15496	K	sp|Q9LVS0|KUA1_ARATH Transcription factor KUA1 OS=Arabidopsis thaliana GN=KUA1 PE=1 SV=1	gi|1026082279|ref|XP_016540404.1| PREDICTED: transcription factor MYB1R1 [Capsicum annuum]	GO:0006355//regulation of transcription, DNA-templated;	GO:0005634//nucleus;	GO:0003677//DNA binding;	-	KUA1
CA11g02840	-	virNOG05046	T	sp|Q9SI52|P4KG7_ARATH Phosphatidylinositol 4-kinase gamma 7 OS=Arabidopsis thaliana GN=PI4KG7 PE=1 SV=2	gi|1026095896|ref|XP_016547118.1| PREDICTED: phosphatidylinositol 4-kinase gamma 7-like isoform X1 [Capsicum annuum]	-	-	-	-	PI4KG7
CA12g22860	-	virNOG06559	R	-	gi|1026102799|ref|XP_016550473.1| PREDICTED: uncharacterized protein LOC107850455 [Capsicum annuum]	-	-	-	-	-
CA06g02410	K08059	virNOG09671;virNOG08727	O	sp|O17861|YVRI_CAEEL GILT-like protein F37H8.5 OS=Caenorhabditis elegans GN=F37H8.5 PE=1 SV=1	gi|1026063316|ref|XP_016576003.1| PREDICTED: gamma-interferon-inducible lysosomal thiol reductase-like isoform X1 [Capsicum annuum]	-	-	-	-	F37H8.5
CA04g04010	K08235	virNOG10882	R	sp|Q8L9A9|XTH8_ARATH Probable xyloglucan endotransglucosylase/hydrolase protein 8 OS=Arabidopsis thaliana GN=XTH8 PE=2 SV=2	gi|1026051968|ref|XP_016570430.1| PREDICTED: probable xyloglucan endotransglucosylase/hydrolase protein 8 [Capsicum annuum]	GO:0010411//xyloglucan metabolic process;GO:0042546//cell wall biogenesis;GO:0071555//cell wall organization;	GO:0048046//apoplast;GO:0005618//cell wall;	GO:0004553//hydrolase activity, hydrolyzing O-glycosyl compounds;GO:0016762//xyloglucan:xyloglucosyl transferase activity;	-	XTH8
CA01g28860	K16296	virNOG14733;COG2939	OE	sp|O64811|SCP9_ARATH Serine carboxypeptidase-like 9 OS=Arabidopsis thaliana GN=SCPL9 PE=2 SV=1	gi|1026020158|ref|XP_016547511.1| PREDICTED: serine carboxypeptidase-like 12 [Capsicum annuum]	-	-	-	-	SCPL9
CA07g15480	-	COG0515	T	sp|Q8RWZ5|SD25_ARATH G-type lectin S-receptor-like serine/threonine-protein kinase SD2-5 OS=Arabidopsis thaliana GN=SD25 PE=1 SV=1	gi|1026073387|ref|XP_016581005.1| PREDICTED: G-type lectin S-receptor-like serine/threonine-protein kinase SD2-5 [Capsicum annuum]	GO:0006468//protein phosphorylation;	GO:0016021//integral component of membrane;	GO:0004674//protein serine/threonine kinase activity;GO:0005524//ATP binding;	-	SD25
CA07g05790	K13162	virNOG04944	A	sp|Q9SZH4|PEP_ARATH RNA-binding KH domain-containing protein PEPPER OS=Arabidopsis thaliana GN=PEP PE=1 SV=1	gi|1026071202|ref|XP_016579987.1| PREDICTED: RNA-binding KH domain-containing protein PEPPER-like [Capsicum annuum]	-	-	-	-	PEP
CA03g27790	K14638	virNOG09880	P	sp|Q9LV10|PTR53_ARATH Protein NRT1/ PTR FAMILY 2.11 OS=Arabidopsis thaliana GN=NPF2.11 PE=1 SV=1	gi|1026034798|ref|XP_016563563.1| PREDICTED: protein NRT1/ PTR FAMILY 2.11-like [Capsicum annuum]	GO:0006810//transport;	GO:0016021//integral component of membrane;	GO:0005215//transporter activity;	-	NPF2.11
CA07g18140	-	virNOG04072;virNOG27857	T	sp|Q94CA0|LAZH1_ARATH Protein LAZ1 homolog 1 OS=Arabidopsis thaliana GN=At1g77220 PE=2 SV=1	gi|1026073900|ref|XP_016581273.1| PREDICTED: transmembrane protein 184C-like [Capsicum annuum] __gt;gi|1026073902|ref|XP_016581274.1| PREDICTED: transmembrane protein 184C-like [Capsicum annuum] __gt;gi|1026073904|ref|XP_016581275.1| PREDICTED: transmembrane protein 184C-like [Capsicum annuum]	-	GO:0016021//integral component of membrane;	-	-	At1g77220
CA10g17710	-	virNOG01112	WM	sp|Q66GR0|FLA17_ARATH Fasciclin-like arabinogalactan protein 17 OS=Arabidopsis thaliana GN=FLA17 PE=2 SV=1	gi|1026006487|ref|XP_016555049.1| PREDICTED: fasciclin-like arabinogalactan protein 15 [Capsicum annuum]	-	-	-	-	FLA17
CA01g01660	-	virNOG00205	O	sp|Q6NW58|SPAST_DANRE Spastin OS=Danio rerio GN=spast PE=2 SV=2	gi|1026013437|ref|XP_016566110.1| PREDICTED: nuclear valosin-containing protein-like isoform X1 [Capsicum annuum]	-	-	GO:0005524//ATP binding;	-	spast
CA01g04780	-	virNOG06469	Q	sp|Q9SU40|SKU5_ARATH Monocopper oxidase-like protein SKU5 OS=Arabidopsis thaliana GN=SKU5 PE=1 SV=1	gi|1026014188|ref|XP_016568978.1| PREDICTED: monocopper oxidase-like protein SKU5 [Capsicum annuum]	-	-	-	-	SKU5
CA10g19000	K14409	virNOG04385	A	sp|A9QM73|SMG7_ARATH Protein SMG7 OS=Arabidopsis thaliana GN=SMG7 PE=2 SV=1	gi|1026089071|ref|XP_016543656.1| PREDICTED: protein SMG7 [Capsicum annuum] __gt;gi|1026089073|ref|XP_016543657.1| PREDICTED: protein SMG7 [Capsicum annuum]	-	-	-	ko03015(mRNA surveillance pathway)	SMG7
CA10g06100	K13076	virNOG12714	I	sp|Q43469|SLD1_HELAN Delta(8)-fatty-acid desaturase OS=Helianthus annuus GN=sld1 PE=1 SV=1	gi|1026092727|ref|XP_016545548.1| PREDICTED: delta(8)-fatty-acid desaturase-like [Capsicum annuum]	GO:0055114//obsolete oxidation-reduction process;GO:0006629//lipid metabolic process;	GO:0016021//integral component of membrane;	GO:0016491//oxidoreductase activity;	-	sld1
CA03g24850	-	virNOG24779;NOG176225	SR	sp|Q93WF6|SAG21_ARATH Protein SENESCENCE-ASSOCIATED GENE 21, mitochondrial OS=Arabidopsis thaliana GN=SAG21 PE=2 SV=1	gi|1026039458|ref|XP_016565783.1| PREDICTED: protein SENESCENCE-ASSOCIATED GENE 21, mitochondrial-like [Capsicum annuum]	GO:0006950//response to stress;	-	-	-	SAG21
CA06g23370	-	-	-	-	gi|723707511|ref|XP_010322418.1| PREDICTED: cyclin-dependent protein kinase inhibitor SMR2-like [Solanum lycopersicum]	-	-	-	-	-
CA12g00420	-	virNOG23230;virNOG16223	SR	-	gi|1027857306|ref|NP_001311614.1| pollen-specific leucine-rich repeat extensin-like protein 2 [Capsicum annuum] __gt;gi|3242079|emb|CAA07370.1| proline-rich protein [Capsicum annuum]	GO:0030001//metal ion transport;	-	GO:0046872//metal ion binding;	-	-
CA01g03980	-	virNOG16250	K	sp|Q2HIV9|BH035_ARATH Transcription factor bHLH35 OS=Arabidopsis thaliana GN=BHLH35 PE=2 SV=1	gi|1026014085|ref|XP_016568388.1| PREDICTED: transcription factor bHLH35-like [Capsicum annuum]	-	-	-	-	BHLH35
CA06g06440	-	virNOG33426;virNOG23491;virNOG35719;virNOG22764	K	sp|Q9LN95|BH055_ARATH Transcription factor bHLH55 OS=Arabidopsis thaliana GN=BHLH55 PE=2 SV=1	gi|1026065557|ref|XP_016577192.1| PREDICTED: transcription factor bHLH36-like [Capsicum annuum]	-	-	-	-	BHLH55
CA12g00170	-	virNOG35886	R	sp|Q9LMU2|KTI2_ARATH Kunitz trypsin inhibitor 2 OS=Arabidopsis thaliana GN=KTI2 PE=2 SV=1	gi|1026106768|ref|XP_016552377.1| PREDICTED: miraculin-like [Capsicum annuum]	-	-	-	-	KTI2
CA01g13370	-	virNOG08044	R	sp|Q9ZVD0|SRRT_ARATH Serrate RNA effector molecule OS=Arabidopsis thaliana GN=SE PE=1 SV=2	gi|1026016551|ref|XP_016578269.1| PREDICTED: serrate RNA effector molecule-like isoform X1 [Capsicum annuum]	-	-	-	-	SE
CA02g08240	-	virNOG03295	R	sp|Q94KT8|COBRA_ARATH Protein COBRA OS=Arabidopsis thaliana GN=COB PE=2 SV=1	gi|1026025374|ref|XP_016558980.1| PREDICTED: protein COBRA-like [Capsicum annuum]	GO:0010215//cellulose microfibril organization;GO:0016049//cell growth;	GO:0031225//anchored component of membrane;	-	-	COB
CA02g12830	K16055	virNOG07194	G	sp|Q9SYM4|TPS1_ARATH Alpha,alpha-trehalose-phosphate synthase [UDP-forming] 1 OS=Arabidopsis thaliana GN=TPS1 PE=1 SV=1	gi|1026004539|ref|XP_016554092.1| PREDICTED: LOW QUALITY PROTEIN: alpha,alpha-trehalose-phosphate synthase [UDP-forming] 1-like [Capsicum annuum]	-	-	-	ko00500(Starch and sucrose metabolism)	TPS1
CA12g21020	K00789	virNOG02488	H	sp|P43281|METK2_SOLLC S-adenosylmethionine synthase 2 OS=Solanum lycopersicum GN=SAM2 PE=2 SV=1	gi|1026103338|ref|XP_016550728.1| PREDICTED: S-adenosylmethionine synthase 2 [Capsicum annuum]	GO:0006730//one-carbon metabolic process;GO:0006556//S-adenosylmethionine biosynthetic process;	-	GO:0046872//metal ion binding;GO:0005524//ATP binding;GO:0004478//methionine adenosyltransferase activity;	ko00997(Biosynthesis of various secondary metabolites - part 3);ko00270(Cysteine and methionine metabolism)	SAM2
CA11g11490	-	COG1075;virNOG00585	SR	sp|P04635|LIP_STAHY Lipase OS=Staphylococcus hyicus GN=lip PE=1 SV=1	gi|1026097906|ref|XP_016548099.1| PREDICTED: lipase-like [Capsicum annuum]	-	GO:0016021//integral component of membrane;	-	-	lip
CA02g17580	-	virNOG02482	S	-	gi|1026027536|ref|XP_016560024.1| PREDICTED: uncharacterized protein LOC107859499 [Capsicum annuum]	-	-	-	-	-
CA11g18150	-	virNOG02556	WMG	sp|Q9ZUV3|IRX7_ARATH Probable glucuronoxylan glucuronosyltransferase IRX7 OS=Arabidopsis thaliana GN=IRX7 PE=2 SV=1	gi|1026096177|ref|XP_016547245.1| PREDICTED: probable glucuronoxylan glucuronosyltransferase IRX7 [Capsicum annuum]	-	-	-	-	IRX7
CA02g14650	-	virNOG01052	O	sp|Q9FMH8|RD21B_ARATH Probable cysteine protease RD21B OS=Arabidopsis thaliana GN=RD21B PE=1 SV=1	gi|1026029532|ref|XP_016561024.1| PREDICTED: zingipain-2-like [Capsicum annuum]	GO:0006508//proteolysis;	-	GO:0008234//cysteine-type peptidase activity;	-	RD21B
CA06g02390	K08059	virNOG08727;KOG3160	O	sp|P13284|GILT_HUMAN Gamma-interferon-inducible lysosomal thiol reductase OS=Homo sapiens GN=IFI30 PE=1 SV=3	gi|1026063316|ref|XP_016576003.1| PREDICTED: gamma-interferon-inducible lysosomal thiol reductase-like isoform X1 [Capsicum annuum]	-	-	-	-	IFI30
CA12g16580	-	virNOG09238	O	sp|Q9FMH8|RD21B_ARATH Probable cysteine protease RD21B OS=Arabidopsis thaliana GN=RD21B PE=1 SV=1	gi|1026102377|ref|XP_016550257.1| PREDICTED: low-temperature-induced cysteine proteinase-like [Capsicum annuum]	GO:0051603//proteolysis involved in cellular protein catabolic process;	GO:0005615//extracellular space;GO:0005764//lysosome;	GO:0004197//cysteine-type endopeptidase activity;	-	RD21B
CA12g08960	-	-	-	-	-	-	-	-	-	-
CA06g05330	K05857	virNOG00340	I	sp|Q944C1|PLCD4_ARATH Phosphoinositide phospholipase C 4 OS=Arabidopsis thaliana GN=PLC4 PE=2 SV=2	gi|1026062732|ref|XP_016575752.1| PREDICTED: phosphoinositide phospholipase C 4-like [Capsicum annuum]	GO:0016042//lipid catabolic process;GO:0035556//intracellular signal transduction;	GO:0005622//intracellular anatomical structure;	GO:0004435//phosphatidylinositol phospholipase C activity;GO:0004871//obsolete signal transducer activity;	ko04070(Phosphatidylinositol signaling system);ko00562(Inositol phosphate metabolism)	PLC4
CA03g23820	-	virNOG11911	G	sp|Q5N8X6|BGAL3_ORYSJ Beta-galactosidase 3 OS=Oryza sativa subsp. japonica GN=Os01g0875500 PE=3 SV=1	gi|1026035454|ref|XP_016563881.1| PREDICTED: beta-galactosidase 10 [Capsicum annuum]	GO:0005975//carbohydrate metabolic process;	-	GO:0030246//carbohydrate binding;GO:0004565//beta-galactosidase activity;	-	Os01g0875500
CA01g06650	-	COG4642;virNOG06435	SR	-	gi|971570708|ref|XP_015169493.1| PREDICTED: uncharacterized protein LOC107062853 [Solanum tuberosum]	-	-	-	-	-
CA01g19950	-	virNOG34168;virNOG18822	R	sp|A2YEZ6|SAP8_ORYSI Zinc finger A20 and AN1 domain-containing stress-associated protein 8 OS=Oryza sativa subsp. indica GN=SAP8 PE=2 SV=2	gi|1026017750|ref|XP_016537841.1| PREDICTED: zinc finger A20 and AN1 domain-containing stress-associated protein 8-like isoform X2 [Capsicum annuum] __gt;gi|1026017752|ref|XP_016537846.1| PREDICTED: zinc finger A20 and AN1 domain-containing stress-associated protein 8-like isoform X2 [Capsicum annuum]	-	-	GO:0003677//DNA binding;GO:0008270//zinc ion binding;	-	SAP8
CA01g18060	K20102	virNOG07736	R	sp|E7F1H9|YTHD2_DANRE YTH domain-containing family protein 2 OS=Danio rerio GN=ythdf2 PE=1 SV=1	gi|1026016842|ref|XP_016579323.1| PREDICTED: uncharacterized protein LOC107877050 isoform X3 [Capsicum annuum]	-	-	-	-	ythdf2
CA12g20940	-	virNOG22036	S	sp|Q9C5W0|DGAT3_ARATH Diacylglycerol O-acyltransferase 3, cytosolic OS=Arabidopsis thaliana GN=DGAT3 PE=1 SV=1	gi|1026103299|ref|XP_016550707.1| PREDICTED: uncharacterized protein LOC107850590 [Capsicum annuum]	-	-	-	-	DGAT3
CA06g10020	-	virNOG03476	S	sp|Q9LUZ6|TBL44_ARATH Protein PMR5 OS=Arabidopsis thaliana GN=PMR5 PE=2 SV=1	gi|1026062720|ref|XP_016575746.1| PREDICTED: protein PMR5-like [Capsicum annuum]	-	-	-	-	PMR5
CA11g13010	K12881	virNOG17727	A	sp|Q8L773|THO4A_ARATH THO complex subunit 4A OS=Arabidopsis thaliana GN=ALY1 PE=1 SV=1	gi|1026009006|ref|XP_016556239.1| PREDICTED: THO complex subunit 4A [Capsicum annuum]	-	-	-	ko03040(Spliceosome);ko03015(mRNA surveillance pathway);ko03013(Nucleocytoplasmic transport)	ALY1
CA02g23970	K03262	virNOG02014	J	sp|Q9S825|IF5Z_ARATH Probable eukaryotic translation initiation factor 5-2 OS=Arabidopsis thaliana GN=At1g77840 PE=1 SV=1	gi|1026029127|ref|XP_016560822.1| PREDICTED: eukaryotic translation initiation factor 5-like [Capsicum annuum]	GO:0006413//translational initiation;	-	GO:0003743//translation initiation factor activity;	-	At1g77840
CA10g16820	-	virNOG01747	S	sp|Q9LFA4|IQM3_ARATH IQ domain-containing protein IQM3 OS=Arabidopsis thaliana GN=IQM3 PE=2 SV=1	gi|1026088831|ref|XP_016543528.1| PREDICTED: IQ domain-containing protein IQM3-like isoform X1 [Capsicum annuum]	-	-	-	-	IQM3
CA08g14880	K12598	virNOG01306	A	sp|Q9XIF2|MTR4_ARATH DExH-box ATP-dependent RNA helicase DExH9 OS=Arabidopsis thaliana GN=MTR4 PE=2 SV=1	gi|1026079436|ref|XP_016538950.1| PREDICTED: DExH-box ATP-dependent RNA helicase DExH9 [Capsicum annuum] __gt;gi|1026079438|ref|XP_016538951.1| PREDICTED: DExH-box ATP-dependent RNA helicase DExH9 [Capsicum annuum]	GO:0006401//RNA catabolic process;GO:0031125//rRNA 3'-end processing;	GO:0005634//nucleus;	GO:0003723//RNA binding;GO:0005524//ATP binding;GO:0003724//RNA helicase activity;	ko03018(RNA degradation)	MTR4
CA06g03200	-	virNOG12285;virNOG36217	SR	sp|Q9FMP0|MD19A_ARATH Mediator of RNA polymerase II transcription subunit 19a OS=Arabidopsis thaliana GN=MED19A PE=1 SV=1	gi|1026063212|ref|XP_016575960.1| PREDICTED: mediator of RNA polymerase II transcription subunit 19a-like [Capsicum annuum]	-	-	-	-	MED19A
CA06g16800	-	virNOG04222	S	sp|Q9XIP8|CDI_ARATH Protein CDI OS=Arabidopsis thaliana GN=CDI PE=2 SV=1	gi|1026068476|ref|XP_016578645.1| PREDICTED: protein CDI-like [Capsicum annuum] __gt;gi|1026068478|ref|XP_016578646.1| PREDICTED: protein CDI-like [Capsicum annuum] __gt;gi|1026068480|ref|XP_016578647.1| PREDICTED: protein CDI-like [Capsicum annuum]	-	-	-	-	CDI
CA12g14620	K01784	COG1087;virNOG02010	M	sp|O65781|GALE2_CYATE UDP-glucose 4-epimerase GEPI48 OS=Cyamopsis tetragonoloba PE=2 SV=1	gi|1026105527|ref|XP_016551789.1| PREDICTED: UDP-glucose 4-epimerase GEPI48-like [Capsicum annuum]	GO:0006012//galactose metabolic process;	-	GO:0003978//UDP-glucose 4-epimerase activity;	ko00520(Amino sugar and nucleotide sugar metabolism);ko00052(Galactose metabolism)	-
CA09g01630	-	virNOG05805	R	sp|Q2JS42|PYRH_SYNJA Uridylate kinase OS=Synechococcus sp. (strain JA-3-3Ab) GN=pyrH PE=3 SV=1	gi|565348369|ref|XP_006341185.1| PREDICTED: uncharacterized protein LOC102600206 [Solanum tuberosum]	GO:0006561//proline biosynthetic process;GO:0006221//pyrimidine nucleotide biosynthetic process;GO:0046939//nucleotide phosphorylation;	GO:0005737//cytoplasm;	GO:0033862//UMP kinase activity;	-	pyrH
CA03g16300	K09419	virNOG17769;COG5169;virNOG08850	K	sp|Q9SCW4|HFB2A_ARATH Heat stress transcription factor B-2a OS=Arabidopsis thaliana GN=HSFB2A PE=2 SV=1	gi|1026037083|ref|XP_016564681.1| PREDICTED: heat stress transcription factor B-2a-like [Capsicum annuum] __gt;gi|1026037085|ref|XP_016564682.1| PREDICTED: heat stress transcription factor B-2a-like [Capsicum annuum] __gt;gi|1026037087|ref|XP_016564683.1| PREDICTED: heat stress transcription factor B-2a-like [Capsicum annuum]	-	-	-	-	HSFB2A
CA07g20050	-	virNOG00962	C	sp|Q9FJ62|GPDL4_ARATH Glycerophosphodiester phosphodiesterase GDPDL4 OS=Arabidopsis thaliana GN=GDPDL4 PE=1 SV=1	gi|1026074097|ref|XP_016581375.1| PREDICTED: glycerophosphodiester phosphodiesterase GDPDL4 [Capsicum annuum]	GO:0006629//lipid metabolic process;	GO:0016021//integral component of membrane;	GO:0008889//glycerophosphodiester phosphodiesterase activity;	-	GDPDL4
CA05g20820	-	virNOG06624	K	sp|Q94AI4|METL1_ARATH Methyltransferase-like protein 1 OS=Arabidopsis thaliana GN=EMB1691 PE=2 SV=1	gi|1026059056|ref|XP_016573929.1| PREDICTED: methyltransferase-like protein 1 [Capsicum annuum] __gt;gi|1026059058|ref|XP_016573930.1| PREDICTED: methyltransferase-like protein 1 [Capsicum annuum] __gt;gi|1026059060|ref|XP_016573931.1| PREDICTED: methyltransferase-like protein 1 [Capsicum annuum]	GO:0006139//nucleobase-containing compound metabolic process;GO:0032259//methylation;	-	GO:0008168//methyltransferase activity;GO:0003676//nucleic acid binding;	-	EMB1691
CA08g08130	-	virNOG24950	S	-	gi|1026077982|ref|XP_016538184.1| PREDICTED: uncharacterized protein LOC107839279 [Capsicum annuum]	-	-	-	-	-
CA05g03390	K10575	virNOG09378	O	sp|Q42540|UBC7_ARATH Ubiquitin-conjugating enzyme E2 7 OS=Arabidopsis thaliana GN=UBC7 PE=1 SV=1	gi|1026055242|ref|XP_016572152.1| PREDICTED: ubiquitin-conjugating enzyme E2 7-like [Capsicum annuum]	GO:0016567//protein ubiquitination;	GO:0005737//cytoplasm;	GO:0061630//ubiquitin protein ligase activity;GO:0005524//ATP binding;GO:0031625//ubiquitin protein ligase binding;	ko04141(Protein processing in endoplasmic reticulum);ko04120(Ubiquitin mediated proteolysis)	UBC7
CA11g02180	K01611	virNOG00946	E	sp|Q96555|DCAM_DATST S-adenosylmethionine decarboxylase proenzyme OS=Datura stramonium GN=SAMDC PE=2 SV=1	gi|1026095914|ref|XP_016547128.1| PREDICTED: S-adenosylmethionine decarboxylase proenzyme [Capsicum annuum]	GO:0006597//spermine biosynthetic process;GO:0006557//S-adenosylmethioninamine biosynthetic process;GO:0008295//spermidine biosynthetic process;	-	GO:0004014//adenosylmethionine decarboxylase activity;	ko00330(Arginine and proline metabolism);ko00270(Cysteine and methionine metabolism)	SAMDC
CA09g07370	K07976	COG1100;virNOG06124	R	sp|P87027|SPG1_SCHPO Septum-promoting GTP-binding protein 1 OS=Schizosaccharomyces pombe (strain 972 / ATCC 24843) GN=spg1 PE=1 SV=1	gi|1026072649|ref|XP_016580641.1| PREDICTED: septum-promoting GTP-binding protein 1-like [Capsicum annuum]	GO:0007264//small GTPase mediated signal transduction;	GO:0005622//intracellular anatomical structure;	GO:0005525//GTP binding;	-	spg1
CA12g08400	K10999	virNOG02099;COG1215	OM	sp|O48947|CESA2_ARATH Cellulose synthase A catalytic subunit 2 [UDP-forming] OS=Arabidopsis thaliana GN=CESA2 PE=1 SV=1	gi|1026103139|ref|XP_016550633.1| PREDICTED: cellulose synthase A catalytic subunit 2 [UDP-forming]-like [Capsicum annuum]	GO:0030244//cellulose biosynthetic process;GO:0071555//cell wall organization;	GO:0016021//integral component of membrane;GO:0005886//plasma membrane;	GO:0016760//cellulose synthase (UDP-forming) activity;GO:0008270//zinc ion binding;	-	CESA2
CA12g22410	-	KOG3173;virNOG20703	R	sp|Q9LHJ8|SAP5_ARATH Zinc finger A20 and AN1 domain-containing stress-associated protein 5 OS=Arabidopsis thaliana GN=SAP5 PE=2 SV=1	gi|1026105903|ref|XP_016551968.1| PREDICTED: zinc finger A20 and AN1 domain-containing stress-associated protein 5-like [Capsicum annuum]	-	-	-	-	SAP5
CA03g15920	-	virNOG19498	R	sp|P17407|21KD_DAUCA 21 kDa protein OS=Daucus carota PE=2 SV=1	gi|1026037411|ref|XP_016564818.1| PREDICTED: 21 kDa protein-like [Capsicum annuum]	GO:0043086//negative regulation of catalytic activity;	-	GO:0004857//enzyme inhibitor activity;	-	-
CA09g04850	K03283	virNOG03266	O	sp|P27322|HSP72_SOLLC Heat shock cognate 70 kDa protein 2 OS=Solanum lycopersicum GN=HSC-2 PE=2 SV=1	gi|1026086756|ref|XP_016542521.1| PREDICTED: heat shock cognate 70 kDa protein 2 [Capsicum annuum]	-	-	GO:0005524//ATP binding;	ko04144(Endocytosis);ko04141(Protein processing in endoplasmic reticulum);ko03040(Spliceosome)	HSC-2
CA12g00150	-	virNOG11627	S	sp|Q58FV0|DOGL3_ARATH Protein DOG1-like 3 OS=Arabidopsis thaliana GN=DOGL3 PE=2 SV=1	gi|1026011677|ref|XP_016557496.1| PREDICTED: transcription factor HBP-1b(c38)-like [Capsicum annuum]	-	-	-	-	DOGL3
CA04g23430	K00021	virNOG07933	I	sp|Q9XEL8|HMDH2_CAPAN 3-hydroxy-3-methylglutaryl-coenzyme A reductase 2 OS=Capsicum annuum GN=HMGR2 PE=2 SV=1	gi|1026044065|ref|XP_016568208.1| PREDICTED: 3-hydroxy-3-methylglutaryl-coenzyme A reductase 1-like [Capsicum annuum]	GO:0008299//isoprenoid biosynthetic process;GO:0015936//coenzyme A metabolic process;GO:0055114//obsolete oxidation-reduction process;	GO:0016021//integral component of membrane;GO:0005789//endoplasmic reticulum membrane;	GO:0050661//NADP binding;GO:0004420//hydroxymethylglutaryl-CoA reductase (NADPH) activity;	ko00900(Terpenoid backbone biosynthesis)	HMGR2
CA12g07660	K09503	virNOG00916	O	sp|P42824|DNJH2_ALLPO DnaJ protein homolog 2 OS=Allium porrum GN=LDJ2 PE=2 SV=1	gi|1026103316|ref|XP_016550717.1| PREDICTED: dnaJ protein homolog [Capsicum annuum]	GO:0006457//protein folding;GO:0009408//response to heat;	-	GO:0046872//metal ion binding;GO:0005524//ATP binding;GO:0031072//heat shock protein binding;GO:0051082//unfolded protein binding;	ko04141(Protein processing in endoplasmic reticulum)	LDJ2
CA04g20830	-	virNOG23068	S	-	gi|1026044732|ref|XP_016568542.1| PREDICTED: uncharacterized protein LOC107866988 [Capsicum annuum]	-	-	-	-	-
CA01g11080	K14423	virNOG08214;virNOG32888;virNOG39328;COG3000	I	sp|Q8L7W5|SMO11_ARATH Methylsterol monooxygenase 1-1 OS=Arabidopsis thaliana GN=SMO1-1 PE=1 SV=1	gi|1026015807|ref|XP_016575338.1| PREDICTED: methylsterol monooxygenase 1-1-like [Capsicum annuum]	-	-	-	ko00100(Steroid biosynthesis)	SMO1-1
CA04g20440	-	virNOG10934	R	sp|Q6Y7W6|GGYF2_HUMAN GRB10-interacting GYF protein 2 OS=Homo sapiens GN=GIGYF2 PE=1 SV=1	gi|1026044809|ref|XP_016568583.1| PREDICTED: uncharacterized protein LOC107867017 isoform X1 [Capsicum annuum]	GO:0009737//response to abscisic acid;	-	-	-	GIGYF2
CA07g17840	K08472	virNOG07598	S	sp|Q9FI00|MLO11_ARATH MLO-like protein 11 OS=Arabidopsis thaliana GN=MLO11 PE=2 SV=1	gi|1026073836|ref|XP_016581238.1| PREDICTED: MLO-like protein 11 [Capsicum annuum]	GO:0006952//defense response;GO:0009607//response to biotic stimulus;	GO:0016021//integral component of membrane;GO:0005886//plasma membrane;	GO:0005516//calmodulin binding;	-	MLO11
CA02g14120	-	virNOG17330	S	-	gi|1026026913|ref|XP_016559724.1| PREDICTED: probable inactive serine/threonine-protein kinase DDB_G0293184 [Capsicum annuum]	-	-	-	-	-
CA11g14200	K00430	virNOG02363;virNOG14540	G	sp|Q9LEH3|PER15_IPOBA Peroxidase 15 OS=Ipomoea batatas GN=pod PE=1 SV=1	gi|1026002528|ref|XP_016553130.1| PREDICTED: peroxidase 15-like [Capsicum annuum]	GO:0055114//obsolete oxidation-reduction process;GO:0006979//response to oxidative stress;GO:0098869//cellular oxidant detoxification;GO:0042744//hydrogen peroxide catabolic process;	GO:0005576//extracellular region;	GO:0020037//heme binding;GO:0046872//metal ion binding;GO:0004601//peroxidase activity;	ko00940(Phenylpropanoid biosynthesis)	pod
CA02g12170	-	virNOG01457;KOG1699	S	sp|Q66GQ5|RWA3_ARATH Protein REDUCED WALL ACETYLATION 3 OS=Arabidopsis thaliana GN=RWA3 PE=1 SV=1	gi|1026026510|ref|XP_016559527.1| PREDICTED: protein REDUCED WALL ACETYLATION 3-like isoform X1 [Capsicum annuum]	-	-	-	-	RWA3
CA09g11960	-	virNOG17311	S	sp|D7LBN4|CSPLH_ARALL CASP-like protein 4B1 OS=Arabidopsis lyrata subsp. lyrata GN=ARALYDRAFT_321547 PE=3 SV=1	gi|1026085598|ref|XP_016542032.1| PREDICTED: CASP-like protein 4B1 [Capsicum annuum]	-	-	-	-	ARALYDRAFT_321547
CA03g17300	-	virNOG01426	R	sp|Q9LEX0|P2A13_ARATH F-box protein PP2-A13 OS=Arabidopsis thaliana GN=PP2A13 PE=1 SV=1	gi|1026036980|ref|XP_016564633.1| PREDICTED: F-box protein PP2-A13-like [Capsicum annuum]	-	-	-	-	PP2A13
CA01g30130	K00558	virNOG10393	B	sp|Q94F87|CMT2_ARATH DNA (cytosine-5)-methyltransferase CMT2 OS=Arabidopsis thaliana GN=CMT2 PE=2 SV=3	gi|1026020985|ref|XP_016550613.1| PREDICTED: DNA (cytosine-5)-methyltransferase 1-like [Capsicum annuum]	-	-	-	ko00270(Cysteine and methionine metabolism)	CMT2
CA08g17890	-	virNOG18243	S	sp|Q9XIM0|MEE14_ARATH CCG-binding protein 1 OS=Arabidopsis thaliana GN=MEE14 PE=1 SV=1	gi|1026080863|ref|XP_016539674.1| PREDICTED: CCG-binding protein 1-like [Capsicum annuum]	-	-	-	-	MEE14
CA01g25560	-	virNOG09491	U	sp|B9DHD7|VAP22_ARATH Vesicle-associated protein 2-2 OS=Arabidopsis thaliana GN=PVA22 PE=1 SV=1	gi|1026018660|ref|XP_016541802.1| PREDICTED: vesicle-associated protein 2-2-like isoform X2 [Capsicum annuum] __gt;gi|1026018662|ref|XP_016541810.1| PREDICTED: vesicle-associated protein 2-2-like isoform X2 [Capsicum annuum]	-	GO:0016021//integral component of membrane;GO:0005789//endoplasmic reticulum membrane;	-	-	PVA22
CA02g23580	-	virNOG04095	A	sp|Q9LF10|CRS1_ARATH Chloroplastic group IIA intron splicing facilitator CRS1, chloroplastic OS=Arabidopsis thaliana GN=At5g16180 PE=3 SV=2	gi|1026029026|ref|XP_016560772.1| PREDICTED: chloroplastic group IIA intron splicing facilitator CRS1, chloroplastic isoform X1 [Capsicum annuum]	GO:0000373//Group II intron splicing;	-	GO:0003723//RNA binding;	-	At5g16180
CA03g32990	K03267	COG5256;virNOG07753	J	sp|Q8R050|ERF3A_MOUSE Eukaryotic peptide chain release factor GTP-binding subunit ERF3A OS=Mus musculus GN=Gspt1 PE=1 SV=2	gi|1026033194|ref|XP_016562780.1| PREDICTED: eukaryotic peptide chain release factor GTP-binding subunit ERF3A isoform X1 [Capsicum annuum] __gt;gi|1026033196|ref|XP_016562781.1| PREDICTED: eukaryotic peptide chain release factor GTP-binding subunit ERF3A isoform X1 [Capsicum annuum]	-	-	-	ko03015(mRNA surveillance pathway)	Gspt1
CA09g14530	-	COG3491;virNOG04549	QR	sp|P10967|ACCH3_SOLLC 1-aminocyclopropane-1-carboxylate oxidase homolog OS=Solanum lycopersicum GN=ACO3 PE=2 SV=1	gi|1026083806|ref|XP_016541240.1| PREDICTED: 1-aminocyclopropane-1-carboxylate oxidase homolog [Capsicum annuum] __gt;gi|1026083808|ref|XP_016541241.1| PREDICTED: 1-aminocyclopropane-1-carboxylate oxidase homolog [Capsicum annuum]	-	-	-	-	ACO3
CA07g19530	K03113	virNOG19233	J	sp|A6MZM2|SUI1_ORYSI Protein translation factor SUI1 homolog OS=Oryza sativa subsp. indica GN=GOS2 PE=2 SV=1	gi|460397190|ref|XP_004244151.1| PREDICTED: protein translation factor SUI1 homolog [Solanum lycopersicum] __gt;gi|460397192|ref|XP_004244152.1| PREDICTED: protein translation factor SUI1 homolog [Solanum lycopersicum] __gt;gi|970042113|ref|XP_015082444.1| PREDICTED: protein translation factor SUI1 homolog [Solanum pennellii] __gt;gi|1026010245|ref|XP_016556834.1| PREDICTED: protein translation f…	-	-	-	-	GOS2
CA03g32510	-	virNOG01029	R	-	gi|1026033541|ref|XP_016562949.1| PREDICTED: F-box/LRR-repeat protein 13 [Capsicum annuum]	-	-	-	-	-
CA09g14910	-	virNOG25826	S	sp|Q02921|NO93_SOYBN Early nodulin-93 OS=Glycine max PE=2 SV=1	gi|1026083745|ref|XP_016541208.1| PREDICTED: early nodulin-93-like [Capsicum annuum]	-	GO:0016021//integral component of membrane;	-	-	-
CA04g09740	-	virNOG12701	S	sp|O26680|DHQS_METTH 3-dehydroquinate synthase OS=Methanothermobacter thermautotrophicus (strain ATCC 29096 / DSM 1053 / JCM 10044 / NBRC 100330 / Delta H) GN=aroB__apos; PE=3 SV=2	gi|1026049217|ref|XP_016569881.1| PREDICTED: 3-dehydroquinate synthase homolog isoform X2 [Capsicum annuum]	GO:0009073//aromatic amino acid family biosynthetic process;GO:0055114//obsolete oxidation-reduction process;	-	GO:0003856//3-dehydroquinate synthase activity;GO:0016491//oxidoreductase activity;	-	aroB__apos;
CA10g04520	K14808	virNOG11173	A	sp|O49289|RH29_ARATH Putative DEAD-box ATP-dependent RNA helicase 29 OS=Arabidopsis thaliana GN=RH29 PE=3 SV=1	gi|1026091812|ref|XP_016545099.1| PREDICTED: putative DEAD-box ATP-dependent RNA helicase 29 [Capsicum annuum]	-	-	-	-	RH29
CA06g10400	-	virNOG22296;virNOG12965	O	sp|Q9LSW9|ATL16_ARATH RING-H2 finger protein ATL16 OS=Arabidopsis thaliana GN=ATL16 PE=2 SV=1	gi|1026065442|ref|XP_016577150.1| PREDICTED: RING-H2 finger protein ATL16-like [Capsicum annuum]	-	GO:0016021//integral component of membrane;	GO:0008270//zinc ion binding;	-	ATL16
CA05g00290	-	virNOG13562	S	sp|Q9SD53|Y3720_ARATH UPF0481 protein At3g47200 OS=Arabidopsis thaliana GN=At3g47200 PE=2 SV=1	gi|1026002776|ref|XP_016553246.1| PREDICTED: uncharacterized protein LOC107852724 [Capsicum annuum]	-	-	-	-	At3g47200
CA07g05800	K13162	virNOG04944;KOG2190	A	sp|Q9SZH4|PEP_ARATH RNA-binding KH domain-containing protein PEPPER OS=Arabidopsis thaliana GN=PEP PE=1 SV=1	gi|1026071202|ref|XP_016579987.1| PREDICTED: RNA-binding KH domain-containing protein PEPPER-like [Capsicum annuum]	GO:0016070//RNA metabolic process;GO:0048581//negative regulation of post-embryonic development;GO:2000028//regulation of photoperiodism, flowering;GO:2000242//negative regulation of reproductive process;GO:0010467//gene expression;GO:0048585//negative regulation of response to stimulus;GO:0048367//shoot system development;	-	GO:0003676//nucleic acid binding;	-	PEP
CA02g04220	K11253	COG2036	B	sp|P59226|H32_ARATH Histone H3.2 OS=Arabidopsis thaliana GN=HTR2 PE=1 SV=2	gi|670445861|ref|XP_008663191.1| PREDICTED: histone H3.2-like [Zea mays] __gt;gi|413918289|gb|AFW58221.1| histone H3.2 [Zea mays]	GO:0006334//nucleosome assembly;	GO:0005634//nucleus;GO:0009536//plastid;GO:0000786//nucleosome;	GO:0046982//protein heterodimerization activity;GO:0031492//nucleosomal DNA binding;	-	HTR2
CA03g24620	K07195	virNOG02224	U	sp|Q9LZD3|E70A1_ARATH Exocyst complex component EXO70A1 OS=Arabidopsis thaliana GN=EXO70A1 PE=1 SV=1	gi|1026035250|ref|XP_016563785.1| PREDICTED: exocyst complex component EXO70B1 [Capsicum annuum]	GO:0006887//exocytosis;	GO:0000145//exocyst;GO:0005829//cytosol;GO:0005886//plasma membrane;	-	-	EXO70A1
CA10g19080	-	virNOG20661	S	-	gi|1026099032|ref|XP_016548603.1| PREDICTED: uncharacterized protein LOC107848360 isoform X1 [Capsicum annuum]	-	GO:0016021//integral component of membrane;	-	-	-
CA09g16410	K06063	virNOG09691	AB	sp|Q6K8D9|SKIPA_ORYSJ SNW/SKI-interacting protein A OS=Oryza sativa subsp. japonica GN=SKIPA PE=1 SV=1	gi|1026082358|ref|XP_016540446.1| PREDICTED: SNW/SKI-interacting protein [Capsicum annuum] __gt;gi|1026082360|ref|XP_016540447.1| PREDICTED: SNW/SKI-interacting protein [Capsicum annuum]	GO:0000398//mRNA splicing, via spliceosome;	GO:0005681//spliceosomal complex;	-	ko03040(Spliceosome)	SKIPA
CA04g19930	-	virNOG05321	G	sp|Q9LN68|GATL1_ARATH Probable galacturonosyltransferase-like 1 OS=Arabidopsis thaliana GN=GATL1 PE=2 SV=1	gi|1026044935|ref|XP_016568647.1| PREDICTED: probable galacturonosyltransferase-like 1 [Capsicum annuum]	-	-	GO:0016757//glycosyltransferase activity;	-	GATL1
CA06g24940	K13993	virNOG20594	O	sp|P30221|HSP11_SOLLC 17.8 kDa class I heat shock protein OS=Solanum lycopersicum PE=2 SV=1	gi|1026066636|ref|XP_016577734.1| PREDICTED: 17.8 kDa class I heat shock protein [Capsicum annuum]	-	-	-	ko04141(Protein processing in endoplasmic reticulum)	-
CA06g17900	-	-	-	-	gi|1026008277|ref|XP_016555902.1| PREDICTED: uncharacterized protein LOC107855411 [Capsicum annuum]	-	-	-	-	-
CA01g04930	-	virNOG21382;virNOG21135	R	sp|Q9SU34|ERLL2_ARATH pEARLI1-like lipid transfer protein 2 OS=Arabidopsis thaliana GN=At4g12490 PE=2 SV=1	gi|1026021551|ref|XP_016553208.1| PREDICTED: pEARLI1-like lipid transfer protein 1 [Capsicum annuum] __gt;gi|58578282|emb|CAI48077.1| extensin-like protein [Capsicum chinense]	-	-	-	-	At4g12490
CA04g20570	-	virNOG14006	S	sp|Q8GUH2|Y1015_ARATH Uncharacterized protein At1g01500 OS=Arabidopsis thaliana GN=At1g01500 PE=2 SV=1	gi|1026044780|ref|XP_016568568.1| PREDICTED: uncharacterized protein At1g01500-like [Capsicum annuum] __gt;gi|1026044782|ref|XP_016568569.1| PREDICTED: uncharacterized protein At1g01500-like [Capsicum annuum] __gt;gi|1026044784|ref|XP_016568570.1| PREDICTED: uncharacterized protein At1g01500-like [Capsicum annuum] __gt;gi|1026044786|ref|XP_016568571.1| PREDICTED: uncharacterized protein At1g01500…	-	GO:0016021//integral component of membrane;	-	-	At1g01500
CA04g13000	K16297	virNOG06917	O	sp|Q9FH05|SCP42_ARATH Serine carboxypeptidase-like 42 OS=Arabidopsis thaliana GN=SCPL42 PE=2 SV=1	gi|1026047280|ref|XP_016569567.1| PREDICTED: serine carboxypeptidase-like 42 [Capsicum annuum]	-	-	-	-	SCPL42
CA02g14530	-	virNOG08228	S	sp|Q9SLN1|FPP7_ARATH Filament-like plant protein 7 OS=Arabidopsis thaliana GN=FPP7 PE=3 SV=2	gi|1026029570|ref|XP_016561043.1| PREDICTED: filament-like plant protein 7 isoform X2 [Capsicum annuum]	-	-	-	-	FPP7
CA11g00530	-	COG2071;virNOG03985	R	sp|Q8H0Z4|GT121_ARATH Putative glutamine amidotransferase GAT1_2.1 OS=Arabidopsis thaliana GN=GAT1_2.1 PE=2 SV=1	gi|1026011006|ref|XP_016557187.1| PREDICTED: uncharacterized protein LOC107856721 isoform X1 [Capsicum annuum]	-	-	-	-	GAT1_2.1
CA02g16190	-	virNOG08711	S	-	gi|1026027184|ref|XP_016559859.1| PREDICTED: uncharacterized protein LOC107859383 [Capsicum annuum]	-	-	-	-	-
CA01g13270	K12741	virNOG09978;KOG0118	A	sp|Q9LES2|UBA2A_ARATH UBP1-associated protein 2A OS=Arabidopsis thaliana GN=UBA2A PE=1 SV=1	gi|1026016487|ref|XP_016577964.1| PREDICTED: UBP1-associated protein 2A-like [Capsicum annuum] __gt;gi|1026016489|ref|XP_016577972.1| PREDICTED: UBP1-associated protein 2A-like [Capsicum annuum]	-	-	GO:0000166//nucleotide binding;GO:0003676//nucleic acid binding;	ko03040(Spliceosome)	UBA2A
CA02g12330	K17616	virNOG06755	K	sp|A4QNX6|CTL2B_DANRE CTD small phosphatase-like protein 2-B OS=Danio rerio GN=ctdspl2b PE=2 SV=1	gi|1026026536|ref|XP_016559540.1| PREDICTED: uncharacterized protein LOC107859146 [Capsicum annuum] __gt;gi|1026026538|ref|XP_016559541.1| PREDICTED: uncharacterized protein LOC107859146 [Capsicum annuum] __gt;gi|1026026540|ref|XP_016559542.1| PREDICTED: uncharacterized protein LOC107859146 [Capsicum annuum]	-	-	-	-	ctdspl2b
CA01g26960	K06943	virNOG05283	R	sp|Q9C6I8|NOG1_ARATH Nucleolar GTP-binding protein 1 OS=Arabidopsis thaliana GN=At1g50920 PE=2 SV=1	gi|1026019129|ref|XP_016543965.1| PREDICTED: nucleolar GTP-binding protein 1-like [Capsicum annuum]	GO:0042254//ribosome biogenesis;	GO:0005730//nucleolus;	GO:0005525//GTP binding;	ko03008(Ribosome biogenesis in eukaryotes)	At1g50920
CA06g17190	-	virNOG21425;virNOG24586	RK	sp|Q9XI36|MBD10_ARATH Methyl-CpG-binding domain-containing protein 10 OS=Arabidopsis thaliana GN=MBD10 PE=1 SV=1	gi|1026002685|ref|XP_016553204.1| PREDICTED: LOW QUALITY PROTEIN: methyl-CpG-binding domain-containing protein 11-like [Capsicum annuum]	-	GO:0005634//nucleus;	GO:0003677//DNA binding;	-	MBD10
CA08g08430	-	virNOG10814	S	sp|Q6IQ49|SDE2_HUMAN Protein SDE2 homolog OS=Homo sapiens GN=SDE2 PE=1 SV=1	gi|1026078094|ref|XP_016538242.1| PREDICTED: LOW QUALITY PROTEIN: protein SDE2 homolog [Capsicum annuum]	-	-	-	-	SDE2
CA09g02050	-	virNOG19563	P	sp|Q9SJL2|HIP5_ARATH Heavy metal-associated isoprenylated plant protein 5 OS=Arabidopsis thaliana GN=HIPP05 PE=1 SV=2	gi|971562767|ref|XP_015167315.1| PREDICTED: uncharacterized protein LOC102588920 isoform X2 [Solanum tuberosum]	-	-	-	-	HIPP05
CA10g01590	-	virNOG01316	L	-	gi|1026092733|ref|XP_016545551.1| PREDICTED: uncharacterized protein LOC107845633 [Capsicum annuum]	-	-	GO:0003677//DNA binding;	-	-
CA08g11960	-	virNOG15572;virNOG13102	R	sp|Q3MKY2|AAE_RAUSE Acetylajmalan esterase OS=Rauvolfia serpentina GN=AAE PE=1 SV=1	gi|1026078764|ref|XP_016538592.1| PREDICTED: acetylajmalan esterase-like [Capsicum annuum]	-	-	-	-	AAE
CA02g12700	K15382	virNOG01123	P	sp|Q9LH79|SWET2_ARATH Bidirectional sugar transporter SWEET2 OS=Arabidopsis thaliana GN=SWEET2 PE=1 SV=1	gi|1026026602|ref|XP_016559573.1| PREDICTED: bidirectional sugar transporter SWEET2a-like [Capsicum annuum]	GO:0008643//carbohydrate transport;	GO:0016021//integral component of membrane;	-	-	SWEET2
CA03g31640	-	virNOG16384	R	sp|Q9FGY4|FB341_ARATH F-box protein At5g49610 OS=Arabidopsis thaliana GN=At5g49610 PE=1 SV=1	gi|1026033287|ref|XP_016562829.1| PREDICTED: F-box protein At5g49610-like [Capsicum annuum]	-	-	-	-	At5g49610
CA02g26750	K13648	virNOG14188	G	sp|Q9FWA4|GAUT9_ARATH Probable galacturonosyltransferase 9 OS=Arabidopsis thaliana GN=GAUT9 PE=2 SV=1	gi|1026029908|ref|XP_016561217.1| PREDICTED: probable galacturonosyltransferase 9 [Capsicum annuum]	GO:0045489//pectin biosynthetic process;GO:0071555//cell wall organization;	GO:0005768//endosome;GO:0016021//integral component of membrane;GO:0005802//trans-Golgi network;GO:0000139//Golgi membrane;	GO:0047262//polygalacturonate 4-alpha-galacturonosyltransferase activity;	ko00520(Amino sugar and nucleotide sugar metabolism)	GAUT9
CA02g19240	K07748	virNOG12332	G	sp|Q67ZE1|HSDD2_ARATH 3beta-hydroxysteroid-dehydrogenase/decarboxylase isoform 2 OS=Arabidopsis thaliana GN=3BETAHSD/D2 PE=2 SV=2	gi|1026028014|ref|XP_016560263.1| PREDICTED: 3beta-hydroxysteroid-dehydrogenase/decarboxylase-like [Capsicum annuum]	GO:0006694//steroid biosynthetic process;GO:0055114//obsolete oxidation-reduction process;	GO:0016021//integral component of membrane;	GO:0003854//3-beta-hydroxy-delta5-steroid dehydrogenase activity;	ko00100(Steroid biosynthesis)	3BETAHSD/D2
CA06g26600	K13648	virNOG06657	G	sp|Q9LSG3|GAUT8_ARATH Galacturonosyltransferase 8 OS=Arabidopsis thaliana GN=GAUT8 PE=1 SV=1	gi|1026066236|ref|XP_016577522.1| PREDICTED: galacturonosyltransferase 8 [Capsicum annuum]	GO:0010289//homogalacturonan biosynthetic process;	GO:0005768//endosome;GO:0005739//mitochondrion;GO:0005802//trans-Golgi network;GO:0000139//Golgi membrane;	GO:0047262//polygalacturonate 4-alpha-galacturonosyltransferase activity;	ko00520(Amino sugar and nucleotide sugar metabolism)	GAUT8
CA12g10690	-	virNOG01941	S	-	gi|1026003521|ref|XP_016553604.1| PREDICTED: uncharacterized protein LOC107853106 [Capsicum annuum] __gt;gi|1026003523|ref|XP_016553605.1| PREDICTED: uncharacterized protein LOC107853106 [Capsicum annuum] __gt;gi|1026003525|ref|XP_016553606.1| PREDICTED: uncharacterized protein LOC107853106 [Capsicum annuum] __gt;gi|1026003527|ref|XP_016553607.1| PREDICTED: uncharacterized protein LOC107853106 [C…	-	GO:0016021//integral component of membrane;	-	-	-
CA01g32940	K19861	-	-	sp|Q3ZPN4|ACMAT_VITLA Methanol O-anthraniloyltransferase OS=Vitis labrusca GN=AMAT PE=1 SV=1	gi|1026020814|ref|XP_016549949.1| PREDICTED: methanol O-anthraniloyltransferase-like [Capsicum annuum]	-	-	GO:0016747//acyltransferase activity, transferring groups other than amino-acyl groups;	-	AMAT
CA02g14730	-	virNOG06128	S	sp|Q9SD53|Y3720_ARATH UPF0481 protein At3g47200 OS=Arabidopsis thaliana GN=At3g47200 PE=2 SV=1	gi|1026029501|ref|XP_016561011.1| PREDICTED: UPF0481 protein At3g47200 [Capsicum annuum]	-	GO:0016021//integral component of membrane;	-	-	At3g47200
CA07g20040	-	virNOG26307	R	-	gi|1026074095|ref|XP_016581374.1| PREDICTED: putative lipid-transfer protein DIR1 [Capsicum annuum]	-	-	-	-	-
CA03g36650	-	virNOG00474	S	sp|Q9LU40|MSR1_ARATH Protein MANNAN SYNTHESIS-RELATED 1 OS=Arabidopsis thaliana GN=MSR1 PE=2 SV=1	gi|1026032375|ref|XP_016562377.1| PREDICTED: uncharacterized protein At1g04910-like [Capsicum annuum]	-	-	-	-	MSR1
CA03g07180	-	virNOG19029	S	-	gi|1026039790|ref|XP_016565950.1| PREDICTED: uncharacterized protein LOC107864176 [Capsicum annuum]	-	-	-	-	-
CA03g05200	-	virNOG00332	R	sp|Q940J9|PMT8_ARATH Probable methyltransferase PMT8 OS=Arabidopsis thaliana GN=At1g04430 PE=2 SV=1	gi|1026039822|ref|XP_016565964.1| PREDICTED: probable methyltransferase PMT3 [Capsicum annuum]	GO:0032259//methylation;	GO:0016021//integral component of membrane;	GO:0008168//methyltransferase activity;	-	At1g04430
CA02g24550	-	virNOG30310	K	sp|Q9T072|BH025_ARATH Transcription factor bHLH25 OS=Arabidopsis thaliana GN=BHLH25 PE=2 SV=2	gi|1026031993|ref|XP_016562188.1| PREDICTED: transcription factor bHLH18-like [Capsicum annuum]	-	-	-	-	BHLH25
CA01g26820	K08235	virNOG10487	R	sp|Q38908|XTH30_ARATH Probable xyloglucan endotransglucosylase/hydrolase protein 30 OS=Arabidopsis thaliana GN=XTH30 PE=2 SV=2	gi|1026019087|ref|XP_016543751.1| PREDICTED: probable xyloglucan endotransglucosylase/hydrolase protein 30 [Capsicum annuum]	GO:0010411//xyloglucan metabolic process;GO:0042546//cell wall biogenesis;GO:0071555//cell wall organization;	GO:0048046//apoplast;GO:0005618//cell wall;	GO:0004553//hydrolase activity, hydrolyzing O-glycosyl compounds;GO:0016762//xyloglucan:xyloglucosyl transferase activity;	-	XTH30
CA06g23330	K14838	virNOG00129	R	sp|O74978|YQL5_SCHPO Uncharacterized RNA-binding protein C1827.05c OS=Schizosaccharomyces pombe (strain 972 / ATCC 24843) GN=SPCC1827.05c PE=4 SV=1	gi|1026066934|ref|XP_016577894.1| PREDICTED: MKI67 FHA domain-interacting nucleolar phosphoprotein-like [Capsicum annuum] __gt;gi|1026066936|ref|XP_016577895.1| PREDICTED: MKI67 FHA domain-interacting nucleolar phosphoprotein-like [Capsicum annuum]	-	-	GO:0000166//nucleotide binding;GO:0003676//nucleic acid binding;	-	SPCC1827.05c
CA06g19160	K10573	virNOG11526;COG5078	O	sp|P42745|UBC2_ARATH Ubiquitin-conjugating enzyme E2 2 OS=Arabidopsis thaliana GN=UBC2 PE=2 SV=1	gi|568215047|ref|NP_001275156.1| ubiquitin carrier-like protein [Solanum tuberosum] __gt;gi|723802062|ref|NP_001289789.1| ubiquitin-conjugating enzyme E2 2 [Nelumbo nucifera] __gt;gi|460391928|ref|XP_004241570.1| PREDICTED: ubiquitin-conjugating enzyme E2 2 [Solanum lycopersicum] __gt;gi|470122601|ref|XP_004297329.1| PREDICTED: ubiquitin-conjugating enzyme E2 2 [Fragaria vesca subsp. vesca] __gt;…	GO:0006281//DNA repair;GO:0016574//histone ubiquitination;GO:0043161//proteasome-mediated ubiquitin-dependent protein catabolic process;GO:0000209//protein polyubiquitination;	GO:0005737//cytoplasm;	GO:0061630//ubiquitin protein ligase activity;GO:0005524//ATP binding;GO:0031625//ubiquitin protein ligase binding;	ko04120(Ubiquitin mediated proteolysis)	UBC2
CA07g10230	-	virNOG20407	S	-	gi|1026071344|ref|XP_016580053.1| PREDICTED: uncharacterized protein LOC107877817 [Capsicum annuum]	-	-	-	-	-
CA06g27470	K03347	virNOG00628	D	sp|Q94AH6|CUL1_ARATH Cullin-1 OS=Arabidopsis thaliana GN=CUL1 PE=1 SV=1	gi|1026065837|ref|XP_016577317.1| PREDICTED: cullin-1-like [Capsicum annuum]	-	-	-	ko04141(Protein processing in endoplasmic reticulum);ko04120(Ubiquitin mediated proteolysis)	CUL1
CA04g08230	-	virNOG09838	R	sp|Q9D853|EFMT2_MOUSE EEF1A lysine methyltransferase 2 OS=Mus musculus GN=Eef1akmt2 PE=1 SV=1	gi|1026088414|ref|XP_016543332.1| PREDICTED: protein-lysine N-methyltransferase Mettl10-like [Capsicum annuum]	GO:0018022//peptidyl-lysine methylation;	GO:0005737//cytoplasm;	GO:0016279//protein-lysine N-methyltransferase activity;	-	Eef1akmt2
CA10g20310	K01537	virNOG01632	P	sp|Q9M2L4|ACA11_ARATH Putative calcium-transporting ATPase 11, plasma membrane-type OS=Arabidopsis thaliana GN=ACA11 PE=1 SV=1	gi|1026089359|ref|XP_016543810.1| PREDICTED: putative calcium-transporting ATPase 11, plasma membrane-type isoform X1 [Capsicum annuum]	GO:0070588//calcium ion transmembrane transport;	GO:0016021//integral component of membrane;	GO:0046872//metal ion binding;GO:0005524//ATP binding;GO:0005388//P-type calcium transporter activity;	-	ACA11
CA03g17310	-	virNOG01426	R	sp|Q9LEX0|P2A13_ARATH F-box protein PP2-A13 OS=Arabidopsis thaliana GN=PP2A13 PE=1 SV=1	gi|1026036980|ref|XP_016564633.1| PREDICTED: F-box protein PP2-A13-like [Capsicum annuum]	-	-	-	-	PP2A13
CA09g13890	K12741	virNOG08512	A	sp|Q8W034|RNP1_ARATH Heterogeneous nuclear ribonucleoprotein 1 OS=Arabidopsis thaliana GN=RNP1 PE=1 SV=1	gi|1026005318|ref|XP_016554478.1| PREDICTED: heterogeneous nuclear ribonucleoprotein 1 [Capsicum annuum]	-	-	GO:0000166//nucleotide binding;GO:0003676//nucleic acid binding;	ko03040(Spliceosome)	RNP1
CA08g00060	-	-	-	-	gi|1026019489|ref|XP_016545167.1| PREDICTED: uncharacterized protein LOC107845387 isoform X1 [Capsicum annuum]	-	-	-	-	-
CA11g13570	K09873	virNOG04666	G	sp|O82598|TIP13_ARATH Aquaporin TIP1-3 OS=Arabidopsis thaliana GN=TIP1-3 PE=1 SV=1	gi|1026099550|ref|XP_016548835.1| PREDICTED: aquaporin TIP1-3-like [Capsicum annuum]	-	-	-	-	TIP1-3
CA01g09290	K00422	NOG19525	S	sp|Q08304|PPOB_SOLLC Polyphenol oxidase B, chloroplastic OS=Solanum lycopersicum PE=3 SV=1	gi|1026015320|ref|XP_016573729.1| PREDICTED: polyphenol oxidase B, chloroplastic-like [Capsicum annuum]	-	GO:0009579//thylakoid;GO:0009507//chloroplast;	GO:0016491//oxidoreductase activity;	ko00950(Isoquinoline alkaloid biosynthesis);ko00350(Tyrosine metabolism)	-
CA09g18510	-	virNOG36222;virNOG25403	S	-	gi|971554957|ref|XP_015165311.1| PREDICTED: uncharacterized protein LOC107061083 [Solanum tuberosum]	-	-	-	-	-
CA06g13830	K12812	virNOG06849	A	sp|Q56XG6|RH15_ARATH DEAD-box ATP-dependent RNA helicase 15 OS=Arabidopsis thaliana GN=RH15 PE=1 SV=3	gi|1026061033|ref|XP_016574966.1| PREDICTED: DEAD-box ATP-dependent RNA helicase 56-like [Capsicum annuum]	-	-	GO:0005524//ATP binding;GO:0004386//helicase activity;GO:0003676//nucleic acid binding;	ko03040(Spliceosome);ko03015(mRNA surveillance pathway);ko03013(Nucleocytoplasmic transport)	RH15
CA12g16570	-	virNOG09238	O	sp|P20721|CYSPL_SOLLC Low-temperature-induced cysteine proteinase (Fragment) OS=Solanum lycopersicum PE=2 SV=1	gi|1026102377|ref|XP_016550257.1| PREDICTED: low-temperature-induced cysteine proteinase-like [Capsicum annuum]	GO:0051603//proteolysis involved in cellular protein catabolic process;	GO:0005615//extracellular space;GO:0005764//lysosome;	GO:0004197//cysteine-type endopeptidase activity;	-	-
CA06g17560	K01191	virNOG07820;KOG1959;virNOG07610	G	sp|Q8LPJ3|MANA2_ARATH Probable alpha-mannosidase At5g13980 OS=Arabidopsis thaliana GN=At5g13980 PE=2 SV=1	gi|1026067899|ref|XP_016578390.1| PREDICTED: alpha-mannosidase isoform X2 [Capsicum annuum]	GO:0006013//mannose metabolic process;GO:0006517//protein deglycosylation;	-	GO:0030246//carbohydrate binding;GO:0008270//zinc ion binding;GO:0004559//alpha-mannosidase activity;	ko00511(Other glycan degradation)	At5g13980
CA02g00610	-	virNOG05209	V	sp|Q9SX25|CXE6_ARATH Probable carboxylesterase 6 OS=Arabidopsis thaliana GN=CXE6 PE=2 SV=1	gi|1026026180|ref|XP_016559361.1| PREDICTED: probable carboxylesterase 6 [Capsicum annuum]	GO:0008152//metabolic process;	-	GO:0016787//hydrolase activity;	-	CXE6
CA06g24910	-	virNOG23862	S	-	gi|1026066648|ref|XP_016577739.1| PREDICTED: uncharacterized protein LOC107875510 [Capsicum annuum]	-	-	-	-	-
CA01g33690	-	virNOG25880	R	-	gi|1026021102|ref|XP_016551205.1| PREDICTED: uncharacterized protein LOC107850903 [Capsicum annuum]	-	-	-	-	-
CA03g36270	-	virNOG07543	G	sp|P48980|BGAL_SOLLC Beta-galactosidase OS=Solanum lycopersicum PE=1 SV=1	gi|1026032778|ref|XP_016562578.1| PREDICTED: beta-galactosidase [Capsicum annuum]	GO:0005975//carbohydrate metabolic process;	GO:0005618//cell wall;GO:0005773//vacuole;	GO:0030246//carbohydrate binding;GO:0004565//beta-galactosidase activity;	-	-
CA03g36260	-	virNOG07543	G	sp|P48980|BGAL_SOLLC Beta-galactosidase OS=Solanum lycopersicum PE=1 SV=1	gi|1026032778|ref|XP_016562578.1| PREDICTED: beta-galactosidase [Capsicum annuum]	GO:0005975//carbohydrate metabolic process;	GO:0005618//cell wall;GO:0005773//vacuole;	GO:0030246//carbohydrate binding;GO:0004565//beta-galactosidase activity;	-	-
CA11g02170	-	strNOG25954;virNOG26437	S	-	gi|565363797|ref|XP_006348616.1| PREDICTED: uncharacterized protein LOC102601388 [Solanum tuberosum] __gt;gi|970028671|ref|XP_015075662.1| PREDICTED: uncharacterized protein LOC107019805 [Solanum pennellii]	-	-	-	-	-
CA02g15740	K12829	virNOG03812	A	sp|Q13435|SF3B2_HUMAN Splicing factor 3B subunit 2 OS=Homo sapiens GN=SF3B2 PE=1 SV=2	gi|1026027246|ref|XP_016559892.1| PREDICTED: splicing factor 3B subunit 2 [Capsicum annuum]	-	GO:0005634//nucleus;	-	ko03040(Spliceosome)	SF3B2
CA08g11580	-	virNOG09767	G	sp|Q9MAA2|AT74_ARATH Phosphoglycerate mutase-like protein AT74 OS=Arabidopsis thaliana GN=At3g05170 PE=2 SV=1	gi|1026078673|ref|XP_016538544.1| PREDICTED: phosphoglycerate mutase-like protein AT74H [Capsicum annuum]	-	-	-	-	At3g05170
CA08g12620	-	virNOG06453	T	sp|Q9M9W9|P2C34_ARATH Probable protein phosphatase 2C 34 OS=Arabidopsis thaliana GN=At3g05640 PE=2 SV=1	gi|1026078998|ref|XP_016538714.1| PREDICTED: probable protein phosphatase 2C 34 [Capsicum annuum] __gt;gi|1026079000|ref|XP_016538715.1| PREDICTED: probable protein phosphatase 2C 34 [Capsicum annuum]	GO:0006470//protein dephosphorylation;	-	GO:0004722//protein serine/threonine phosphatase activity;	-	At3g05640
CA08g12430	-	virNOG06599;virNOG24508	G	sp|Q8VYF4|GATL7_ARATH Probable galacturonosyltransferase-like 7 OS=Arabidopsis thaliana GN=GATL7 PE=2 SV=1	gi|1026079034|ref|XP_016538734.1| PREDICTED: probable galacturonosyltransferase-like 7 [Capsicum annuum]	-	-	-	-	GATL7
CA11g15920	K14539	virNOG04932	R	sp|Q9SJF1|LSG12_ARATH GTPase LSG1-2 OS=Arabidopsis thaliana GN=LSG1-2 PE=1 SV=1	gi|1026096474|ref|XP_016547394.1| PREDICTED: GTPase LSG1-2 [Capsicum annuum]	-	-	GO:0005525//GTP binding;	ko03008(Ribosome biogenesis in eukaryotes)	LSG1-2
CA12g11820	-	virNOG15067;virNOG00730	KR	sp|O48716|JGB_ARATH Protein JINGUBANG OS=Arabidopsis thaliana GN=JGB PE=1 SV=1	gi|1026106475|ref|XP_016552239.1| PREDICTED: dynein assembly factor with WDR repeat domains 1-like [Capsicum annuum]	-	-	-	-	JGB
CA11g00050	-	virNOG25348	S	-	gi|460386366|ref|XP_004238869.1| PREDICTED: sarcoplasmic reticulum histidine-rich calcium-binding protein [Solanum lycopersicum] __gt;gi|460386368|ref|XP_004238870.1| PREDICTED: sarcoplasmic reticulum histidine-rich calcium-binding protein [Solanum lycopersicum]	-	-	-	-	-
CA10g01040	K12863	virNOG06442	S	sp|Q2KJD3|CWC15_BOVIN Spliceosome-associated protein CWC15 homolog OS=Bos taurus GN=CWC15 PE=2 SV=1	gi|1026092668|ref|XP_016545523.1| PREDICTED: protein CWC15 homolog [Capsicum annuum]	GO:0000398//mRNA splicing, via spliceosome;	GO:0005681//spliceosomal complex;	-	ko03040(Spliceosome)	CWC15
CA02g23790	-	virNOG17856;virNOG08729	SR	-	gi|1026029075|ref|XP_016560797.1| PREDICTED: uncharacterized protein LOC107860087 [Capsicum annuum]	-	-	-	-	-
CA06g14130	K18032	virNOG09100	T	sp|O82656|PTP1_ARATH Protein-tyrosine-phosphatase PTP1 OS=Arabidopsis thaliana GN=PTP1 PE=1 SV=1	gi|1026060865|ref|XP_016574887.1| PREDICTED: protein-tyrosine-phosphatase PTP1 [Capsicum annuum]	-	-	-	-	PTP1
CA09g17270	K04078	virNOG08313	O	sp|O65282|CH20_ARATH 20 kDa chaperonin, chloroplastic OS=Arabidopsis thaliana GN=CPN20 PE=1 SV=2	gi|1026082108|ref|XP_016540314.1| PREDICTED: 20 kDa chaperonin, chloroplastic-like [Capsicum annuum]	GO:0006457//protein folding;GO:1901671//positive regulation of superoxide dismutase activity;	GO:0005737//cytoplasm;	GO:0005524//ATP binding;GO:0046914//transition metal ion binding;	-	CPN20
CA06g27110	-	virNOG23487	R	sp|Q9LZH5|LTPG2_ARATH Non-specific lipid transfer protein GPI-anchored 2 OS=Arabidopsis thaliana GN=LTPG2 PE=2 SV=1	gi|1026066017|ref|XP_016577409.1| PREDICTED: non-specific lipid transfer protein GPI-anchored 2-like [Capsicum annuum]	GO:0006869//lipid transport;	-	GO:0008289//lipid binding;	-	LTPG2
CA11g17740	K12836	virNOG03760	A	sp|Q9ZQW8|U2AFA_ORYSJ Splicing factor U2af small subunit A OS=Oryza sativa subsp. japonica GN=U2AF35A PE=2 SV=1	gi|1026096804|ref|XP_016547549.1| PREDICTED: splicing factor U2af small subunit B-like [Capsicum annuum]	-	-	-	ko03040(Spliceosome)	U2AF35A
CA07g07670	-	virNOG02728	T	sp|Q2MHE4|HT1_ARATH Serine/threonine-protein kinase HT1 OS=Arabidopsis thaliana GN=HT1 PE=1 SV=1	gi|697097176|ref|XP_009620133.1| PREDICTED: serine/threonine-protein kinase HT1-like [Nicotiana tomentosiformis] __gt;gi|1025385775|ref|XP_016433872.1| PREDICTED: serine/threonine-protein kinase HT1-like [Nicotiana tabacum]	-	-	-	-	HT1
CA11g07960	-	virNOG13755	R	sp|Q40161|GP1_SOLLC Polygalacturonase-1 non-catalytic subunit beta OS=Solanum lycopersicum GN=GP1 PE=1 SV=1	gi|1026097439|ref|XP_016547871.1| PREDICTED: LOW QUALITY PROTEIN: polygalacturonase-1 non-catalytic subunit beta-like [Capsicum annuum]	GO:0009835//fruit ripening;GO:0071555//cell wall organization;	GO:0048046//apoplast;GO:0005618//cell wall;	-	-	GP1
CA02g16850	K14485	virNOG01111	T	sp|Q570C0|TIR1_ARATH Protein TRANSPORT INHIBITOR RESPONSE 1 OS=Arabidopsis thaliana GN=TIR1 PE=1 SV=2	gi|1026027466|ref|XP_016559991.1| PREDICTED: protein TRANSPORT INHIBITOR RESPONSE 1-like [Capsicum annuum] __gt;gi|1026027468|ref|XP_016559992.1| PREDICTED: protein TRANSPORT INHIBITOR RESPONSE 1-like [Capsicum annuum]	-	-	-	ko04075(Plant hormone signal transduction)	TIR1
CA01g27620	-	-	-	-	gi|1026015970|ref|XP_016576078.1| PREDICTED: unconventional myosin-XVI-like isoform X3 [Capsicum annuum]	-	-	-	-	-
CA12g14030	K10355	COG5277;virNOG01114	Z	sp|P53492|ACT7_ARATH Actin-7 OS=Arabidopsis thaliana GN=ACT7 PE=1 SV=1	gi|697170490|ref|XP_009594162.1| PREDICTED: actin-104 [Nicotiana tomentosiformis]	-	-	GO:0005524//ATP binding;	-	ACT7
CA06g28420	-	virNOG19462	C	sp|P49098|CYB5_TOBAC Cytochrome b5 OS=Nicotiana tabacum PE=2 SV=1	gi|1026066205|ref|XP_016577507.1| PREDICTED: cytochrome b5 [Capsicum annuum]	GO:0055114//obsolete oxidation-reduction process;	GO:0031090//organelle membrane;GO:0016021//integral component of membrane;GO:0005789//endoplasmic reticulum membrane;	GO:0020037//heme binding;GO:0046872//metal ion binding;	-	-
CA10g04090	K03251	virNOG07597	J	sp|P56820|EIF3D_ARATH Eukaryotic translation initiation factor 3 subunit D OS=Arabidopsis thaliana GN=TIF3D1 PE=1 SV=1	gi|697147663|ref|XP_009627997.1| PREDICTED: eukaryotic translation initiation factor 3 subunit D {ECO:0000255|HAMAP-Rule:MF_03003}-like [Nicotiana tomentosiformis]	-	-	-	-	TIF3D1
CA02g10960	-	virNOG02436	I	sp|P61871|LIP_RHINI Lipase OS=Rhizopus niveus PE=1 SV=1	gi|1026029661|ref|XP_016561086.1| PREDICTED: phospholipase A1-IIbeta-like [Capsicum annuum]	-	-	-	-	-
CA03g33250	-	virNOG25155;virNOG23498	R	sp|P86809|NLTP2_APIGA Non-specific lipid-transfer protein 2 OS=Apium graveolens var. rapaceum PE=1 SV=1	gi|1025307152|ref|XP_016500885.1| PREDICTED: non-specific lipid-transfer protein 2-like [Nicotiana tabacum]	-	-	-	-	-
CA03g29970	-	virNOG07685	R	sp|Q8LFV3|CDF3_ARATH Cyclic dof factor 3 OS=Arabidopsis thaliana GN=CDF3 PE=1 SV=2	gi|1026034162|ref|XP_016563247.1| PREDICTED: cyclic dof factor 1-like [Capsicum annuum]	GO:0006355//regulation of transcription, DNA-templated;	-	GO:0003677//DNA binding;	-	CDF3
CA04g03410	-	virNOG10823	L	sp|Q67XL4|Y3544_ARATH Uncharacterized CRM domain-containing protein At3g25440, chloroplastic OS=Arabidopsis thaliana GN=At3g25440 PE=2 SV=1	gi|1026052021|ref|XP_016570454.1| PREDICTED: uncharacterized CRM domain-containing protein At3g25440, chloroplastic-like [Capsicum annuum]	-	-	-	-	At3g25440
CA03g15910	-	virNOG19498	R	sp|P17407|21KD_DAUCA 21 kDa protein OS=Daucus carota PE=2 SV=1	gi|1026037413|ref|XP_016564819.1| PREDICTED: 21 kDa protein-like [Capsicum annuum]	GO:0043086//negative regulation of catalytic activity;	-	GO:0004857//enzyme inhibitor activity;	-	-
CA01g19590	K02212	virNOG05745	L	sp|Q5JKB0|MCM4_ORYSJ DNA replication licensing factor MCM4 OS=Oryza sativa subsp. japonica GN=MCM4 PE=3 SV=2	gi|1026081129|ref|XP_016539815.1| PREDICTED: DNA replication licensing factor MCM4 [Capsicum annuum]	GO:0006270//DNA replication initiation;GO:0032508//DNA duplex unwinding;	GO:0000347//THO complex;GO:0005829//cytosol;GO:0042555//MCM complex;	GO:0003677//DNA binding;GO:0005524//ATP binding;GO:0003678//DNA helicase activity;	ko03030(DNA replication)	MCM4
CA08g08290	K14496	virNOG28607;virNOG01560	R	sp|Q9FGM1|PYL8_ARATH Abscisic acid receptor PYL8 OS=Arabidopsis thaliana GN=PYL8 PE=1 SV=1	gi|1026078019|ref|XP_016538202.1| PREDICTED: abscisic acid receptor PYL8 [Capsicum annuum] __gt;gi|830997558|gb|AKL90410.1| ABA receptor [Capsicum annuum]	-	-	-	ko04075(Plant hormone signal transduction);ko04016(MAPK signaling pathway - plant)	PYL8
CA10g22400	-	virNOG05309	T	sp|Q8RXE7|AGD14_ARATH Probable ADP-ribosylation factor GTPase-activating protein AGD14 OS=Arabidopsis thaliana GN=AGD14 PE=1 SV=2	gi|1026089782|ref|XP_016544029.1| PREDICTED: probable ADP-ribosylation factor GTPase-activating protein AGD14 [Capsicum annuum]	-	-	-	-	AGD14
CA10g11150	K01568	virNOG06014	HE	sp|Q9M040|PDC4_ARATH Pyruvate decarboxylase 4 OS=Arabidopsis thaliana GN=PDC4 PE=2 SV=1	gi|1026093760|ref|XP_016546005.1| PREDICTED: pyruvate decarboxylase 1 [Capsicum annuum]	-	-	-	ko00010(Glycolysis / Gluconeogenesis)	PDC4
CA03g05450	-	virNOG04549	Q	sp|P10967|ACCH3_SOLLC 1-aminocyclopropane-1-carboxylate oxidase homolog OS=Solanum lycopersicum GN=ACO3 PE=2 SV=1	gi|1026007340|ref|XP_016555451.1| PREDICTED: 1-aminocyclopropane-1-carboxylate oxidase homolog [Capsicum annuum]	-	-	-	-	ACO3
CA09g15750	-	euNOG10076;virNOG06886	R	sp|Q9SN46|LRX5_ARATH Leucine-rich repeat extensin-like protein 5 OS=Arabidopsis thaliana GN=LRX5 PE=2 SV=2	gi|1026002520|ref|XP_016553126.1| PREDICTED: leucine-rich repeat extensin-like protein 4 isoform X1 [Capsicum annuum]	-	-	-	-	LRX5
CA07g14650	K01595	virNOG02027	C	sp|P29196|CAPP_SOLTU Phosphoenolpyruvate carboxylase OS=Solanum tuberosum GN=PPC1 PE=2 SV=2	gi|1026073215|ref|XP_016580919.1| PREDICTED: LOW QUALITY PROTEIN: phosphoenolpyruvate carboxylase-like [Capsicum annuum]	-	-	-	ko00710(Carbon fixation in photosynthetic organisms);ko00620(Pyruvate metabolism)	PPC1
CA10g15740	K13496	virNOG05770;KOG1192	CG	sp|Q9ZQ95|U73C6_ARATH UDP-glycosyltransferase 73C6 OS=Arabidopsis thaliana GN=UGT73C6 PE=2 SV=1	gi|1026088575|ref|XP_016543406.1| PREDICTED: UDP-glycosyltransferase 73C6-like [Capsicum annuum]	GO:0008152//metabolic process;	-	GO:0016758//hexosyltransferase activity;	ko00908(Zeatin biosynthesis)	UGT73C6
CA06g17710	K05929	COG0500;virNOG08053	QI	sp|Q9M571|PEAMT_SPIOL Phosphoethanolamine N-methyltransferase OS=Spinacia oleracea GN=PEAMT PE=1 SV=1	gi|1026008323|ref|XP_016555924.1| PREDICTED: phosphoethanolamine N-methyltransferase 1-like [Capsicum annuum]	GO:0032259//methylation;GO:0006656//phosphatidylcholine biosynthetic process;	-	GO:0000234//phosphoethanolamine N-methyltransferase activity;	ko00564(Glycerophospholipid metabolism)	PEAMT
CA05g19020	-	virNOG08688	O	sp|Q65XA0|DHAR1_ORYSJ Probable glutathione S-transferase DHAR1, cytosolic OS=Oryza sativa subsp. japonica GN=DHAR1 PE=1 SV=1	gi|1027855329|ref|NP_001311937.1| glutathione S-transferase DHAR2-like [Capsicum annuum] __gt;gi|685878658|gb|AIP90069.1| dehydroascorbate reductase [Capsicum annuum]	GO:0098869//cellular oxidant detoxification;GO:0055114//obsolete oxidation-reduction process;	-	GO:0045174//glutathione dehydrogenase (ascorbate) activity;	-	DHAR1
CA01g33890	K00422	NOG19525	S	sp|Q08304|PPOB_SOLLC Polyphenol oxidase B, chloroplastic OS=Solanum lycopersicum PE=3 SV=1	gi|1026021132|ref|XP_016551385.1| PREDICTED: polyphenol oxidase B, chloroplastic-like [Capsicum annuum]	GO:0046148//pigment biosynthetic process;GO:0055114//obsolete oxidation-reduction process;	GO:0009543//chloroplast thylakoid lumen;	GO:0046872//metal ion binding;GO:0004097//catechol oxidase activity;	ko00950(Isoquinoline alkaloid biosynthesis);ko00350(Tyrosine metabolism)	-
CA05g09720	-	virNOG22259	S	-	gi|1026057011|ref|XP_016572932.1| PREDICTED: uncharacterized protein LOC107870795 [Capsicum annuum] __gt;gi|1026057013|ref|XP_016572933.1| PREDICTED: uncharacterized protein LOC107870795 [Capsicum annuum]	-	-	-	-	-
CA02g28260	-	virNOG04918	S	-	gi|1026030312|ref|XP_016561406.1| PREDICTED: uncharacterized protein LOC107860532 [Capsicum annuum]	GO:0006412//translation;	GO:0005840//ribosome;GO:0016021//integral component of membrane;	GO:0003735//structural constituent of ribosome;	-	-
CA04g17670	-	virNOG00822	R	-	gi|1026045399|ref|XP_016568887.1| PREDICTED: uncharacterized protein LOC107867246 [Capsicum annuum]	-	-	-	-	-
CA07g17850	K14537	virNOG02586	R	sp|Q9C923|NUG2_ARATH Nuclear/nucleolar GTPase 2 OS=Arabidopsis thaliana GN=NUG2 PE=1 SV=1	gi|1026073838|ref|XP_016581239.1| PREDICTED: nuclear/nucleolar GTPase 2 [Capsicum annuum]	GO:0042254//ribosome biogenesis;GO:0008152//metabolic process;	GO:0005730//nucleolus;	GO:0005525//GTP binding;GO:0003924//GTPase activity;	ko03008(Ribosome biogenesis in eukaryotes)	NUG2
CA03g18650	K03327	COG0534	V	sp|F4JTB3|DTX35_ARATH Protein DETOXIFICATION 35 OS=Arabidopsis thaliana GN=DTX35 PE=1 SV=1	gi|1026036777|ref|XP_016564539.1| PREDICTED: protein DETOXIFICATION 35-like [Capsicum annuum]	GO:0006855//xenobiotic transmembrane transport;	GO:0016021//integral component of membrane;	GO:0015297//antiporter activity;	-	DTX35
CA08g14030	-	virNOG17932	R	-	gi|1026079551|ref|XP_016539012.1| PREDICTED: uncharacterized protein LOC107839879 [Capsicum annuum]	-	-	-	-	-
CA06g21200	-	virNOG11330	P	sp|Q9C5D3|HIP7_ARATH Heavy metal-associated isoprenylated plant protein 7 OS=Arabidopsis thaliana GN=HIPP07 PE=1 SV=1	gi|1026067389|ref|XP_016578132.1| PREDICTED: heavy metal-associated isoprenylated plant protein 3-like [Capsicum annuum]	-	-	-	-	HIPP07
CA05g20740	-	virNOG01002	K	sp|Q9SV30|GATA8_ARATH GATA transcription factor 8 OS=Arabidopsis thaliana GN=GATA8 PE=2 SV=1	gi|1026059030|ref|XP_016573916.1| PREDICTED: GATA transcription factor 8-like [Capsicum annuum] __gt;gi|1026059032|ref|XP_016573917.1| PREDICTED: GATA transcription factor 8-like [Capsicum annuum]	GO:0045893//positive regulation of transcription, DNA-templated;	GO:0005634//nucleus;	GO:0043565//sequence-specific DNA binding;GO:0008270//zinc ion binding;GO:0003700//DNA-binding transcription factor activity;	-	GATA8
CA06g09510	K04564	virNOG14900	P	sp|P22302|SODF_NICPL Superoxide dismutase [Fe], chloroplastic (Fragment) OS=Nicotiana plumbaginifolia GN=SODB PE=2 SV=1	gi|1026062543|ref|XP_016575659.1| PREDICTED: superoxide dismutase [Fe], chloroplastic [Capsicum annuum]	GO:0019430//removal of superoxide radicals;GO:0055114//obsolete oxidation-reduction process;	-	GO:0004784//superoxide dismutase activity;GO:0046872//metal ion binding;	ko04146(Peroxisome)	SODB
CA11g04860	-	virNOG08784	OW	sp|Q5XF51|3MMP_ARATH Metalloendoproteinase 3-MMP OS=Arabidopsis thaliana GN=3MMP PE=1 SV=1	gi|1026099112|ref|XP_016548639.1| PREDICTED: metalloendoproteinase 3-MMP-like [Capsicum annuum]	-	-	-	-	3MMP
CA02g26880	-	virNOG19682	R	-	gi|1026029930|ref|XP_016561228.1| PREDICTED: proline-rich receptor-like protein kinase PERK9 [Capsicum annuum]	-	-	-	-	-
CA05g00460	K12662	virNOG00101	A	sp|O22212|PRP4L_ARATH U4/U6 small nuclear ribonucleoprotein PRP4-like protein OS=Arabidopsis thaliana GN=LIS PE=2 SV=1	gi|1026054707|ref|XP_016571879.1| PREDICTED: U4/U6 small nuclear ribonucleoprotein PRP4-like protein [Capsicum annuum]	-	-	-	ko03040(Spliceosome)	LIS
CA05g16960	-	virNOG02670	Q	sp|Q76CU2|PDR1_TOBAC Pleiotropic drug resistance protein 1 OS=Nicotiana tabacum GN=PDR1 PE=2 SV=1	gi|1026058439|ref|XP_016573618.1| PREDICTED: pleiotropic drug resistance protein 1-like [Capsicum annuum]	-	-	-	-	PDR1
CA11g01370	-	virNOG06078	V	sp|Q9SX25|CXE6_ARATH Probable carboxylesterase 6 OS=Arabidopsis thaliana GN=CXE6 PE=2 SV=1	gi|1026094729|ref|XP_016546592.1| PREDICTED: probable carboxylesterase 6 [Capsicum annuum]	-	-	-	-	CXE6
CA08g18900	-	virNOG01420	S	sp|Q8GWX2|NIPA6_ARATH Probable magnesium transporter NIPA6 OS=Arabidopsis thaliana GN=At2g21120 PE=2 SV=1	gi|1026081302|ref|XP_016539910.1| PREDICTED: probable magnesium transporter NIPA6 [Capsicum annuum] __gt;gi|1026081304|ref|XP_016539911.1| PREDICTED: probable magnesium transporter NIPA6 [Capsicum annuum] __gt;gi|1026081306|ref|XP_016539912.1| PREDICTED: probable magnesium transporter NIPA6 [Capsicum annuum]	-	-	-	-	At2g21120
CA08g04890	K00276	virNOG01461;COG3733	Q	sp|P46881|PAOX_ARTGO Phenylethylamine oxidase OS=Arthrobacter globiformis PE=1 SV=1	gi|1026007316|ref|XP_016555440.1| PREDICTED: copper methylamine oxidase-like [Capsicum annuum]	-	-	-	ko00960(Tropane, piperidine and pyridine alkaloid biosynthesis);ko00950(Isoquinoline alkaloid biosynthesis);ko00410(beta-Alanine metabolism);ko00360(Phenylalanine metabolism);ko00350(Tyrosine metabolism);ko00260(Glycine, serine and threonine metabolism)	-
CA06g26280	K01824	virNOG02142	I	sp|O48962|EBP_ARATH Probable 3-beta-hydroxysteroid-Delta(8),Delta(7)-isomerase OS=Arabidopsis thaliana GN=At1g20050 PE=2 SV=1	gi|1026066296|ref|XP_016577555.1| PREDICTED: probable 3-beta-hydroxysteroid-Delta(8),Delta(7)-isomerase [Capsicum annuum] __gt;gi|1026066298|ref|XP_016577556.1| PREDICTED: probable 3-beta-hydroxysteroid-Delta(8),Delta(7)-isomerase [Capsicum annuum]	-	-	-	ko00100(Steroid biosynthesis)	At1g20050
CA04g05700	-	virNOG19101	R	-	gi|1026051770|ref|XP_016570325.1| PREDICTED: protein SRC2-like [Capsicum annuum]	-	-	-	-	-
CA09g08170	K07119	virNOG06682	R	sp|Q9SLN8|DBR_TOBAC 2-alkenal reductase (NADP(+)-dependent) OS=Nicotiana tabacum GN=DBR PE=1 SV=1	gi|1026084650|ref|XP_016541610.1| PREDICTED: 2-alkenal reductase (NADP(+)-dependent)-like [Capsicum annuum]	GO:0055114//obsolete oxidation-reduction process;	-	GO:0008270//zinc ion binding;GO:0016491//oxidoreductase activity;	-	DBR
CA05g03820	K09503	virNOG00916;COG0484	O	sp|Q04960|DNJH_CUCSA DnaJ protein homolog OS=Cucumis sativus GN=DNAJ1 PE=2 SV=1	gi|1026055514|ref|XP_016572283.1| PREDICTED: dnaJ protein homolog 2-like isoform X1 [Capsicum annuum] __gt;gi|1026055516|ref|XP_016572284.1| PREDICTED: dnaJ protein homolog 2-like isoform X2 [Capsicum annuum]	GO:0006457//protein folding;GO:0009408//response to heat;	-	GO:0046872//metal ion binding;GO:0005524//ATP binding;GO:0031072//heat shock protein binding;GO:0051082//unfolded protein binding;	ko04141(Protein processing in endoplasmic reticulum)	DNAJ1
CA01g32440	-	virNOG03312;KOG0800	O	sp|Q7XTV7|HIP1_ORYSJ Probable E3 ubiquitin-protein ligase HIP1 OS=Oryza sativa subsp. japonica GN=HIP1 PE=1 SV=2	gi|1026020566|ref|XP_016549201.1| PREDICTED: E3 ubiquitin-protein ligase RLIM isoform X2 [Capsicum annuum]	-	-	-	-	HIP1
CA03g07740	-	virNOG03931	S	sp|Q94KE2|TIC_ARATH Protein TIME FOR COFFEE OS=Arabidopsis thaliana GN=TIC PE=1 SV=2	gi|1026039645|ref|XP_016565875.1| PREDICTED: protein TIME FOR COFFEE isoform X2 [Capsicum annuum]	GO:0032502//developmental process;GO:0006979//response to oxidative stress;GO:0042752//regulation of circadian rhythm;GO:0005982//starch metabolic process;GO:0009414//response to water deprivation;GO:0009737//response to abscisic acid;	GO:0005634//nucleus;	-	-	TIC
CA07g09650	-	virNOG14982	R	sp|Q9SU13|FLA2_ARATH Fasciclin-like arabinogalactan protein 2 OS=Arabidopsis thaliana GN=FLA2 PE=1 SV=1	gi|1026072288|ref|XP_016580478.1| PREDICTED: fasciclin-like arabinogalactan protein 2 [Capsicum annuum]	-	-	-	-	FLA2
CA06g07450	-	virNOG04510	R	-	gi|1026004197|ref|XP_016553934.1| PREDICTED: uncharacterized protein LOC107853468 isoform X1 [Capsicum annuum]	-	-	-	-	-
CA03g29710	K03263	virNOG07807	J	sp|P56337|IF5A5_SOLTU Eukaryotic translation initiation factor 5A-5 OS=Solanum tuberosum GN=EIF5A5 PE=2 SV=1	gi|1026034227|ref|XP_016563279.1| PREDICTED: eukaryotic translation initiation factor 5A-5 [Capsicum annuum]	GO:0006413//translational initiation;GO:0006452//translational frameshifting;GO:0045905//positive regulation of translational termination;GO:0045901//positive regulation of translational elongation;	-	GO:0043022//ribosome binding;GO:0003743//translation initiation factor activity;GO:0003746//translation elongation factor activity;	-	EIF5A5
CA09g07820	K13065	-	-	sp|Q9SPU3|BEATL_CLABR Acetyl-CoA-benzylalcohol acetyltransferase OS=Clarkia breweri GN=BEAT PE=1 SV=1	gi|1026084535|ref|XP_016541551.1| PREDICTED: acetyl-CoA-benzylalcohol acetyltransferase-like [Capsicum annuum]	-	-	-	ko00945(Stilbenoid, diarylheptanoid and gingerol biosynthesis);ko00941(Flavonoid biosynthesis);ko00940(Phenylpropanoid biosynthesis)	BEAT
CA01g31360	-	virNOG14007	S	-	gi|1026080239|ref|XP_016539366.1| PREDICTED: uncharacterized protein LOC107840135 [Capsicum annuum]	-	-	-	-	-
CA12g14230	-	virNOG05189	R	sp|Q9LV93|AB5F_ARATH ABC transporter F family member 5 OS=Arabidopsis thaliana GN=ABCF5 PE=2 SV=1	gi|1026102763|ref|XP_016550453.1| PREDICTED: ABC transporter F family member 5 [Capsicum annuum]	-	-	GO:0005524//ATP binding;GO:0016887//ATP hydrolysis activity;	-	ABCF5
CA01g28980	K16296	virNOG14733;COG2939	OE	sp|Q9C7Z9|SCP18_ARATH Serine carboxypeptidase-like 18 OS=Arabidopsis thaliana GN=SCPL18 PE=2 SV=2	gi|1026020158|ref|XP_016547511.1| PREDICTED: serine carboxypeptidase-like 12 [Capsicum annuum]	-	-	-	-	SCPL18
CA04g22130	-	virNOG03984;NOG67726	S	sp|Q8N5L8|RP25L_HUMAN Ribonuclease P protein subunit p25-like protein OS=Homo sapiens GN=RPP25L PE=1 SV=1	gi|1026044331|ref|XP_016568342.1| PREDICTED: replication factor C subunit 1 [Capsicum annuum] __gt;gi|1026044333|ref|XP_016568343.1| PREDICTED: replication factor C subunit 1 [Capsicum annuum]	-	-	GO:0003676//nucleic acid binding;	-	RPP25L
CA04g18440	-	virNOG08162	S	sp|Q9SND9|Y3028_ARATH Uncharacterized acetyltransferase At3g50280 OS=Arabidopsis thaliana GN=At3g50280 PE=3 SV=1	gi|1026045215|ref|XP_016568794.1| PREDICTED: uncharacterized acetyltransferase At3g50280-like [Capsicum annuum]	-	-	GO:0016747//acyltransferase activity, transferring groups other than amino-acyl groups;	-	At3g50280
CA06g05680	-	virNOG10391	T	sp|Q9FLV4|Y5248_ARATH G-type lectin S-receptor-like serine/threonine-protein kinase At5g24080 OS=Arabidopsis thaliana GN=At5g24080 PE=2 SV=1	gi|1026062679|ref|XP_016575726.1| PREDICTED: G-type lectin S-receptor-like serine/threonine-protein kinase At5g24080 isoform X1 [Capsicum annuum]	-	-	-	-	At5g24080
CA06g18840	-	virNOG16444;virNOG07685	KR	sp|Q8LFV3|CDF3_ARATH Cyclic dof factor 3 OS=Arabidopsis thaliana GN=CDF3 PE=1 SV=2	gi|1026014401|ref|XP_016569988.1| PREDICTED: cyclic dof factor 1-like [Capsicum annuum]	-	-	-	-	CDF3
CA07g20350	-	virNOG19243	K	sp|Q9FGJ3|NFYB2_ARATH Nuclear transcription factor Y subunit B-2 OS=Arabidopsis thaliana GN=NFYB2 PE=1 SV=1	gi|1026074193|ref|XP_016581426.1| PREDICTED: nuclear transcription factor Y subunit B-3-like [Capsicum annuum] __gt;gi|1026074195|ref|XP_016581427.1| PREDICTED: nuclear transcription factor Y subunit B-3-like [Capsicum annuum] __gt;gi|1026074197|ref|XP_016581428.1| PREDICTED: nuclear transcription factor Y subunit B-3-like [Capsicum annuum] __gt;gi|1026074199|ref|XP_016581429.1| PREDICTED: nuclea…	GO:0006355//regulation of transcription, DNA-templated;	GO:0005634//nucleus;	GO:0046982//protein heterodimerization activity;GO:0043565//sequence-specific DNA binding;	-	NFYB2
CA10g19090	K03259	virNOG06962	J	sp|A3RCV9|IF4E3_WHEAT Eukaryotic translation initiation factor NCBP OS=Triticum aestivum GN=NCBP PE=2 SV=1	gi|1026098410|ref|XP_016548322.1| PREDICTED: eukaryotic translation initiation factor NCBP [Capsicum annuum]	GO:0006413//translational initiation;	GO:0005829//cytosol;	GO:0003743//translation initiation factor activity;	-	NCBP
CA03g24380	-	virNOG17405	S	-	gi|1026035290|ref|XP_016563804.1| PREDICTED: uncharacterized protein LOC107862683 [Capsicum annuum]	-	-	-	-	-
CA09g06880	-	virNOG10143	WMG	sp|Q7XJ98|MUR3_ARATH Xyloglucan galactosyltransferase MUR3 OS=Arabidopsis thaliana GN=MUR3 PE=1 SV=1	gi|1026085281|ref|XP_016541901.1| PREDICTED: xyloglucan galactosyltransferase MUR3 [Capsicum annuum]	-	-	-	-	MUR3
CA03g34450	K15304	virNOG10327	U	sp|Q9LW88|NU50B_ARATH Nuclear pore complex protein NUP50B OS=Arabidopsis thaliana GN=NUP50B PE=1 SV=1	gi|1026033076|ref|XP_016562724.1| PREDICTED: nuclear pore complex protein NUP50A [Capsicum annuum]	GO:0046907//intracellular transport;	GO:0005643//nuclear pore;	-	-	NUP50B
CA05g15120	K14493	virNOG10077	T	sp|Q9LYC1|GID1B_ARATH Gibberellin receptor GID1B OS=Arabidopsis thaliana GN=GID1B PE=1 SV=1	gi|1027858748|ref|NP_001311973.1| gibberellin receptor GID1B-like [Capsicum annuum] __gt;gi|974030609|gb|ALY05368.1| putative gibberellin receptor GID1b.1 [Capsicum annuum]	GO:0008152//metabolic process;	-	GO:0016787//hydrolase activity;	ko04075(Plant hormone signal transduction)	GID1B
CA08g15460	-	virNOG15248	S	sp|Q8GWK6|NC104_ARATH NAC domain-containing protein 104 OS=Arabidopsis thaliana GN=NAC104 PE=2 SV=1	gi|1026075866|ref|XP_016582307.1| PREDICTED: NAC domain-containing protein 104 [Capsicum annuum] __gt;gi|1026075868|ref|XP_016582308.1| PREDICTED: NAC domain-containing protein 104 [Capsicum annuum]	-	-	-	-	NAC104
CA08g14570	-	virNOG02548	T	sp|O04086|Y1105_ARATH Probable receptor-like protein kinase At1g11050 OS=Arabidopsis thaliana GN=At1g11050 PE=2 SV=1	gi|1026079683|ref|XP_016539080.1| PREDICTED: probable receptor-like protein kinase At1g11050 [Capsicum annuum]	GO:0006468//protein phosphorylation;	GO:0016021//integral component of membrane;	GO:0004674//protein serine/threonine kinase activity;GO:0005524//ATP binding;	-	At1g11050
CA06g27890	K09422	COG5147;virNOG17373	K	sp|Q9LNC9|MYB13_ARATH Transcription factor MYB13 OS=Arabidopsis thaliana GN=MYB13 PE=2 SV=1	gi|1026064746|ref|XP_016576820.1| PREDICTED: myb-related protein Myb4-like [Capsicum annuum]	-	-	GO:0003677//DNA binding;	-	MYB13
CA10g19130	-	virNOG16268	R	sp|Q9LMR5|FK126_ARATH F-box/kelch-repeat protein At1g15670 OS=Arabidopsis thaliana GN=At1g15670 PE=2 SV=1	gi|1026007117|ref|XP_016555340.1| PREDICTED: F-box/kelch-repeat protein At1g15670-like [Capsicum annuum]	-	-	-	-	At1g15670
CA10g18840	-	virNOG03977	Q	sp|P51831|FABG_BACSU 3-oxoacyl-[acyl-carrier-protein] reductase FabG OS=Bacillus subtilis (strain 168) GN=fabG PE=3 SV=3	gi|1026089049|ref|XP_016543643.1| PREDICTED: 3-oxoacyl-[acyl-carrier-protein] reductase FabG-like [Capsicum annuum]	GO:0055114//obsolete oxidation-reduction process;	-	GO:0016491//oxidoreductase activity;	-	fabG
CA03g17720	-	virNOG12192	S	sp|P93788|REMO_SOLTU Remorin OS=Solanum tuberosum PE=1 SV=1	gi|698583863|ref|XP_009778200.1| PREDICTED: remorin-like isoform X2 [Nicotiana sylvestris]	-	-	-	-	-
CA10g05660	-	virNOG00862;euNOG10341;NOG131629	S	-	gi|1026091844|ref|XP_016545115.1| PREDICTED: uncharacterized protein LOC107845356 [Capsicum annuum] __gt;gi|1026091846|ref|XP_016545116.1| PREDICTED: uncharacterized protein LOC107845356 [Capsicum annuum] __gt;gi|1026091848|ref|XP_016545118.1| PREDICTED: uncharacterized protein LOC107845356 [Capsicum annuum] __gt;gi|1026091850|ref|XP_016545119.1| PREDICTED: uncharacterized protein LOC107845356 [C…	-	-	-	-	-
CA03g18750	-	virNOG02068	S	-	gi|1026036753|ref|XP_016564528.1| PREDICTED: uncharacterized protein LOC107863220 [Capsicum annuum]	-	-	-	-	-
CA03g15610	-	virNOG35484	R	sp|P14009|14KD_DAUCA 14 kDa proline-rich protein DC2.15 OS=Daucus carota PE=2 SV=1	gi|1026037465|ref|XP_016564840.1| PREDICTED: putative glycine-rich cell wall structural protein 1 [Capsicum annuum]	-	-	-	-	-
CA06g19960	K02900	virNOG17265	J	sp|P49637|R27A3_ARATH 60S ribosomal protein L27a-3 OS=Arabidopsis thaliana GN=RPL27AC PE=2 SV=2	gi|1026067644|ref|XP_016578260.1| PREDICTED: 60S ribosomal protein L27a-3-like [Capsicum annuum]	GO:0006412//translation;	GO:0015934//large ribosomal subunit;	GO:0003735//structural constituent of ribosome;	ko03010(Ribosome)	RPL27AC
CA03g34540	K14484	virNOG17837	S	sp|P93830|IAA17_ARATH Auxin-responsive protein IAA17 OS=Arabidopsis thaliana GN=IAA17 PE=1 SV=2	gi|1026033057|ref|XP_016562715.1| PREDICTED: auxin-responsive protein IAA1 [Capsicum annuum]	GO:0006355//regulation of transcription, DNA-templated;GO:0010600//regulation of auxin biosynthetic process;GO:0009734//auxin-activated signaling pathway;	GO:0005634//nucleus;	-	ko04075(Plant hormone signal transduction)	IAA17
CA05g08750	K01807	virNOG12320	G	sp|Q9ZU38|RPI2_ARATH Probable ribose-5-phosphate isomerase 2 OS=Arabidopsis thaliana GN=RPI2 PE=1 SV=1	gi|1026056830|ref|XP_016572876.1| PREDICTED: probable ribose-5-phosphate isomerase 2 [Capsicum annuum] __gt;gi|1026056832|ref|XP_016572877.1| PREDICTED: probable ribose-5-phosphate isomerase 2 [Capsicum annuum] __gt;gi|1026056834|ref|XP_016572878.1| PREDICTED: probable ribose-5-phosphate isomerase 2 [Capsicum annuum] __gt;gi|1026056836|ref|XP_016572879.1| PREDICTED: probable ribose-5-phosphate is…	GO:0009052//pentose-phosphate shunt, non-oxidative branch;	-	GO:0004751//ribose-5-phosphate isomerase activity;	ko00710(Carbon fixation in photosynthetic organisms);ko00030(Pentose phosphate pathway)	RPI2
CA01g20120	K11253	COG2036	B	sp|P59226|H32_ARATH Histone H3.2 OS=Arabidopsis thaliana GN=HTR2 PE=1 SV=2	gi|670445861|ref|XP_008663191.1| PREDICTED: histone H3.2-like [Zea mays] __gt;gi|413918289|gb|AFW58221.1| histone H3.2 [Zea mays]	GO:0006334//nucleosome assembly;	GO:0005634//nucleus;GO:0009536//plastid;GO:0000786//nucleosome;	GO:0046982//protein heterodimerization activity;GO:0031492//nucleosomal DNA binding;	-	HTR2
CA12g03280	-	virNOG25729	S	-	gi|1026100862|ref|XP_016549560.1| PREDICTED: uncharacterized protein LOC107849513 [Capsicum annuum]	-	GO:0016021//integral component of membrane;	-	-	-
CA12g20590	K09419	virNOG02191	K	sp|Q94BZ5|HSFA5_ARATH Heat stress transcription factor A-5 OS=Arabidopsis thaliana GN=HSFA5 PE=2 SV=1	gi|1026104213|ref|XP_016551148.1| PREDICTED: heat stress transcription factor A-5 [Capsicum annuum]	GO:0006355//regulation of transcription, DNA-templated;	GO:0005634//nucleus;	GO:0043565//sequence-specific DNA binding;GO:0003700//DNA-binding transcription factor activity;	-	HSFA5
CA07g16900	-	virNOG09356	R	-	gi|1026073590|ref|XP_016581106.1| PREDICTED: uncharacterized protein LOC107878581 isoform X2 [Capsicum annuum]	-	-	-	-	-
CA03g26720	K13525	virNOG05493	O	sp|P54774|CDC48_SOYBN Cell division cycle protein 48 homolog OS=Glycine max GN=CDC48 PE=2 SV=1	gi|1026034993|ref|XP_016563658.1| PREDICTED: cell division cycle protein 48 homolog [Capsicum annuum]	-	-	GO:0016787//hydrolase activity;GO:0005524//ATP binding;	ko04141(Protein processing in endoplasmic reticulum)	CDC48
CA03g07170	-	virNOG01498	S	-	gi|1026039786|ref|XP_016565948.1| PREDICTED: protein IQ-DOMAIN 14 isoform X1 [Capsicum annuum]	-	-	-	-	-
CA01g05950	-	virNOG21736	S	sp|Q84VW5|MED32_ARATH Mediator of RNA polymerase II transcription subunit 32 OS=Arabidopsis thaliana GN=MED32 PE=1 SV=1	gi|1026014462|ref|XP_016570254.1| PREDICTED: mediator of RNA polymerase II transcription subunit 32 [Capsicum annuum] __gt;gi|1026014464|ref|XP_016570256.1| PREDICTED: mediator of RNA polymerase II transcription subunit 32 [Capsicum annuum]	-	-	-	-	MED32
CA02g18360	K01759	virNOG08140	G	sp|O65398|GLX1_ARATH Lactoylglutathione lyase GLX1 OS=Arabidopsis thaliana GN=GLX1 PE=1 SV=1	gi|1026027750|ref|XP_016560130.1| PREDICTED: putative lactoylglutathione lyase [Capsicum annuum] __gt;gi|1026027752|ref|XP_016560131.1| PREDICTED: putative lactoylglutathione lyase [Capsicum annuum]	-	-	GO:0004462//lactoylglutathione lyase activity;GO:0046872//metal ion binding;	ko00620(Pyruvate metabolism)	GLX1
CA02g16070	K03010	virNOG07480	K	sp|Q42877|RPB2_SOLLC DNA-directed RNA polymerase II subunit RPB2 OS=Solanum lycopersicum GN=RPB2 PE=2 SV=1	gi|970010256|ref|XP_015066015.1| PREDICTED: DNA-directed RNA polymerase II subunit RPB2 [Solanum pennellii]	GO:0006366//transcription by RNA polymerase II;	GO:0005665//RNA polymerase II, core complex;GO:0009506//plasmodesma;GO:0005829//cytosol;	GO:0032549//ribonucleoside binding;GO:0003677//DNA binding;GO:0001055//RNA polymerase II activity;GO:0046872//metal ion binding;	ko03020(RNA polymerase)	RPB2
CA05g00190	-	virNOG23809	S	sp|Q39096|ERD15_ARATH Protein EARLY RESPONSIVE TO DEHYDRATION 15 OS=Arabidopsis thaliana GN=ERD15 PE=1 SV=1	gi|1026054649|ref|XP_016571847.1| PREDICTED: protein EARLY RESPONSIVE TO DEHYDRATION 15-like [Capsicum annuum] __gt;gi|82734828|gb|ABB89735.1| ERD15 [Capsicum annuum]	-	-	-	-	ERD15
CA02g11480	K16296	COG2939;virNOG14733	OE	sp|O81009|SCP12_ARATH Serine carboxypeptidase-like 12 OS=Arabidopsis thaliana GN=SCPL12 PE=2 SV=1	gi|1026020303|ref|XP_016548234.1| PREDICTED: serine carboxypeptidase-like 17 isoform X2 [Capsicum annuum]	-	-	-	-	SCPL12
CA02g04840	-	virNOG16911	R	sp|Q8BRB7|KAT6B_MOUSE Histone acetyltransferase KAT6B OS=Mus musculus GN=Kat6b PE=1 SV=3	gi|1026026272|ref|XP_016559409.1| PREDICTED: uncharacterized protein LOC107859045 isoform X1 [Capsicum annuum] __gt;gi|1026026274|ref|XP_016559410.1| PREDICTED: uncharacterized protein LOC107859045 isoform X1 [Capsicum annuum]	-	-	-	-	Kat6b
CA03g06120	-	virNOG11138	S	sp|Q8RY18|TRF1A_ARATH TNF receptor-associated factor homolog 1a OS=Arabidopsis thaliana GN=TRAF1A PE=1 SV=1	gi|1026040899|ref|XP_016566517.1| PREDICTED: LOW QUALITY PROTEIN: MATH domain-containing protein At5g43560 [Capsicum annuum]	-	-	-	-	TRAF1A
CA04g10890	K00688	virNOG01311	G	sp|P04045|PHSL1_SOLTU Alpha-1,4 glucan phosphorylase L-1 isozyme, chloroplastic/amyloplastic OS=Solanum tuberosum PE=1 SV=2	gi|1026048978|ref|XP_016569840.1| PREDICTED: alpha-1,4 glucan phosphorylase L-1 isozyme, chloroplastic/amyloplastic isoform X2 [Capsicum annuum]	GO:0005975//carbohydrate metabolic process;	GO:0009501//amyloplast;GO:0009507//chloroplast;	GO:0042802//identical protein binding;GO:0030170//pyridoxal phosphate binding;GO:0008184//glycogen phosphorylase activity;	ko00500(Starch and sucrose metabolism)	-
CA05g04600	K14651	virNOG05293	R	sp|Q9AST1|TAF15_ARATH Transcription initiation factor TFIID subunit 15 OS=Arabidopsis thaliana GN=TAF15 PE=1 SV=1	gi|1026005061|ref|XP_016554357.1| PREDICTED: transcription initiation factor TFIID subunit 15 [Capsicum annuum] __gt;gi|1026005063|ref|XP_016554358.1| PREDICTED: transcription initiation factor TFIID subunit 15 [Capsicum annuum]	-	-	GO:0000166//nucleotide binding;GO:0008270//zinc ion binding;GO:0003676//nucleic acid binding;	ko03022(Basal transcription factors)	TAF15
CA01g24990	K11253	COG2036	B	sp|P59226|H32_ARATH Histone H3.2 OS=Arabidopsis thaliana GN=HTR2 PE=1 SV=2	gi|670445861|ref|XP_008663191.1| PREDICTED: histone H3.2-like [Zea mays] __gt;gi|413918289|gb|AFW58221.1| histone H3.2 [Zea mays]	GO:0006334//nucleosome assembly;	GO:0005634//nucleus;GO:0009536//plastid;GO:0000786//nucleosome;	GO:0046982//protein heterodimerization activity;GO:0031492//nucleosomal DNA binding;	-	HTR2
CA01g33500	-	virNOG22802	K	sp|Q9CAN9|ERF26_ARATH Ethylene-responsive transcription factor ERF026 OS=Arabidopsis thaliana GN=ERF026 PE=2 SV=1	gi|971570281|ref|XP_015169381.1| PREDICTED: ethylene-responsive transcription factor ERF027-like [Solanum tuberosum]	-	-	-	-	ERF026
CA10g19340	-	virNOG25585;virNOG24082	S	-	gi|1026089118|ref|XP_016543679.1| PREDICTED: uncharacterized protein LOC107843801 [Capsicum annuum]	-	-	-	-	-
CA06g00420	K01051	virNOG02047	G	sp|P85076|PME_ACTDE Pectinesterase OS=Actinidia deliciosa PE=1 SV=1	gi|1026007600|ref|XP_016555578.1| PREDICTED: pectinesterase-like isoform X1 [Capsicum annuum]	-	-	-	ko00040(Pentose and glucuronate interconversions)	-
CA05g17330	-	-	-	sp|P13087|MIRA_SYNDU Miraculin OS=Synsepalum dulcificum PE=1 SV=3	gi|1026058494|ref|XP_016573646.1| PREDICTED: bark lectin-like [Capsicum annuum]	-	-	-	-	-
CA08g15860	-	virNOG04662;KOG1192	CG	sp|F8WLS6|UGT6_CATRO 7-deoxyloganetin glucosyltransferase OS=Catharanthus roseus GN=UGT85A23 PE=1 SV=1	gi|1026080035|ref|XP_016539259.1| PREDICTED: 7-deoxyloganetin glucosyltransferase-like [Capsicum annuum]	GO:0008152//metabolic process;	-	GO:0016758//hexosyltransferase activity;	-	UGT85A23
CA01g18790	-	virNOG10865	S	sp|O22130|AHL22_ARATH AT-hook motif nuclear-localized protein 22 OS=Arabidopsis thaliana GN=AHL22 PE=1 SV=1	gi|1026015849|ref|XP_016575514.1| PREDICTED: AT-hook motif nuclear-localized protein 22 [Capsicum annuum]	-	-	-	-	AHL22
CA03g36900	K03691	virNOG02959	S	sp|Q9FK30|OFT36_ARATH O-fucosyltransferase 36 OS=Arabidopsis thaliana GN=OFUT36 PE=2 SV=1	gi|1026032444|ref|XP_016562408.1| PREDICTED: uncharacterized protein LOC107861629 [Capsicum annuum]	-	-	-	ko00514(Other types of O-glycan biosynthesis)	OFUT36
CA12g19270	-	virNOG00079;NOG44836;virNOG11011	RK	sp|Q940T9|COL4_ARATH Zinc finger protein CONSTANS-LIKE 4 OS=Arabidopsis thaliana GN=COL4 PE=2 SV=2	gi|1026105808|ref|XP_016551931.1| PREDICTED: zinc finger protein CONSTANS-LIKE 4 isoform X2 [Capsicum annuum]	-	-	-	-	COL4
CA06g05830	K12795	COG5091;virNOG00090	TR	sp|Q0JL44|SGT1_ORYSJ Protein SGT1 homolog OS=Oryza sativa subsp. japonica GN=SGT1 PE=1 SV=1	gi|1027852616|ref|NP_001311961.1| protein SGT1 homolog A-like [Capsicum annuum] __gt;gi|355469465|gb|AER93283.1| SGT1 [Capsicum annuum]	-	-	-	ko04626(Plant-pathogen interaction)	SGT1
CA05g19580	-	KOG0845;virNOG09014	YU	sp|Q9CAF4|NUP1_ARATH Nuclear pore complex protein NUP1 OS=Arabidopsis thaliana GN=NUP1 PE=1 SV=1	gi|1026058734|ref|XP_016573762.1| PREDICTED: nuclear pore complex protein NUP1-like [Capsicum annuum]	-	-	-	-	NUP1
CA10g05460	K15397	virNOG04759	I	sp|Q9MAM3|KCS1_ARATH 3-ketoacyl-CoA synthase 1 OS=Arabidopsis thaliana GN=KCS1 PE=1 SV=1	gi|1026092583|ref|XP_016545479.1| PREDICTED: 3-ketoacyl-CoA synthase 1 [Capsicum annuum]	GO:0006633//fatty acid biosynthetic process;	GO:0016021//integral component of membrane;	GO:0016747//acyltransferase activity, transferring groups other than amino-acyl groups;	ko04626(Plant-pathogen interaction);ko00062(Fatty acid elongation)	KCS1
CA01g31810	K15718	virNOG04223	S	sp|Q43190|LOX14_SOLTU Probable linoleate 9S-lipoxygenase 4 OS=Solanum tuberosum GN=LOX1.4 PE=2 SV=1	gi|1027852708|ref|NP_001311581.1| probable linoleate 9S-lipoxygenase 4 [Capsicum annuum] __gt;gi|407930087|gb|AFU51542.1| lipoxygenase 3 [Capsicum annuum]	GO:0055114//obsolete oxidation-reduction process;GO:0031408//oxylipin biosynthetic process;	GO:0005737//cytoplasm;	GO:0016702//oxidoreductase activity, acting on single donors with incorporation of molecular oxygen, incorporation of two atoms of oxygen;GO:0046872//metal ion binding;	ko00591(Linoleic acid metabolism)	LOX1.4
CA06g26830	-	virNOG26809	S	sp|Q9SVC4|OEP7_ARATH Outer envelope membrane protein 7 OS=Arabidopsis thaliana GN=OEP7 PE=1 SV=1	gi|1026064713|ref|XP_016576803.1| PREDICTED: outer envelope membrane protein 7-like [Capsicum annuum]	-	-	-	-	OEP7
CA07g03200	-	KOG1947;virNOG01029;NOG18883	SR	-	gi|1026070987|ref|XP_016579888.1| PREDICTED: leucine-rich repeat-containing G-protein coupled receptor 4-like [Capsicum annuum] __gt;gi|1026070989|ref|XP_016579889.1| PREDICTED: leucine-rich repeat-containing G-protein coupled receptor 4-like [Capsicum annuum] __gt;gi|1026070991|ref|XP_016579890.1| PREDICTED: leucine-rich repeat-containing G-protein coupled receptor 4-like [Capsicum annuum] __gt;…	-	-	-	-	-
CA07g20360	K14398	virNOG11180	A	sp|P49310|GRP1_SINAL Glycine-rich RNA-binding protein GRP1A OS=Sinapis alba PE=2 SV=1	gi|1026069519|ref|XP_016579242.1| PREDICTED: cleavage and polyadenylation specificity factor subunit CG7185 [Capsicum annuum]	-	-	GO:1901363//heterocyclic compound binding;GO:0097159//organic cyclic compound binding;	ko03015(mRNA surveillance pathway)	-
CA12g18500	K01369	virNOG04445	O	sp|P49043|VPE_CITSI Vacuolar-processing enzyme OS=Citrus sinensis PE=2 SV=1	gi|1027854647|ref|NP_001311593.1| vacuolar-processing enzyme [Capsicum annuum] __gt;gi|170676258|gb|ACB30368.1| vascular processing enzyme-3 [Capsicum annuum]	GO:0006508//proteolysis;	-	GO:0008233//peptidase activity;	-	-
CA08g03360	-	virNOG08899	O	sp|Q8S9J6|ASPA_ARATH Aspartyl protease family protein At5g10770 OS=Arabidopsis thaliana GN=At5g10770 PE=2 SV=1	gi|1026077359|ref|XP_016537872.1| PREDICTED: aspartyl protease family protein At5g10770-like [Capsicum annuum]	GO:0006508//proteolysis;GO:0030163//protein catabolic process;	-	GO:0004190//aspartic-type endopeptidase activity;	-	At5g10770
CA10g15020	-	virNOG13012	S	sp|Q9M8J3|FRS7_ARATH Protein FAR1-RELATED SEQUENCE 7 OS=Arabidopsis thaliana GN=FRS7 PE=2 SV=1	gi|1026088446|ref|XP_016543349.1| PREDICTED: protein FAR1-RELATED SEQUENCE 7-like [Capsicum annuum]	-	-	-	-	FRS7
CA01g01370	K14684	virNOG07230	C	sp|O04619|ADNT1_ARATH Mitochondrial adenine nucleotide transporter ADNT1 OS=Arabidopsis thaliana GN=ADNT1 PE=1 SV=1	gi|1026008000|ref|XP_016555769.1| PREDICTED: mitochondrial adenine nucleotide transporter ADNT1-like [Capsicum annuum]	-	-	-	-	ADNT1
CA08g10460	K08857	virNOG02532	T	sp|A2ZMH2|NEK2_ORYSI Serine/threonine-protein kinase Nek2 OS=Oryza sativa subsp. indica GN=NEK2 PE=3 SV=1	gi|1026078387|ref|XP_016538400.1| PREDICTED: serine/threonine-protein kinase Nek2 [Capsicum annuum] __gt;gi|1026078389|ref|XP_016538401.1| PREDICTED: serine/threonine-protein kinase Nek2 [Capsicum annuum] __gt;gi|1026078391|ref|XP_016538402.1| PREDICTED: serine/threonine-protein kinase Nek2 [Capsicum annuum] __gt;gi|1026078393|ref|XP_016538403.1| PREDICTED: serine/threonine-protein kinase Nek2 [C…	GO:0006468//protein phosphorylation;	-	GO:0004674//protein serine/threonine kinase activity;GO:0005524//ATP binding;	-	NEK2
CA06g07190	-	KOG0522;virNOG02097	R	sp|Q5F259|AN13B_MOUSE Ankyrin repeat domain-containing protein 13B OS=Mus musculus GN=Ankrd13b PE=2 SV=1	gi|1026062349|ref|XP_016575581.1| PREDICTED: ankyrin repeat domain-containing protein 13B-like [Capsicum annuum]	-	-	-	-	Ankrd13b
CA11g14590	-	virNOG08702;COG3491	QR	sp|P24397|HY6H_HYONI Hyoscyamine 6-dioxygenase OS=Hyoscyamus niger GN=H6H PE=1 SV=1	gi|1026094941|ref|XP_016546696.1| PREDICTED: hyoscyamine 6-dioxygenase-like [Capsicum annuum]	GO:0055114//obsolete oxidation-reduction process;	-	GO:0046872//metal ion binding;GO:0051213//dioxygenase activity;	-	H6H
CA02g17090	-	virNOG37648	R	sp|Q9SUC6|BBE22_ARATH Berberine bridge enzyme-like 22 OS=Arabidopsis thaliana GN=FAD-OXR PE=2 SV=1	gi|1026031769|ref|XP_016562078.1| PREDICTED: tetrahydrocannabinolic acid synthase-like [Capsicum annuum]	GO:0055114//obsolete oxidation-reduction process;	-	GO:0016614//oxidoreductase activity, acting on CH-OH group of donors;GO:0050660//flavin adenine dinucleotide binding;	-	FAD-OXR
CA09g14920	K14852	virNOG08009	J	sp|Q9SH88|RRS1_ARATH Ribosome biogenesis regulatory protein homolog OS=Arabidopsis thaliana GN=At2g37990 PE=2 SV=2	gi|1026083523|ref|XP_016541099.1| PREDICTED: ribosome biogenesis regulatory protein homolog [Capsicum annuum]	GO:0042254//ribosome biogenesis;	GO:0005634//nucleus;	-	-	At2g37990
CA07g20610	-	virNOG05250	O	sp|Q8GUU2|RIE1_ARATH E3 ubiquitin protein ligase RIE1 OS=Arabidopsis thaliana GN=RIE1 PE=2 SV=1	gi|1026074267|ref|XP_016581466.1| PREDICTED: E3 ubiquitin-protein ligase At1g63170-like [Capsicum annuum] __gt;gi|1026074269|ref|XP_016581467.1| PREDICTED: E3 ubiquitin-protein ligase At1g63170-like [Capsicum annuum] __gt;gi|1026074271|ref|XP_016581468.1| PREDICTED: E3 ubiquitin-protein ligase At1g63170-like [Capsicum annuum]	-	-	-	-	RIE1
CA06g24020	K15501	virNOG04740	D	sp|Q5F471|PP6R3_CHICK Serine/threonine-protein phosphatase 6 regulatory subunit 3 OS=Gallus gallus GN=PPP6R3 PE=2 SV=1	gi|1026066826|ref|XP_016577836.1| PREDICTED: serine/threonine-protein phosphatase 6 regulatory subunit 3-like [Capsicum annuum]	-	-	-	-	PPP6R3
CA10g17080	-	virNOG16101	S	sp|Q9SRN0|NHL1_ARATH NDR1/HIN1-like protein 1 OS=Arabidopsis thaliana GN=NHL1 PE=2 SV=1	gi|1026088939|ref|XP_016543583.1| PREDICTED: protein YLS9-like [Capsicum annuum]	-	GO:0016021//integral component of membrane;	-	-	NHL1
CA07g19100	-	virNOG19428	R	sp|Q9SIE7|PLAT2_ARATH PLAT domain-containing protein 2 OS=Arabidopsis thaliana GN=PLAT2 PE=2 SV=1	gi|1026010346|ref|XP_016556881.1| PREDICTED: uncharacterized protein LOC107856372 [Capsicum annuum]	-	GO:0016021//integral component of membrane;	-	-	PLAT2
CA03g11330	K04688	NOG00132;virNOG01318	T	sp|Q39030|KPK2_ARATH Serine/threonine-protein kinase AtPK2/AtPK19 OS=Arabidopsis thaliana GN=ATPK2 PE=1 SV=2	gi|1026037661|ref|XP_016564924.1| PREDICTED: serine/threonine-protein kinase AtPK2/AtPK19-like [Capsicum annuum] __gt;gi|1026037663|ref|XP_016564925.1| PREDICTED: serine/threonine-protein kinase AtPK2/AtPK19-like [Capsicum annuum]	GO:0006468//protein phosphorylation;	-	GO:0004674//protein serine/threonine kinase activity;GO:0005524//ATP binding;	-	ATPK2
CA04g17160	-	virNOG14007	S	-	gi|1026045611|ref|XP_016568995.1| PREDICTED: uncharacterized protein LOC107867334 [Capsicum annuum]	-	-	-	-	-
CA06g21620	-	virNOG12867;virNOG03656;COG3491	QR	sp|Q9FLV0|DMR6_ARATH Protein DOWNY MILDEW RESISTANCE 6 OS=Arabidopsis thaliana GN=DMR6 PE=1 SV=1	gi|1026067321|ref|XP_016578096.1| PREDICTED: protein DOWNY MILDEW RESISTANCE 6-like [Capsicum annuum]	GO:0055114//obsolete oxidation-reduction process;	-	GO:0046872//metal ion binding;GO:0016491//oxidoreductase activity;	-	DMR6
CA06g14120	K12876	virNOG18415	A	sp|F4I9J7|Y14_ARATH RNA-binding protein Y14 OS=Arabidopsis thaliana GN=Y14 PE=1 SV=1	gi|1026060863|ref|XP_016574886.1| PREDICTED: RNA-binding protein 8A-like [Capsicum annuum]	GO:0006396//RNA processing;	GO:0005634//nucleus;GO:0005737//cytoplasm;	GO:0003723//RNA binding;GO:0000166//nucleotide binding;	ko03040(Spliceosome);ko03015(mRNA surveillance pathway);ko03013(Nucleocytoplasmic transport)	Y14
CA04g18520	-	virNOG03717	S	-	gi|1026045192|ref|XP_016568781.1| PREDICTED: uncharacterized protein LOC107867162 [Capsicum annuum]	-	GO:0016021//integral component of membrane;	-	-	-
CA12g11810	K10999	virNOG14173	O	sp|O48946|CESA1_ARATH Cellulose synthase A catalytic subunit 1 [UDP-forming] OS=Arabidopsis thaliana GN=CESA1 PE=1 SV=1	gi|1026102493|ref|XP_016550313.1| PREDICTED: cellulose synthase A catalytic subunit 1 [UDP-forming] [Capsicum annuum]	GO:0030244//cellulose biosynthetic process;GO:0071555//cell wall organization;	GO:0016021//integral component of membrane;GO:0005886//plasma membrane;	GO:0016760//cellulose synthase (UDP-forming) activity;GO:0008270//zinc ion binding;	-	CESA1
CA08g04880	K00276	virNOG01461	Q	sp|Q07121|AMO1_ARTS1 Primary amine oxidase OS=Arthrobacter sp. (strain P1) GN=maoI PE=1 SV=1	gi|1026007316|ref|XP_016555440.1| PREDICTED: copper methylamine oxidase-like [Capsicum annuum]	-	-	-	ko00960(Tropane, piperidine and pyridine alkaloid biosynthesis);ko00950(Isoquinoline alkaloid biosynthesis);ko00410(beta-Alanine metabolism);ko00360(Phenylalanine metabolism);ko00350(Tyrosine metabolism);ko00260(Glycine, serine and threonine metabolism)	maoI
CA03g23030	K06041	virNOG06835	R	sp|Q9M1T1|SETH3_ARATH Probable arabinose 5-phosphate isomerase OS=Arabidopsis thaliana GN=SETH3 PE=2 SV=1	gi|1026035704|ref|XP_016564005.1| PREDICTED: probable arabinose 5-phosphate isomerase [Capsicum annuum]	GO:0005975//carbohydrate metabolic process;	-	GO:0030246//carbohydrate binding;GO:0016853//isomerase activity;	-	SETH3
CA07g00510	K08235	virNOG07037;COG2273	RG	sp|Q38907|XTH25_ARATH Probable xyloglucan endotransglucosylase/hydrolase protein 25 OS=Arabidopsis thaliana GN=XTH25 PE=2 SV=2	gi|1026070484|ref|XP_016579651.1| PREDICTED: xyloglucan endotransglucosylase/hydrolase protein 24-like [Capsicum annuum]	GO:0042546//cell wall biogenesis;GO:0010411//xyloglucan metabolic process;GO:0071555//cell wall organization;	GO:0048046//apoplast;GO:0005618//cell wall;GO:0016021//integral component of membrane;	GO:0016762//xyloglucan:xyloglucosyl transferase activity;GO:0004553//hydrolase activity, hydrolyzing O-glycosyl compounds;	-	XTH25
CA01g04730	K14292	virNOG01686	R	sp|P85107|TGS1_RAT Trimethylguanosine synthase OS=Rattus norvegicus GN=Tgs1 PE=1 SV=1	gi|1026104127|ref|XP_016551107.1| PREDICTED: uncharacterized protein LOC107850838 isoform X2 [Capsicum annuum]	-	-	-	-	Tgs1
CA03g33020	K12861	virNOG04139	S	sp|Q949S9|SPF27_ARATH Pre-mRNA-splicing factor SPF27 homolog OS=Arabidopsis thaliana GN=MOS4 PE=1 SV=1	gi|1026033191|ref|XP_016562778.1| PREDICTED: pre-mRNA-splicing factor SPF27 homolog [Capsicum annuum]	GO:0050832//defense response to fungus;GO:0006397//mRNA processing;GO:0042742//defense response to bacterium;	GO:0005730//nucleolus;	-	ko03040(Spliceosome)	MOS4
CA09g01710	-	virNOG17293	S	-	gi|1026087431|ref|XP_016542863.1| PREDICTED: embryonic protein DC-8 [Capsicum annuum]	-	-	-	-	-
CA10g21620	K09875	virNOG13158	G	sp|Q9FK43|SIP12_ARATH Probable aquaporin SIP1-2 OS=Arabidopsis thaliana GN=SIP1-2 PE=2 SV=1	gi|1026089655|ref|XP_016543967.1| PREDICTED: aquaporin SIP1-1-like isoform X2 [Capsicum annuum]	GO:0006833//water transport;GO:0034220//ion transmembrane transport;GO:0009992//cellular water homeostasis;GO:0015793//glycerol transport;	GO:0005887//integral component of plasma membrane;	GO:0015250//water channel activity;GO:0015254//glycerol channel activity;	-	SIP1-2
CA06g22130	K00253	virNOG08561	I	sp|Q9FS88|MBCD_SOLTU 2-methylacyl-CoA dehydrogenase, mitochondrial OS=Solanum tuberosum GN=2MBCD PE=1 SV=2	gi|1026063855|ref|XP_016576285.1| PREDICTED: 2-methylacyl-CoA dehydrogenase, mitochondrial [Capsicum annuum]	GO:1902192//2-methylbut-2-enoyl-CoA(4-) metabolic process;GO:1902190//2-methylbutanoyl-CoA(4-) catabolic process;GO:0055114//obsolete oxidation-reduction process;	GO:0005739//mitochondrion;	GO:0003853//2-methylacyl-CoA dehydrogenase activity;GO:0050660//flavin adenine dinucleotide binding;	ko00280(Valine, leucine and isoleucine degradation)	2MBCD
CA12g03420	-	KOG4197;virNOG05213	R	sp|Q5G1T1|PP272_ARATH Pentatricopeptide repeat-containing protein At3g49170, chloroplastic OS=Arabidopsis thaliana GN=EMB2261 PE=2 SV=1	gi|1026102234|ref|XP_016550182.1| PREDICTED: pentatricopeptide repeat-containing protein At4g02750-like isoform X1 [Capsicum annuum]	-	-	-	-	EMB2261
CA01g09860	K12896	virNOG11708;virNOG17381	AR	sp|Q69KL9|RZ21A_ORYSJ Serine/arginine-rich splicing factor RSZ21A OS=Oryza sativa subsp. japonica GN=RSZ21A PE=2 SV=1	gi|1026005911|ref|XP_016554773.1| PREDICTED: serine/arginine-rich splicing factor RSZ22-like [Capsicum annuum]	-	-	GO:0000166//nucleotide binding;GO:0008270//zinc ion binding;GO:0003676//nucleic acid binding;	ko03040(Spliceosome)	RSZ21A
CA08g08280	-	virNOG04512	R	sp|Q9SV26|PP297_ARATH Pentatricopeptide repeat-containing protein At4g01030, mitochondrial OS=Arabidopsis thaliana GN=PCMP-H65 PE=3 SV=2	gi|1026078017|ref|XP_016538201.1| PREDICTED: LOW QUALITY PROTEIN: pentatricopeptide repeat-containing protein At4g01030, mitochondrial [Capsicum annuum]	-	-	GO:0008270//zinc ion binding;	-	PCMP-H65
CA06g18110	-	virNOG01393	S	sp|O22227|MIZ1_ARATH Protein MIZU-KUSSEI 1 OS=Arabidopsis thaliana GN=MIZ1 PE=1 SV=1	gi|1026008164|ref|XP_016555852.1| PREDICTED: protein MIZU-KUSSEI 1-like [Capsicum annuum]	-	-	-	-	MIZ1
CA12g08510	-	virNOG21539	K	sp|Q70II3|EF110_ARATH Ethylene-responsive transcription factor ERF110 OS=Arabidopsis thaliana GN=ERF110 PE=2 SV=2	gi|1026106655|ref|XP_016552321.1| PREDICTED: ethylene-responsive transcription factor ABR1-like [Capsicum annuum]	-	-	-	-	ERF110
CA01g31300	K02331	virNOG09803	K	sp|O60094|DPO5_SCHPO DNA polymerase V OS=Schizosaccharomyces pombe (strain 972 / ATCC 24843) GN=pol5 PE=1 SV=2	gi|1026080250|ref|XP_016539372.1| PREDICTED: DNA polymerase V [Capsicum annuum]	-	-	-	-	pol5
CA04g22480	-	virNOG01931	Q	sp|Q00624|ASOL_BRANA L-ascorbate oxidase homolog OS=Brassica napus GN=Bp10 PE=2 SV=1	gi|1026044280|ref|XP_016568316.1| PREDICTED: L-ascorbate oxidase homolog [Capsicum annuum]	GO:0055114//obsolete oxidation-reduction process;	-	GO:0005507//copper ion binding;GO:0016491//oxidoreductase activity;	-	Bp10
CA02g30670	-	virNOG04341	S	-	gi|1026030925|ref|XP_016561712.1| PREDICTED: uncharacterized protein LOC107860753 isoform X2 [Capsicum annuum]	-	-	-	-	-
CA12g22120	-	virNOG15403	R	sp|F4HY56|RLT1_ARATH Homeobox-DDT domain protein RLT1 OS=Arabidopsis thaliana GN=RLT1 PE=1 SV=1	gi|1026102528|ref|XP_016550332.1| PREDICTED: homeobox-DDT domain protein RLT1 [Capsicum annuum]	-	-	-	-	RLT1
CA11g08350	K08235	virNOG12816	G	sp|Q8LC45|XTH33_ARATH Probable xyloglucan endotransglucosylase/hydrolase protein 33 OS=Arabidopsis thaliana GN=XTH33 PE=2 SV=2	gi|1026097920|ref|XP_016548107.1| PREDICTED: probable xyloglucan endotransglucosylase/hydrolase protein 33 [Capsicum annuum]	GO:0009831//plant-type cell wall modification involved in multidimensional cell growth;GO:0042546//cell wall biogenesis;GO:0010411//xyloglucan metabolic process;	GO:0048046//apoplast;GO:0005887//integral component of plasma membrane;GO:0005618//cell wall;	GO:0016762//xyloglucan:xyloglucosyl transferase activity;GO:0004553//hydrolase activity, hydrolyzing O-glycosyl compounds;	-	XTH33
CA04g12600	K01853	virNOG16316	I	sp|O82139|CAS1_PANGI Cycloartenol Synthase OS=Panax ginseng GN=OSCPNX1 PE=1 SV=1	gi|1026047114|ref|XP_016569539.1| PREDICTED: cycloartenol Synthase [Capsicum annuum] __gt;gi|1026047119|ref|XP_016569540.1| PREDICTED: cycloartenol Synthase [Capsicum annuum]	-	-	GO:0016866//intramolecular transferase activity;	ko00100(Steroid biosynthesis)	OSCPNX1
CA06g08700	K13448	virNOG18442	T	sp|Q0JNL7|CALM3_ORYSJ Calmodulin-3 OS=Oryza sativa subsp. japonica GN=CAM3 PE=2 SV=1	gi|1026065421|ref|XP_016577139.1| PREDICTED: calmodulin-like protein 8 [Capsicum annuum]	-	-	GO:0005509//calcium ion binding;	ko04626(Plant-pathogen interaction)	CAM3
CA11g10280	K09955	COG3533;virNOG07830	SR	-	gi|1026005416|ref|XP_016554527.1| PREDICTED: uncharacterized protein LOC107854038 [Capsicum annuum]	-	-	-	-	-
CA05g03110	-	virNOG03579	K	sp|Q9XE58|SCL14_ARATH Scarecrow-like protein 14 OS=Arabidopsis thaliana GN=SCL14 PE=2 SV=2	gi|1026055188|ref|XP_016572122.1| PREDICTED: scarecrow-like protein 14 [Capsicum annuum] __gt;gi|1026055190|ref|XP_016572123.1| PREDICTED: scarecrow-like protein 14 [Capsicum annuum] __gt;gi|1026055192|ref|XP_016572124.1| PREDICTED: scarecrow-like protein 14 [Capsicum annuum]	GO:0006355//regulation of transcription, DNA-templated;	-	-	-	SCL14
CA06g21420	K13496	KOG1192	CG	sp|Q9ZQ96|U73C3_ARATH UDP-glycosyltransferase 73C3 OS=Arabidopsis thaliana GN=UGT73C3 PE=2 SV=1	gi|1026067350|ref|XP_016578112.1| PREDICTED: UDP-glycosyltransferase 73C3-like [Capsicum annuum]	-	-	-	ko00908(Zeatin biosynthesis)	UGT73C3
CA12g19400	-	virNOG15572	R	sp|Q3MKY2|AAE_RAUSE Acetylajmalan esterase OS=Rauvolfia serpentina GN=AAE PE=1 SV=1	gi|723753838|ref|XP_010314861.1| PREDICTED: acetylajmalan esterase-like [Solanum lycopersicum]	-	-	-	-	AAE
CA08g10270	K15156	virNOG06652	K	sp|Q9SR02|MED14_ARATH Mediator of RNA polymerase II transcription subunit 14 OS=Arabidopsis thaliana GN=MED14 PE=1 SV=1	gi|1026078351|ref|XP_016538380.1| PREDICTED: mediator of RNA polymerase II transcription subunit 14 [Capsicum annuum]	-	-	-	-	MED14
CA07g07740	-	virNOG00409	R	sp|Q9FJT7|NDL1_ARATH Protein NDL1 OS=Arabidopsis thaliana GN=NDL1 PE=1 SV=1	gi|1026071560|ref|XP_016580143.1| PREDICTED: pollen-specific protein SF21-like [Capsicum annuum]	-	GO:0016021//integral component of membrane;	-	-	NDL1
CA12g19950	-	virNOG02670	Q	sp|Q76CU2|PDR1_TOBAC Pleiotropic drug resistance protein 1 OS=Nicotiana tabacum GN=PDR1 PE=2 SV=1	gi|1026104847|ref|XP_016551460.1| PREDICTED: pleiotropic drug resistance protein 1-like [Capsicum annuum]	-	-	-	-	PDR1
CA06g19550	-	virNOG03424	K	-	gi|1026067726|ref|XP_016578306.1| PREDICTED: uncharacterized protein LOC107875919 [Capsicum annuum]	GO:0006368//transcription elongation from RNA polymerase II promoter;	GO:0070449//elongin complex;	GO:0003677//DNA binding;GO:0003682//chromatin binding;	-	-
CA02g16520	-	virNOG09200	K	sp|Q0D5G4|Y7633_ORYSJ B3 domain-containing protein Os07g0563300 OS=Oryza sativa subsp. japonica GN=Os07g0563300 PE=3 SV=2	gi|1026027414|ref|XP_016559969.1| PREDICTED: B3 domain-containing protein Os07g0563300 isoform X3 [Capsicum annuum]	-	-	-	-	Os07g0563300
CA10g11620	K07901	virNOG07120	U	sp|O24466|RAE1A_ARATH Ras-related protein RABE1a OS=Arabidopsis thaliana GN=RABE1A PE=1 SV=1	gi|1026087824|ref|XP_016543059.1| PREDICTED: ras-related protein RABE1a-like [Capsicum annuum]	GO:0007264//small GTPase mediated signal transduction;	GO:0005622//intracellular anatomical structure;	GO:0005525//GTP binding;	ko04144(Endocytosis)	RABE1A
CA07g21570	-	virNOG01605	R	sp|O80990|CIA1_ARATH Protein CIA1 OS=Arabidopsis thaliana GN=CIA1 PE=1 SV=2	gi|1026074475|ref|XP_016581575.1| PREDICTED: protein CIA1 [Capsicum annuum]	-	-	-	-	CIA1
CA10g11580	K03283	virNOG03266	O	sp|P27322|HSP72_SOLLC Heat shock cognate 70 kDa protein 2 OS=Solanum lycopersicum GN=HSC-2 PE=2 SV=1	gi|1026087835|ref|XP_016543065.1| PREDICTED: heat shock cognate 70 kDa protein 2 [Capsicum annuum]	-	-	GO:0005524//ATP binding;	ko04144(Endocytosis);ko04141(Protein processing in endoplasmic reticulum);ko03040(Spliceosome)	HSC-2
CA12g03090	-	virNOG03591	S	-	gi|1026104533|ref|XP_016551308.1| PREDICTED: uncharacterized protein LOC107850961 [Capsicum annuum]	-	-	-	-	-
CA02g05320	K01247	virNOG07020;virNOG08842	L	sp|Q92383|MAG1_SCHPO DNA-3-methyladenine glycosylase 1 OS=Schizosaccharomyces pombe (strain 972 / ATCC 24843) GN=mag1 PE=1 SV=1	gi|1026024786|ref|XP_016558739.1| PREDICTED: probable DNA-3-methyladenine glycosylase 2 [Capsicum annuum]	GO:0006284//base-excision repair;	-	GO:0003824//catalytic activity;	ko03410(Base excision repair)	mag1
CA02g29240	K00430	virNOG02997;virNOG06365	G	sp|Q9FL16|PER63_ARATH Peroxidase 63 OS=Arabidopsis thaliana GN=PER63 PE=2 SV=1	gi|1026030490|ref|XP_016561495.1| PREDICTED: peroxidase 63 [Capsicum annuum]	GO:0055114//obsolete oxidation-reduction process;GO:0006979//response to oxidative stress;GO:0098869//cellular oxidant detoxification;GO:0042744//hydrogen peroxide catabolic process;	GO:0005576//extracellular region;	GO:0020037//heme binding;GO:0046872//metal ion binding;GO:0004601//peroxidase activity;	ko00940(Phenylpropanoid biosynthesis)	PER63
CA01g06510	-	virNOG25880	R	-	gi|1026021668|ref|XP_016553686.1| PREDICTED: uncharacterized protein LOC107853197 [Capsicum annuum]	-	-	-	-	-
CA09g11300	-	virNOG01848	S	sp|Q9SRT0|PUB9_ARATH U-box domain-containing protein 9 OS=Arabidopsis thaliana GN=PUB9 PE=1 SV=1	gi|1026085668|ref|XP_016542053.1| PREDICTED: LOW QUALITY PROTEIN: U-box domain-containing protein 9-like [Capsicum annuum]	GO:0016567//protein ubiquitination;	-	GO:0004842//ubiquitin-protein transferase activity;	-	PUB9
CA04g22060	-	virNOG04256	O	sp|Q9LNU1|CRSP_ARATH CO(2)-response secreted protease OS=Arabidopsis thaliana GN=CRSP PE=2 SV=1	gi|1026044341|ref|XP_016568347.1| PREDICTED: CO(2)-response secreted protease [Capsicum annuum]	GO:0006508//proteolysis;	-	GO:0004252//serine-type endopeptidase activity;	-	CRSP
CA01g00070	K01507	virNOG08648	C	sp|Q43187|IPYR_SOLTU Soluble inorganic pyrophosphatase PPA1 OS=Solanum tuberosum GN=PPA1 PE=1 SV=1	gi|1026013216|ref|XP_016564980.1| PREDICTED: soluble inorganic pyrophosphatase PPA1-like [Capsicum annuum]	GO:0006796//phosphate-containing compound metabolic process;	GO:0005737//cytoplasm;	GO:0000287//magnesium ion binding;GO:0004427//inorganic diphosphatase activity;	ko00190(Oxidative phosphorylation)	PPA1
CA08g00700	-	virNOG14137	OTM	sp|Q94C27|FB84_ARATH F-box protein At1g70590 OS=Arabidopsis thaliana GN=At1g70590 PE=2 SV=1	gi|1026076258|ref|XP_016537378.1| PREDICTED: F-box protein At1g70590-like [Capsicum annuum]	-	-	-	-	At1g70590
CA12g03480	-	virNOG03729	V	sp|Q9FJN7|GCL1_ARATH LanC-like protein GCL1 OS=Arabidopsis thaliana GN=GCL1 PE=2 SV=1	gi|1026103433|ref|XP_016550776.1| PREDICTED: lanC-like protein GCL1 [Capsicum annuum]	-	GO:0016021//integral component of membrane;	-	-	GCL1
CA10g17170	K09480	virNOG08188	M	sp|Q6DW74|DGDG1_LOTJA Digalactosyldiacylglycerol synthase 1, chloroplastic OS=Lotus japonicus GN=DGD1 PE=2 SV=1	gi|1026088929|ref|XP_016543578.1| PREDICTED: digalactosyldiacylglycerol synthase 1, chloroplastic-like [Capsicum annuum]	-	-	-	ko00561(Glycerolipid metabolism)	DGD1
CA01g06880	K01338	virNOG07370	O	sp|O04979|LONP2_SPIOL Lon protease homolog 2, peroxisomal OS=Spinacia oleracea PE=2 SV=2	gi|1026014676|ref|XP_016571017.1| PREDICTED: lon protease homolog 2, peroxisomal isoform X1 [Capsicum annuum]	-	-	-	-	-
CA01g03850	-	virNOG04394	O	sp|O64495|SBT12_ARATH Subtilisin-like protease SBT1.2 OS=Arabidopsis thaliana GN=SBT1.2 PE=2 SV=1	gi|1026014120|ref|XP_016568573.1| PREDICTED: subtilisin-like protease SBT1.2 [Capsicum annuum]	GO:0006508//proteolysis;	-	GO:0004252//serine-type endopeptidase activity;	-	SBT1.2
CA03g10400	K11252	virNOG34412;virNOG21582;virNOG17871	B	sp|A2XF66|H2B1_ORYSI Histone H2B.1 OS=Oryza sativa subsp. indica GN=OsI_010709 PE=3 SV=1	gi|1026037994|ref|XP_016565081.1| PREDICTED: histone H2B-like [Capsicum annuum]	-	GO:0005634//nucleus;GO:0000786//nucleosome;	GO:0003677//DNA binding;GO:0046982//protein heterodimerization activity;	-	OsI_010709
CA04g12110	K01652	virNOG04049	E	sp|P09114|ILVB2_TOBAC Acetolactate synthase 2, chloroplastic OS=Nicotiana tabacum GN=ALS SURB PE=1 SV=1	gi|1027856750|ref|NP_001311628.1| acetolactate synthase 2, chloroplastic [Capsicum annuum] __gt;gi|193290662|gb|ACF17639.1| putative acetolactate synthase [Capsicum annuum]	GO:0009099//valine biosynthetic process;GO:0009097//isoleucine biosynthetic process;	-	GO:0000287//magnesium ion binding;GO:0050660//flavin adenine dinucleotide binding;GO:0030976//thiamine pyrophosphate binding;GO:0003984//acetolactate synthase activity;	ko00770(Pantothenate and CoA biosynthesis);ko00660(C5-Branched dibasic acid metabolism);ko00650(Butanoate metabolism);ko00290(Valine, leucine and isoleucine biosynthesis)	ALS
CA04g22860	-	virNOG02922	S	sp|P54797|TNG2_MOUSE Transport and Golgi organization 2 homolog OS=Mus musculus GN=Tango2 PE=1 SV=1	gi|1026044149|ref|XP_016568250.1| PREDICTED: transport and Golgi organization 2 homolog [Capsicum annuum]	-	-	-	-	Tango2
CA08g08380	K05391	virNOG15164;KOG0498;virNOG13812	P	sp|Q9SKD7|CNGC3_ARATH Probable cyclic nucleotide-gated ion channel 3 OS=Arabidopsis thaliana GN=CNGC3 PE=2 SV=2	gi|1026078092|ref|XP_016538241.1| PREDICTED: cyclic nucleotide-gated ion channel 1-like [Capsicum annuum]	-	-	-	ko04626(Plant-pathogen interaction)	CNGC3
CA03g27480	-	virNOG00704;NOG07793	SR	-	gi|15724390|gb|AAL06592.1| putative salt-inducible protein [Brassica nigra]	-	-	-	-	-
CA02g05250	K19001	virNOG03730	K	sp|Q9XFH4|DDM1_ARATH ATP-dependent DNA helicase DDM1 OS=Arabidopsis thaliana GN=DDM1 PE=1 SV=1	gi|1026024746|ref|XP_016558721.1| PREDICTED: ATP-dependent DNA helicase DDM1-like [Capsicum annuum] __gt;gi|1026024748|ref|XP_016558722.1| PREDICTED: ATP-dependent DNA helicase DDM1-like [Capsicum annuum]	-	-	-	-	DDM1
CA02g27280	-	virNOG08271;virNOG33476	S	sp|Q9S823|LNG2_ARATH Protein LONGIFOLIA 2 OS=Arabidopsis thaliana GN=LNG2 PE=1 SV=1	gi|1026030093|ref|XP_016561298.1| PREDICTED: protein LONGIFOLIA 1 [Capsicum annuum]	GO:0051513//regulation of monopolar cell growth;	-	-	-	LNG2
CA02g26770	K00422	NOG19525	S	sp|Q08304|PPOB_SOLLC Polyphenol oxidase B, chloroplastic OS=Solanum lycopersicum PE=3 SV=1	gi|1026029904|ref|XP_016561215.1| PREDICTED: polyphenol oxidase B, chloroplastic-like [Capsicum annuum]	GO:0046148//pigment biosynthetic process;GO:0055114//obsolete oxidation-reduction process;	GO:0009543//chloroplast thylakoid lumen;	GO:0046872//metal ion binding;GO:0004097//catechol oxidase activity;	ko00950(Isoquinoline alkaloid biosynthesis);ko00350(Tyrosine metabolism)	-
CA02g06010	-	-	-	-	gi|1026024858|ref|XP_016558770.1| PREDICTED: abscisic acid and environmental stress-inducible protein TAS14 [Capsicum annuum]	-	-	-	-	-
CA03g18740	-	virNOG02068	S	-	gi|1026036753|ref|XP_016564528.1| PREDICTED: uncharacterized protein LOC107863220 [Capsicum annuum]	-	-	-	-	-
CA06g17100	K01115	COG1502;virNOG09085	I	sp|P93400|PLDA1_TOBAC Phospholipase D alpha 1 OS=Nicotiana tabacum GN=PLD1 PE=2 SV=2	gi|1026068092|ref|XP_016578489.1| PREDICTED: phospholipase D alpha 1 [Capsicum annuum] __gt;gi|1026068094|ref|XP_016578490.1| PREDICTED: phospholipase D alpha 1 [Capsicum annuum] __gt;gi|1026068096|ref|XP_016578491.1| PREDICTED: phospholipase D alpha 1 [Capsicum annuum] __gt;gi|1026068098|ref|XP_016578492.1| PREDICTED: phospholipase D alpha 1 [Capsicum annuum] __gt;gi|1026068100|ref|XP_016578493.…	GO:0046470//phosphatidylcholine metabolic process;GO:0016042//lipid catabolic process;	GO:0016020//membrane;	GO:0004630//phospholipase D activity;GO:0005509//calcium ion binding;GO:0070290//N-acylphosphatidylethanolamine-specific phospholipase D activity;	ko04144(Endocytosis);ko00565(Ether lipid metabolism);ko00564(Glycerophospholipid metabolism)	PLD1
CA12g20560	-	virNOG12322	T	sp|Q9LK43|TMK4_ARATH Receptor-like kinase TMK4 OS=Arabidopsis thaliana GN=TMK4 PE=1 SV=1	gi|1026104712|ref|XP_016551399.1| PREDICTED: receptor-like kinase TMK4 [Capsicum annuum]	GO:0006468//protein phosphorylation;	GO:0016021//integral component of membrane;	GO:0004674//protein serine/threonine kinase activity;GO:0005524//ATP binding;	-	TMK4
CA02g07170	-	virNOG18445	K	sp|B3H5A8|RVE7_ARATH Protein REVEILLE 7 OS=Arabidopsis thaliana GN=RVE7 PE=2 SV=1	gi|1026035626|ref|XP_016563966.1| PREDICTED: protein REVEILLE 1-like isoform X1 [Capsicum annuum]	GO:0006355//regulation of transcription, DNA-templated;	GO:0005634//nucleus;GO:0016021//integral component of membrane;	GO:0003677//DNA binding;	-	RVE7
CA04g20430	-	virNOG20227	S	-	gi|1026044813|ref|XP_016568586.1| PREDICTED: uncharacterized protein LOC107867018 [Capsicum annuum]	-	-	-	-	-
CA12g15620	K05933	virNOG00601	Q	sp|Q9ZUN4|ACCO1_ARATH 1-aminocyclopropane-1-carboxylate oxidase 1 OS=Arabidopsis thaliana GN=ACO1 PE=2 SV=1	gi|1026104243|ref|XP_016551165.1| PREDICTED: 1-aminocyclopropane-1-carboxylate oxidase 1 [Capsicum annuum]	GO:0055114//obsolete oxidation-reduction process;	-	GO:0046872//metal ion binding;GO:0009815//1-aminocyclopropane-1-carboxylate oxidase activity;GO:0051213//dioxygenase activity;	ko00270(Cysteine and methionine metabolism)	ACO1
CA01g02520	K01951	virNOG01775	F	sp|Q3AD70|GUAA_CARHZ GMP synthase [glutamine-hydrolyzing] OS=Carboxydothermus hydrogenoformans (strain ATCC BAA-161 / DSM 6008 / Z-2901) GN=guaA PE=3 SV=1	gi|1026013735|ref|XP_016567152.1| PREDICTED: GMP synthase [glutamine-hydrolyzing] [Capsicum annuum]	GO:0006177//GMP biosynthetic process;	GO:0005829//cytosol;	GO:0003922//GMP synthase (glutamine-hydrolyzing) activity;GO:0005524//ATP binding;GO:0016462//pyrophosphatase activity;	ko00230(Purine metabolism)	guaA
CA02g15750	-	virNOG21805	R	sp|O24463|PBF_MAIZE Dof zinc finger protein PBF OS=Zea mays GN=PBF PE=1 SV=1	gi|1026031750|ref|XP_016562070.1| PREDICTED: dof zinc finger protein DOF4.6-like [Capsicum annuum]	-	-	-	-	PBF
CA10g03280	-	virNOG07595	S	-	gi|1026091782|ref|XP_016545083.1| PREDICTED: uncharacterized protein LOC107845332 [Capsicum annuum]	-	-	GO:0046872//metal ion binding;	-	-
CA02g09440	-	virNOG27048	S	-	gi|1026025747|ref|XP_016559156.1| PREDICTED: uncharacterized protein LOC107858868 [Capsicum annuum]	-	-	-	-	-
CA01g13100	K00016	virNOG07660	C	sp|P22989|LDHB_HORVU L-lactate dehydrogenase B (Fragment) OS=Hordeum vulgare PE=1 SV=1	gi|1026014240|ref|XP_016569230.1| PREDICTED: L-lactate dehydrogenase B-like [Capsicum annuum]	GO:0019752//carboxylic acid metabolic process;GO:0005975//carbohydrate metabolic process;GO:0055114//obsolete oxidation-reduction process;	GO:0005737//cytoplasm;	GO:0004459//L-lactate dehydrogenase activity;	ko00640(Propanoate metabolism);ko00620(Pyruvate metabolism);ko00270(Cysteine and methionine metabolism);ko00010(Glycolysis / Gluconeogenesis)	-
CA04g08210	K03262	virNOG02014	J	sp|Q9S825|IF5Z_ARATH Probable eukaryotic translation initiation factor 5-2 OS=Arabidopsis thaliana GN=At1g77840 PE=1 SV=1	gi|1026051165|ref|XP_016570158.1| PREDICTED: eukaryotic translation initiation factor 5-like [Capsicum annuum] __gt;gi|1026051169|ref|XP_016570159.1| PREDICTED: eukaryotic translation initiation factor 5-like [Capsicum annuum]	GO:0006413//translational initiation;	-	GO:0003743//translation initiation factor activity;	-	At1g77840
CA03g34240	K06215	virNOG16813	H	sp|Q9ZNR6|PDX12_ARATH Pyridoxal 5__apos;-phosphate synthase-like subunit PDX1.2 OS=Arabidopsis thaliana GN=PDX12 PE=1 SV=1	gi|1026003715|ref|XP_016553694.1| PREDICTED: pyridoxal 5__apos;-phosphate synthase-like subunit PDX1.2 [Capsicum annuum] __gt;gi|1026033109|ref|XP_016562742.1| PREDICTED: pyridoxal 5__apos;-phosphate synthase-like subunit PDX1.2 [Capsicum annuum]	-	-	-	ko00750(Vitamin B6 metabolism)	PDX12
CA09g01480	K01689	virNOG06901	G	sp|P26300|ENO_SOLLC Enolase OS=Solanum lycopersicum GN=PGH1 PE=2 SV=1	gi|1026087503|ref|XP_016542903.1| PREDICTED: enolase [Capsicum annuum]	GO:0006096//glycolytic process;	GO:0000015//phosphopyruvate hydratase complex;	GO:0000287//magnesium ion binding;GO:0004634//phosphopyruvate hydratase activity;	ko03018(RNA degradation);ko00010(Glycolysis / Gluconeogenesis)	PGH1
CA06g08970	K11643	virNOG34058;virNOG36682;KOG0384;virNOG08054	SKR	sp|Q9M658|MOM1_ARATH Helicase protein MOM1 OS=Arabidopsis thaliana GN=MOM1 PE=1 SV=1	gi|1026061911|ref|XP_016575388.1| PREDICTED: helicase protein MOM1-like isoform X1 [Capsicum annuum]	-	-	-	-	MOM1
CA02g07990	-	virNOG05653	S	sp|O64823|MCU2_ARATH Calcium uniporter protein 2, mitochondrial OS=Arabidopsis thaliana GN=At2g23790 PE=2 SV=1	gi|1026025316|ref|XP_016558952.1| PREDICTED: calcium uniporter protein 2, mitochondrial-like [Capsicum annuum]	-	-	-	-	At2g23790
CA06g21840	K13448	virNOG17483	T	sp|Q9SU00|CML2_ARATH Calmodulin-like protein 2 OS=Arabidopsis thaliana GN=CML2 PE=2 SV=1	gi|1026064938|ref|XP_016576917.1| PREDICTED: calmodulin-like protein 3 [Capsicum annuum]	-	-	GO:0005509//calcium ion binding;	ko04626(Plant-pathogen interaction)	CML2
CA03g28730	-	virNOG08271	S	sp|Q9S823|LNG2_ARATH Protein LONGIFOLIA 2 OS=Arabidopsis thaliana GN=LNG2 PE=1 SV=1	gi|1026034384|ref|XP_016563359.1| PREDICTED: protein LONGIFOLIA 2 [Capsicum annuum] __gt;gi|1026034386|ref|XP_016563360.1| PREDICTED: protein LONGIFOLIA 2 [Capsicum annuum] __gt;gi|1026034388|ref|XP_016563361.1| PREDICTED: protein LONGIFOLIA 2 [Capsicum annuum]	GO:0051513//regulation of monopolar cell growth;	-	-	-	LNG2
CA02g15240	-	virNOG23223	S	sp|P93017|DRMH1_ARATH Dormancy-associated protein homolog 1 OS=Arabidopsis thaliana GN=DRMH1 PE=1 SV=1	gi|40287548|gb|AAR83888.1| auxin-repressed protein ARP1 [Capsicum annuum]	-	-	-	-	DRMH1
CA03g20350	-	virNOG08855	G	sp|Q5R542|MFSD5_PONAB Molybdate-anion transporter OS=Pongo abelii GN=MFSD5 PE=2 SV=1	gi|1026036312|ref|XP_016564309.1| PREDICTED: molybdate-anion transporter-like [Capsicum annuum] __gt;gi|1026036314|ref|XP_016564310.1| PREDICTED: molybdate-anion transporter-like [Capsicum annuum]	GO:0015689//molybdate ion transport;	GO:0016021//integral component of membrane;	GO:0015098//molybdate ion transmembrane transporter activity;	-	MFSD5
CA01g19690	K00801	COG1562;virNOG04952	I	sp|P53800|FDFT_NICBE Squalene synthase OS=Nicotiana benthamiana PE=2 SV=1	gi|1027856440|ref|NP_001311515.1| squalene synthase [Capsicum annuum] __gt;gi|4426953|gb|AAD20626.1| squalene synthase [Capsicum annuum]	GO:0008610//lipid biosynthetic process;	GO:0016021//integral component of membrane;	GO:0004310//farnesyl-diphosphate farnesyltransferase activity;	ko00909(Sesquiterpenoid and triterpenoid biosynthesis);ko00100(Steroid biosynthesis)	-
CA09g00160	-	virNOG10713;euNOG13320;virNOG17600	SKR	sp|Q9FMR3|NAC90_ARATH NAC domain-containing protein 90 OS=Arabidopsis thaliana GN=NAC090 PE=1 SV=1	gi|1026084461|ref|XP_016541520.1| PREDICTED: NAC domain-containing protein 90-like [Capsicum annuum]	-	-	-	-	NAC090
CA05g19740	-	NOG103696;KOG1192	SCG	sp|F8WKW8|UGT9_GARJA Beta-D-glucosyl crocetin beta-1,6-glucosyltransferase OS=Gardenia jasminoides GN=UGT94E5 PE=1 SV=1	gi|1026058796|ref|XP_016573793.1| PREDICTED: beta-D-glucosyl crocetin beta-1,6-glucosyltransferase-like [Capsicum annuum]	GO:0008152//metabolic process;	-	GO:0016758//hexosyltransferase activity;	-	UGT94E5
CA05g03290	K10355	virNOG01114	Z	sp|P30171|ACT11_SOLTU Actin-97 OS=Solanum tuberosum GN=AC97 PE=3 SV=1	gi|1026055222|ref|XP_016572140.1| PREDICTED: actin-97 [Capsicum annuum]	-	GO:0005856//cytoskeleton;GO:0005737//cytoplasm;	GO:0005524//ATP binding;	-	AC97
CA06g24430	K11254	COG2036	B	sp|Q71V09|H4_CAPAN Histone H4 OS=Capsicum annuum PE=3 SV=3	gi|723704729|ref|XP_004240359.2| PREDICTED: uncharacterized protein LOC101252991 [Solanum lycopersicum]	GO:0006334//nucleosome assembly;	GO:0005634//nucleus;GO:0000786//nucleosome;	GO:0003677//DNA binding;GO:0046982//protein heterodimerization activity;	-	-
CA02g26280	K14515	virNOG01826	R	sp|Q708Y0|EBF2_ARATH EIN3-binding F-box protein 2 OS=Arabidopsis thaliana GN=EBF2 PE=1 SV=1	gi|1026029871|ref|XP_016561197.1| PREDICTED: EIN3-binding F-box protein 1-like [Capsicum annuum]	-	-	-	ko04075(Plant hormone signal transduction);ko04016(MAPK signaling pathway - plant)	EBF2
CA05g18730	-	virNOG00268	S	sp|O80644|ACR9_ARATH ACT domain-containing protein ACR9 OS=Arabidopsis thaliana GN=ACR9 PE=2 SV=1	gi|1026055338|ref|XP_016572201.1| PREDICTED: ACT domain-containing protein ACR9 [Capsicum annuum]	GO:0008152//metabolic process;	-	GO:0016597//amino acid binding;	-	ACR9
CA02g18900	-	virNOG11125;virNOG00828	S	sp|Q8LD98|NHL6_ARATH NDR1/HIN1-like protein 6 OS=Arabidopsis thaliana GN=NHL6 PE=1 SV=1	gi|1026027944|ref|XP_016560224.1| PREDICTED: protein YLS9-like [Capsicum annuum]	-	GO:0016021//integral component of membrane;	-	-	NHL6
CA01g13070	-	virNOG24651	R	sp|Q9SU34|ERLL2_ARATH pEARLI1-like lipid transfer protein 2 OS=Arabidopsis thaliana GN=At4g12490 PE=2 SV=1	gi|1026021557|ref|XP_016553232.1| PREDICTED: 14 kDa proline-rich protein DC2.15-like [Capsicum annuum]	-	-	-	-	At4g12490
CA08g18850	K01803	virNOG03347	G	sp|P48496|TPIC_SPIOL Triosephosphate isomerase, chloroplastic OS=Spinacia oleracea GN=TPIP1 PE=1 SV=1	gi|1026081296|ref|XP_016539907.1| PREDICTED: triosephosphate isomerase, chloroplastic [Capsicum annuum]	GO:0006096//glycolytic process;	-	GO:0004807//triose-phosphate isomerase activity;	ko00710(Carbon fixation in photosynthetic organisms);ko00562(Inositol phosphate metabolism);ko00051(Fructose and mannose metabolism);ko00010(Glycolysis / Gluconeogenesis)	TPIP1
CA11g09080	K08818	NOG02830;KOG0663;virNOG03111	T	sp|A2XUW1|CDKG2_ORYSI Cyclin-dependent kinase G-2 OS=Oryza sativa subsp. indica GN=CDKG-2 PE=3 SV=1	gi|1026010047|ref|XP_016556735.1| PREDICTED: cyclin-dependent kinase G-2-like [Capsicum annuum]	GO:0006468//protein phosphorylation;	-	GO:0005524//ATP binding;GO:0004672//protein kinase activity;	-	CDKG-2
CA01g00160	K11835	virNOG00697	O	sp|Q93Y01|UBP9_ARATH Ubiquitin carboxyl-terminal hydrolase 9 OS=Arabidopsis thaliana GN=UBP9 PE=2 SV=1	gi|1026013192|ref|XP_016564873.1| PREDICTED: ubiquitin carboxyl-terminal hydrolase 9 [Capsicum annuum]	GO:0006511//ubiquitin-dependent protein catabolic process;GO:0016579//protein deubiquitination;	-	GO:0004843//thiol-dependent deubiquitinase;	-	UBP9
CA01g13570	K14514	virNOG06060	K	sp|O24606|EIN3_ARATH Protein ETHYLENE INSENSITIVE 3 OS=Arabidopsis thaliana GN=EIN3 PE=1 SV=1	gi|1026002103|ref|XP_016552934.1| PREDICTED: protein ETHYLENE INSENSITIVE 3-like [Capsicum annuum]	GO:0006355//regulation of transcription, DNA-templated;	GO:0005634//nucleus;	GO:0003700//DNA-binding transcription factor activity;	ko04075(Plant hormone signal transduction);ko04016(MAPK signaling pathway - plant)	EIN3
CA02g24720	-	virNOG09998	S	sp|Q9M2Y6|Y3972_ARATH Uncharacterized protein At3g49720 OS=Arabidopsis thaliana GN=At3g49720 PE=2 SV=1	gi|1026029296|ref|XP_016560904.1| PREDICTED: uncharacterized protein At3g49720 [Capsicum annuum] __gt;gi|1026029298|ref|XP_016560905.1| PREDICTED: uncharacterized protein At3g49720 [Capsicum annuum] __gt;gi|1026029300|ref|XP_016560906.1| PREDICTED: uncharacterized protein At3g49720 [Capsicum annuum]	-	-	-	-	At3g49720
CA05g13310	-	virNOG26923	S	-	gi|723702206|ref|XP_010321469.1| PREDICTED: uncharacterized protein LOC104647579 [Solanum lycopersicum]	-	-	-	-	-
CA12g08060	-	virNOG13985	S	-	gi|1026104395|ref|XP_016551243.1| PREDICTED: nucleoporin NUP159 [Capsicum annuum]	-	-	-	-	-
CA02g25600	-	virNOG17087;virNOG16160;virNOG08833	I	sp|O48723|PLP2_ARATH Patatin-like protein 2 OS=Arabidopsis thaliana GN=PLP2 PE=1 SV=1	gi|1026029717|ref|XP_016561115.1| PREDICTED: patatin-like protein 2 [Capsicum annuum]	GO:0016042//lipid catabolic process;	-	GO:0016787//hydrolase activity;	-	PLP2
CA02g00780	K09828	virNOG05540;COG0277	CR	sp|Q39085|DIM_ARATH Delta(24)-sterol reductase OS=Arabidopsis thaliana GN=DIM PE=1 SV=2	gi|1026026069|ref|XP_016559313.1| PREDICTED: delta(24)-sterol reductase-like [Capsicum annuum]	GO:0055114//obsolete oxidation-reduction process;	GO:0016021//integral component of membrane;	GO:0016614//oxidoreductase activity, acting on CH-OH group of donors;GO:0050660//flavin adenine dinucleotide binding;	ko00100(Steroid biosynthesis)	DIM
CA06g12910	-	COG2124;virNOG01211	Q	sp|H2DH21|C7A29_PANGI Cytochrome P450 CYP72A219 OS=Panax ginseng PE=2 SV=1	gi|1026061188|ref|XP_016575047.1| PREDICTED: cytochrome P450 CYP72A219-like [Capsicum annuum]	GO:0055114//obsolete oxidation-reduction process;	GO:0016021//integral component of membrane;	GO:0016705//oxidoreductase activity, acting on paired donors, with incorporation or reduction of molecular oxygen;GO:0020037//heme binding;GO:0005506//iron ion binding;GO:0004497//monooxygenase activity;	-	-
CA03g06140	-	virNOG09166	S	sp|Q2TBE0|C19L2_HUMAN CWF19-like protein 2 OS=Homo sapiens GN=CWF19L2 PE=1 SV=4	gi|1026040901|ref|XP_016566518.1| PREDICTED: CWF19-like protein 2 [Capsicum annuum] __gt;gi|1026040903|ref|XP_016566519.1| PREDICTED: CWF19-like protein 2 [Capsicum annuum] __gt;gi|1026040905|ref|XP_016566520.1| PREDICTED: CWF19-like protein 2 [Capsicum annuum] __gt;gi|1026040907|ref|XP_016566521.1| PREDICTED: CWF19-like protein 2 [Capsicum annuum] __gt;gi|1026040909|ref|XP_016566523.1| PREDICTED…	-	-	-	-	CWF19L2
CA07g00240	-	virNOG23670;virNOG24558	S	sp|Q9FHH5|GDU3_ARATH Protein GLUTAMINE DUMPER 3 OS=Arabidopsis thaliana GN=GDU3 PE=2 SV=1	gi|1026070504|ref|XP_016579662.1| PREDICTED: sericin 1-like [Capsicum annuum]	-	GO:0016021//integral component of membrane;	-	-	GDU3
CA07g17900	-	virNOG03729	V	sp|F4IEM5|GCR2_ARATH LanC-like protein GCR2 OS=Arabidopsis thaliana GN=GCR2 PE=1 SV=1	gi|1026073848|ref|XP_016581243.1| PREDICTED: lanC-like protein GCR2 [Capsicum annuum]	GO:0009787//regulation of abscisic acid-activated signaling pathway;GO:0010231//maintenance of seed dormancy;	GO:0005886//plasma membrane;	GO:0010427//abscisic acid binding;	-	GCR2
CA08g09710	K09522	virNOG00431	O	sp|Q6NWJ4|DNJC2_DANRE DnaJ homolog subfamily C member 2 OS=Danio rerio GN=dnajc2 PE=2 SV=1	gi|1026078213|ref|XP_016538304.1| PREDICTED: dnaJ homolog subfamily C member 2-like [Capsicum annuum] __gt;gi|1026078215|ref|XP_016538305.1| PREDICTED: dnaJ homolog subfamily C member 2-like [Capsicum annuum] __gt;gi|1026078217|ref|XP_016538306.1| PREDICTED: dnaJ homolog subfamily C member 2-like [Capsicum annuum]	-	GO:0005634//nucleus;	GO:0003677//DNA binding;	-	dnajc2
CA11g13190	K11251	virNOG20625;virNOG19404	B	sp|P19177|H2A_PETCR Histone H2A OS=Petroselinum crispum PE=2 SV=1	gi|1026009910|ref|XP_016556665.1| PREDICTED: histone H2A [Capsicum annuum]	-	GO:0005634//nucleus;GO:0000786//nucleosome;	GO:0003677//DNA binding;GO:0046982//protein heterodimerization activity;	-	-
CA01g18880	-	virNOG12804	R	sp|Q9LZX4|FLA10_ARATH Fasciclin-like arabinogalactan protein 10 OS=Arabidopsis thaliana GN=FLA10 PE=1 SV=1	gi|1026015861|ref|XP_016575572.1| PREDICTED: fasciclin-like arabinogalactan protein 10 [Capsicum annuum]	-	-	-	-	FLA10
CA01g19110	-	COG1028;virNOG14571	QI	sp|Q94K41|SDR3B_ARATH Short-chain dehydrogenase reductase 3b OS=Arabidopsis thaliana GN=SDR3b PE=2 SV=1	gi|1026015903|ref|XP_016575777.1| PREDICTED: short-chain dehydrogenase reductase 3b-like [Capsicum annuum]	-	-	-	-	SDR3b
CA06g13940	K15692	NOG16411;virNOG02624	O	sp|Q8VZ14|RMR2_ARATH Receptor homology region, transmembrane domain- and RING domain-containing protein 2 OS=Arabidopsis thaliana GN=RMR2 PE=2 SV=1	gi|1026060827|ref|XP_016574867.1| PREDICTED: receptor homology region, transmembrane domain- and RING domain-containing protein 2-like [Capsicum annuum]	-	GO:0016021//integral component of membrane;	GO:0008270//zinc ion binding;	-	RMR2
CA03g31980	-	strNOG09041;virNOG12022	R	sp|F4JTJ2|EREL1_ARATH PX domain-containing protein EREL1 OS=Arabidopsis thaliana GN=EREL1 PE=2 SV=1	gi|1026033383|ref|XP_016562876.1| PREDICTED: uncharacterized protein LOC107861969 isoform X1 [Capsicum annuum]	-	-	-	-	EREL1
CA09g04530	K02183	virNOG21160	T	sp|P48593|E631_DROME Calcium-binding protein E63-1 OS=Drosophila melanogaster GN=Eip63F-1 PE=2 SV=2	gi|1026086784|ref|XP_016542534.1| PREDICTED: calmodulin [Capsicum annuum]	-	-	-	ko04626(Plant-pathogen interaction);ko04070(Phosphatidylinositol signaling system);ko04016(MAPK signaling pathway - plant)	Eip63F-1
CA01g06470	K06072	virNOG00087	R	sp|Q2QLW3|DOHH2_ORYSJ Deoxyhypusine hydroxylase-B OS=Oryza sativa subsp. japonica GN=Os12g0626100 PE=2 SV=1	gi|1026014563|ref|XP_016570721.1| PREDICTED: deoxyhypusine hydroxylase-B [Capsicum annuum] __gt;gi|1026014565|ref|XP_016570727.1| PREDICTED: deoxyhypusine hydroxylase-B [Capsicum annuum]	GO:0055114//obsolete oxidation-reduction process;GO:0008612//peptidyl-lysine modification to peptidyl-hypusine;	-	GO:0046872//metal ion binding;GO:0019135//deoxyhypusine monooxygenase activity;	-	Os12g0626100
CA10g14960	-	virNOG12750	K	sp|Q8RWU3|RVE8_ARATH Protein REVEILLE 8 OS=Arabidopsis thaliana GN=RVE8 PE=2 SV=1	gi|1026088381|ref|XP_016543319.1| PREDICTED: protein REVEILLE 8-like isoform X1 [Capsicum annuum]	-	-	-	-	RVE8
CA03g30770	K14684	virNOG02886	C	sp|Q66L49|SCMC1_DANRE Calcium-binding mitochondrial carrier protein SCaMC-1 OS=Danio rerio GN=slc25a24 PE=2 SV=1	gi|1026033726|ref|XP_016563038.1| PREDICTED: calcium-binding mitochondrial carrier protein SCaMC-1 [Capsicum annuum] __gt;gi|1026033728|ref|XP_016563039.1| PREDICTED: calcium-binding mitochondrial carrier protein SCaMC-1 [Capsicum annuum]	-	-	-	-	slc25a24
CA01g16810	-	virNOG06453;COG0631;virNOG28860	T	sp|Q9M9W9|P2C34_ARATH Probable protein phosphatase 2C 34 OS=Arabidopsis thaliana GN=At3g05640 PE=2 SV=1	gi|1026017481|ref|XP_016581846.1| PREDICTED: probable protein phosphatase 2C 34 [Capsicum annuum] __gt;gi|1026017483|ref|XP_016581852.1| PREDICTED: probable protein phosphatase 2C 34 [Capsicum annuum]	GO:0006470//protein dephosphorylation;	GO:0005634//nucleus;GO:0005737//cytoplasm;	GO:0004722//protein serine/threonine phosphatase activity;	-	At3g05640
CA12g21240	-	virNOG12249	S	-	gi|1026103594|ref|XP_016550862.1| PREDICTED: uncharacterized protein LOC107850678 isoform X1 [Capsicum annuum]	-	-	-	-	-
CA09g10500	K17275	COG5069;virNOG08308	Z	sp|Q9FKI0|FIMB5_ARATH Fimbrin-5 OS=Arabidopsis thaliana GN=FIM5 PE=1 SV=1	gi|1026084288|ref|XP_016541430.1| PREDICTED: fimbrin-5 [Capsicum annuum]	-	-	-	-	FIM5
CA01g16690	K14491	virNOG00665	K	sp|Q940D0|ARR1_ARATH Two-component response regulator ARR1 OS=Arabidopsis thaliana GN=ARR1 PE=1 SV=2	gi|1026017458|ref|XP_016581776.1| PREDICTED: two-component response regulator ARR1-like [Capsicum annuum]	GO:0000160//phosphorelay signal transduction system;GO:0006355//regulation of transcription, DNA-templated;	GO:0005634//nucleus;	GO:0003677//DNA binding;GO:0003700//DNA-binding transcription factor activity;	ko04075(Plant hormone signal transduction)	ARR1
CA03g35490	-	virNOG00765	A	sp|Q94AM9|CID4_ARATH Polyadenylate-binding protein-interacting protein 4 OS=Arabidopsis thaliana GN=CID4 PE=2 SV=1	gi|1026032629|ref|XP_016562502.1| PREDICTED: polyadenylate-binding protein-interacting protein 4-like isoform X1 [Capsicum annuum] __gt;gi|1026032631|ref|XP_016562503.1| PREDICTED: polyadenylate-binding protein-interacting protein 4-like isoform X1 [Capsicum annuum]	-	-	-	-	CID4
CA02g12690	-	virNOG15060	K	sp|Q9LK27|GTE8_ARATH Transcription factor GTE8 OS=Arabidopsis thaliana GN=GTE8 PE=2 SV=2	gi|1026026604|ref|XP_016559574.1| PREDICTED: transcription factor GTE12-like [Capsicum annuum]	-	-	-	-	GTE8
CA08g18970	-	NOG04562;virNOG09205	RU	sp|Q9SLF3|TC132_ARATH Translocase of chloroplast 132, chloroplastic OS=Arabidopsis thaliana GN=TOC132 PE=1 SV=1	gi|1026081318|ref|XP_016539918.1| PREDICTED: translocase of chloroplast 120, chloroplastic [Capsicum annuum] __gt;gi|1026081320|ref|XP_016539919.1| PREDICTED: translocase of chloroplast 120, chloroplastic [Capsicum annuum]	-	-	-	-	TOC132
CA04g09130	-	virNOG19259	K	sp|Q9C9I2|ERF21_ARATH Ethylene-responsive transcription factor ERF021 OS=Arabidopsis thaliana GN=ERF021 PE=2 SV=1	gi|1026054229|ref|XP_016571655.1| PREDICTED: ethylene-responsive transcription factor ERF021 [Capsicum annuum]	-	-	-	-	ERF021
CA10g00290	-	virNOG02323	T	sp|O81905|SD18_ARATH Receptor-like serine/threonine-protein kinase SD1-8 OS=Arabidopsis thaliana GN=SD18 PE=1 SV=1	gi|1026089851|ref|XP_016544067.1| PREDICTED: LOW QUALITY PROTEIN: uncharacterized protein LOC107844086 [Capsicum annuum]	GO:0006952//defense response;GO:0006468//protein phosphorylation;	GO:0009506//plasmodesma;GO:0005886//plasma membrane;	GO:0004674//protein serine/threonine kinase activity;	-	SD18
CA02g19640	K13127	virNOG06470	O	sp|Q8GX84|C3H1_ARATH Zinc finger CCCH domain-containing protein 1 OS=Arabidopsis thaliana GN=At1g01350 PE=2 SV=2	gi|1026028102|ref|XP_016560307.1| PREDICTED: zinc finger CCCH domain-containing protein 1 [Capsicum annuum] __gt;gi|1026028104|ref|XP_016560308.1| PREDICTED: zinc finger CCCH domain-containing protein 1 [Capsicum annuum]	-	-	GO:0008270//zinc ion binding;	-	At1g01350
CA06g27650	K01489	virNOG09111	F	sp|O65896|CDA1_ARATH Cytidine deaminase 1 OS=Arabidopsis thaliana GN=CDA1 PE=1 SV=1	gi|1026066027|ref|XP_016577415.1| PREDICTED: cytidine deaminase 1-like [Capsicum annuum]	-	-	-	ko00240(Pyrimidine metabolism)	CDA1
CA12g15790	-	KOG1303;virNOG02870	E	sp|P92934|AAP6_ARATH Amino acid permease 6 OS=Arabidopsis thaliana GN=AAP6 PE=1 SV=1	gi|1026105106|ref|XP_016551585.1| PREDICTED: amino acid permease 6-like [Capsicum annuum]	-	-	-	-	AAP6
CA01g22260	K12874	virNOG00682	L	sp|Q8CFQ3|AQR_MOUSE Intron-binding protein aquarius OS=Mus musculus GN=Aqr PE=1 SV=2	gi|1026018081|ref|XP_016539575.1| PREDICTED: intron-binding protein aquarius [Capsicum annuum]	-	-	-	ko03040(Spliceosome)	Aqr
CA11g05550	K14638	virNOG15353	P	sp|Q8H157|PTR19_ARATH Protein NRT1/ PTR FAMILY 4.6 OS=Arabidopsis thaliana GN=NPF4.6 PE=1 SV=1	gi|1026098607|ref|XP_016548398.1| PREDICTED: protein NRT1/ PTR FAMILY 4.6-like [Capsicum annuum]	-	-	-	-	NPF4.6
CA06g27790	K13162	virNOG01583	A	sp|Q9SR13|FLK_ARATH Flowering locus K homology domain OS=Arabidopsis thaliana GN=FLK PE=1 SV=1	gi|1026066055|ref|XP_016577430.1| PREDICTED: flowering locus K homology domain-like [Capsicum annuum]	-	-	GO:0003723//RNA binding;	-	FLK
CA03g33100	K05350	virNOG02707	G	sp|Q9LV33|BGL44_ARATH Beta-glucosidase 44 OS=Arabidopsis thaliana GN=BGLU44 PE=2 SV=1	gi|1026034019|ref|XP_016563178.1| PREDICTED: beta-glucosidase 44-like [Capsicum annuum]	GO:0005975//carbohydrate metabolic process;	-	GO:0004553//hydrolase activity, hydrolyzing O-glycosyl compounds;	ko00940(Phenylpropanoid biosynthesis);ko00500(Starch and sucrose metabolism);ko00460(Cyanoamino acid metabolism)	BGLU44
CA04g19450	K14638	virNOG14966	P	sp|Q8VYE4|PTR12_ARATH Protein NRT1/ PTR FAMILY 4.5 OS=Arabidopsis thaliana GN=NPF4.5 PE=2 SV=1	gi|1026052591|ref|XP_016570754.1| PREDICTED: protein NRT1/ PTR FAMILY 4.5-like [Capsicum annuum]	-	-	-	-	NPF4.5
CA10g18120	K12448	-	-	sp|Q9LNG5|PPP7L_ARATH Serine/threonine-protein phosphatase 7 long form homolog OS=Arabidopsis thaliana GN=MAIL3 PE=2 SV=1	gi|1026065147|ref|XP_016577019.1| PREDICTED: serine/threonine-protein phosphatase 7 long form homolog [Capsicum annuum]	-	-	-	ko00520(Amino sugar and nucleotide sugar metabolism)	MAIL3
CA04g18380	K09286	virNOG20552	K	sp|Q9FH94|ERF10_ARATH Ethylene-responsive transcription factor ERF010 OS=Arabidopsis thaliana GN=ERF010 PE=2 SV=1	gi|1026045209|ref|XP_016568791.1| PREDICTED: ethylene-responsive transcription factor ERF010-like [Capsicum annuum]	GO:0006355//regulation of transcription, DNA-templated;	GO:0005634//nucleus;	GO:0003677//DNA binding;GO:0003700//DNA-binding transcription factor activity;	-	ERF010
CA04g20140	K10579	virNOG04621;KOG0420	O	sp|Q9SDY5|RCE1_ARATH NEDD8-conjugating enzyme Ubc12 OS=Arabidopsis thaliana GN=RCE1 PE=1 SV=1	gi|1026044883|ref|XP_016568622.1| PREDICTED: NEDD8-conjugating enzyme Ubc12-like isoform X2 [Capsicum annuum] __gt;gi|115371812|gb|ABI96209.1| ubiquitin-conjugating enzyme [Capsicum annuum]	-	-	GO:0005524//ATP binding;	ko04120(Ubiquitin mediated proteolysis)	RCE1
CA12g18390	-	virNOG01037;KOG1164	T	sp|Q852L0|HD16N_ORYSJ Casein kinase 1-like protein HD16 OS=Oryza sativa subsp. japonica GN=HD16 PE=1 SV=1	gi|1026102663|ref|XP_016550398.1| PREDICTED: uncharacterized protein LOC107850413 [Capsicum annuum] __gt;gi|1026102665|ref|XP_016550399.1| PREDICTED: uncharacterized protein LOC107850413 [Capsicum annuum]	GO:0006468//protein phosphorylation;	-	GO:0004674//protein serine/threonine kinase activity;GO:0005524//ATP binding;	-	HD16
CA01g24460	-	virNOG21775	S	-	gi|1026018228|ref|XP_016540337.1| PREDICTED: uncharacterized protein LOC107840902 [Capsicum annuum]	-	-	-	-	-
CA06g26340	K16296	virNOG11688	O	sp|P37890|CBP1_ORYSJ Serine carboxypeptidase 1 OS=Oryza sativa subsp. japonica GN=CBP1 PE=2 SV=1	gi|1026066284|ref|XP_016577549.1| PREDICTED: serine carboxypeptidase-like 20 [Capsicum annuum]	-	-	-	-	CBP1
CA03g07780	K01897	virNOG01655;virNOG29424	I	sp|Q8LPS1|LACS6_ARATH Long chain acyl-CoA synthetase 6, peroxisomal OS=Arabidopsis thaliana GN=LACS6 PE=1 SV=1	gi|1026039574|ref|XP_016565840.1| PREDICTED: long chain acyl-CoA synthetase 6, peroxisomal-like [Capsicum annuum]	-	-	-	ko04146(Peroxisome);ko00071(Fatty acid degradation);ko00061(Fatty acid biosynthesis)	LACS6
CA06g12210	K15382	virNOG06794;KOG1623	PR	sp|Q8L9J7|SWET1_ARATH Bidirectional sugar transporter SWEET1 OS=Arabidopsis thaliana GN=SWEET1 PE=1 SV=1	gi|1026061382|ref|XP_016575140.1| PREDICTED: bidirectional sugar transporter SWEET1-like [Capsicum annuum]	GO:0008643//carbohydrate transport;	GO:0016021//integral component of membrane;	-	-	SWEET1
CA08g15490	K15920	COG1472;virNOG03787	G	sp|A5JTQ3|XYL2_MEDSV Beta-xylosidase/alpha-L-arabinofuranosidase 2 OS=Medicago sativa subsp. varia GN=Xyl2 PE=2 SV=1	gi|1026079912|ref|XP_016539194.1| PREDICTED: beta-xylosidase/alpha-L-arabinofuranosidase 2-like [Capsicum annuum]	-	-	-	ko00520(Amino sugar and nucleotide sugar metabolism)	Xyl2
CA12g15510	K10775	COG2986;virNOG03421	QE	sp|P45730|PALY_POPTR Phenylalanine ammonia-lyase OS=Populus trichocarpa GN=PAL PE=2 SV=1	gi|1026039130|ref|XP_016565628.1| PREDICTED: phenylalanine ammonia-lyase-like [Capsicum annuum]	GO:0009800//cinnamic acid biosynthetic process;GO:0006559//L-phenylalanine catabolic process;	GO:0005737//cytoplasm;	GO:0045548//phenylalanine ammonia-lyase activity;	ko00940(Phenylpropanoid biosynthesis);ko00360(Phenylalanine metabolism)	PAL
CA05g04650	-	virNOG03187	S	-	gi|1026005069|ref|XP_016554361.1| PREDICTED: uncharacterized protein LOC107853891 [Capsicum annuum]	-	GO:0016021//integral component of membrane;GO:0009507//chloroplast;	-	-	-
CA06g23490	K11252	virNOG21582;virNOG17871;virNOG19492	B	sp|O49118|H2B_CAPAN Histone H2B OS=Capsicum annuum GN=HIS2B PE=2 SV=3	gi|1026066920|ref|XP_016577886.1| PREDICTED: histone H2B.1-like isoform X2 [Capsicum annuum]	-	-	-	-	HIS2B
CA04g10860	K15015	virNOG00890	E	sp|F4J1Q9|AVT1I_ARATH Amino acid transporter AVT1I OS=Arabidopsis thaliana GN=AVT1I PE=3 SV=1	gi|1026054213|ref|XP_016571649.1| PREDICTED: vacuolar amino acid transporter 1-like isoform X1 [Capsicum annuum]	-	-	-	-	AVT1I
CA12g20640	-	virNOG24520	S	-	gi|1026103745|ref|XP_016550941.1| PREDICTED: myb-like protein X [Capsicum annuum]	-	-	-	-	-
CA04g22520	K12349	virNOG16697	T	sp|Q304B9|NCER2_ARATH Neutral ceramidase 2 OS=Arabidopsis thaliana GN=NCER2 PE=3 SV=1	gi|1026044226|ref|XP_016568291.1| PREDICTED: neutral ceramidase-like [Capsicum annuum]	-	-	-	ko00600(Sphingolipid metabolism)	NCER2
CA11g04850	-	virNOG04772	R	sp|B9DFI7|PMT2_ARATH Probable methyltransferase PMT2 OS=Arabidopsis thaliana GN=At1g26850 PE=2 SV=2	gi|460386217|ref|XP_004238796.1| PREDICTED: probable methyltransferase PMT2 [Solanum lycopersicum] __gt;gi|723697428|ref|XP_010320682.1| PREDICTED: probable methyltransferase PMT2 [Solanum lycopersicum]	GO:0032259//methylation;	GO:0016021//integral component of membrane;	GO:0008168//methyltransferase activity;	-	At1g26850
CA03g09190	K11251	COG5262;virNOG18276;virNOG33824	B	sp|O65759|H2AX_CICAR Histone H2AX OS=Cicer arietinum GN=HIS2A PE=2 SV=1	gi|1026039197|ref|XP_016565658.1| PREDICTED: histone H2AX-like [Capsicum annuum]	-	-	-	-	HIS2A
CA05g00080	K06443	virNOG01270	H	sp|Q43415|LCYB_CAPAN Lycopene beta cyclase, chloroplastic/chromoplastic OS=Capsicum annuum GN=LCY1 PE=2 SV=1	gi|1026054625|ref|XP_016571835.1| PREDICTED: lycopene beta cyclase, chloroplastic/chromoplastic [Capsicum annuum] __gt;gi|1026054627|ref|XP_016571836.1| PREDICTED: lycopene beta cyclase, chloroplastic/chromoplastic [Capsicum annuum] __gt;gi|296278614|gb|ADH04271.1| lycopene beta-cyclase [Capsicum annuum] __gt;gi|296278616|gb|ADH04272.1| lycopene beta-cyclase [Capsicum annuum] __gt;gi|296278618|gb…	GO:0055114//obsolete oxidation-reduction process;GO:0044550//secondary metabolite biosynthetic process;GO:0016117//carotenoid biosynthetic process;	GO:0009509//chromoplast;GO:0009507//chloroplast;	GO:0016853//isomerase activity;GO:0016705//oxidoreductase activity, acting on paired donors, with incorporation or reduction of molecular oxygen;GO:0004497//monooxygenase activity;	ko00906(Carotenoid biosynthesis)	LCY1
CA01g34460	-	virNOG14359;virNOG15960	K	sp|Q9SUP6|WRK53_ARATH Probable WRKY transcription factor 53 OS=Arabidopsis thaliana GN=WRKY53 PE=1 SV=1	gi|698550453|ref|XP_009768979.1| PREDICTED: probable WRKY transcription factor 53 [Nicotiana sylvestris] __gt;gi|1025341559|ref|XP_016508373.1| PREDICTED: probable WRKY transcription factor 53 [Nicotiana tabacum]	GO:0006355//regulation of transcription, DNA-templated;	-	GO:0043565//sequence-specific DNA binding;GO:0003700//DNA-binding transcription factor activity;	-	WRKY53
CA02g20370	-	virNOG07263	I	sp|Q9C8D4|AAE11_ARATH Butyrate--CoA ligase AAE11, peroxisomal OS=Arabidopsis thaliana GN=AAE11 PE=1 SV=1	gi|1026027924|ref|XP_016560213.1| PREDICTED: butyrate--CoA ligase AAE11, peroxisomal-like [Capsicum annuum]	-	-	-	-	AAE11
CA02g18660	K13429	virNOG11544	T	sp|Q6UD73|LYK3_MEDTR LysM domain receptor-like kinase 3 OS=Medicago truncatula GN=LYK3 PE=1 SV=1	gi|1026027825|ref|XP_016560162.1| PREDICTED: chitin elicitor receptor kinase 1-like [Capsicum annuum]	GO:0006468//protein phosphorylation;	GO:0016021//integral component of membrane;	GO:0004674//protein serine/threonine kinase activity;GO:0005524//ATP binding;	ko04626(Plant-pathogen interaction)	LYK3
CA02g22070	-	virNOG21589	K	sp|Q9LZP8|BZP53_ARATH bZIP transcription factor 53 OS=Arabidopsis thaliana GN=BZIP53 PE=1 SV=1	gi|1026028845|ref|XP_016560685.1| PREDICTED: bZIP transcription factor 53-like [Capsicum annuum]	GO:0006355//regulation of transcription, DNA-templated;	-	GO:0043565//sequence-specific DNA binding;GO:0003700//DNA-binding transcription factor activity;	-	BZIP53
CA11g12630	-	virNOG14706	R	sp|Q8GZ43|YZR3_ARATH RanBP2-type zinc finger protein At1g67325 OS=Arabidopsis thaliana GN=At1g67325 PE=1 SV=1	gi|1026003089|ref|XP_016553405.1| PREDICTED: ranBP2-type zinc finger protein At1g67325 isoform X1 [Capsicum annuum]	-	-	GO:0008270//zinc ion binding;	-	At1g67325
CA11g09000	K00276	virNOG01461	Q	sp|Q07123|AMO2_ARTS1 Copper methylamine oxidase OS=Arthrobacter sp. (strain P1) GN=maoII PE=1 SV=1	gi|1026096060|ref|XP_016547185.1| PREDICTED: copper methylamine oxidase-like [Capsicum annuum]	-	-	-	ko00960(Tropane, piperidine and pyridine alkaloid biosynthesis);ko00950(Isoquinoline alkaloid biosynthesis);ko00410(beta-Alanine metabolism);ko00360(Phenylalanine metabolism);ko00350(Tyrosine metabolism);ko00260(Glycine, serine and threonine metabolism)	maoII
CA07g20630	K04079	virNOG09511	O	sp|P36181|HSP80_SOLLC Heat shock cognate protein 80 OS=Solanum lycopersicum GN=HSC80 PE=2 SV=1	gi|171854657|dbj|BAG16518.1| putative Hsp90-2 [Capsicum chinense]	GO:0006457//protein folding;GO:0006950//response to stress;	GO:0005737//cytoplasm;	GO:0005524//ATP binding;GO:0051082//unfolded protein binding;	ko04626(Plant-pathogen interaction);ko04141(Protein processing in endoplasmic reticulum)	HSC80
CA03g04410	K14411	virNOG06444	A	sp|Q8W034|RNP1_ARATH Heterogeneous nuclear ribonucleoprotein 1 OS=Arabidopsis thaliana GN=RNP1 PE=1 SV=1	gi|1026040005|ref|XP_016566062.1| PREDICTED: heterogeneous nuclear ribonucleoprotein 1 [Capsicum annuum]	-	-	-	ko03015(mRNA surveillance pathway)	RNP1
CA02g02060	-	virNOG01979	R	sp|Q9SVW8|PIRL4_ARATH Plant intracellular Ras-group-related LRR protein 4 OS=Arabidopsis thaliana GN=PIRL4 PE=1 SV=1	gi|1026022975|ref|XP_016557853.1| PREDICTED: plant intracellular Ras-group-related LRR protein 4-like [Capsicum annuum]	-	-	-	-	PIRL4
CA04g16900	-	virNOG10855;virNOG02091	R	sp|Q9ZQB9|CSLCC_ARATH Probable xyloglucan glycosyltransferase 12 OS=Arabidopsis thaliana GN=CSLC12 PE=1 SV=1	gi|1026045465|ref|XP_016568920.1| PREDICTED: probable xyloglucan glycosyltransferase 12 [Capsicum annuum]	-	GO:0016021//integral component of membrane;	-	-	CSLC12
CA03g20030	-	virNOG17168;NOG153017	S	-	gi|1026036393|ref|XP_016564352.1| PREDICTED: uncharacterized protein LOC107863096 [Capsicum annuum]	-	GO:0016020//membrane;	-	-	-
CA01g22480	K04125	virNOG06503	Q	sp|Q9XHM5|G2OX2_PEA Gibberellin 2-beta-dioxygenase 2 OS=Pisum sativum GN=GA2OX2 PE=2 SV=1	gi|1027852654|ref|NP_001311514.1| gibberellin 2-beta-dioxygenase 2 [Capsicum annuum] __gt;gi|93115317|gb|ABE98327.1| gibberellic acid 2-oxidase [Capsicum annuum]	GO:0045487//gibberellin catabolic process;GO:0055114//obsolete oxidation-reduction process;	-	GO:0052634//C-19 gibberellin 2-beta-dioxygenase activity;GO:0005506//iron ion binding;	ko00904(Diterpenoid biosynthesis)	GA2OX2
CA11g06970	K14664	virNOG03368	E	sp|Q5N8F2|ILL2_ORYSJ IAA-amino acid hydrolase ILR1-like 2 OS=Oryza sativa subsp. japonica GN=ILL2 PE=2 SV=1	gi|1026098643|ref|XP_016548414.1| PREDICTED: IAA-amino acid hydrolase ILR1-like 4 [Capsicum annuum]	GO:0008152//metabolic process;	-	GO:0016787//hydrolase activity;	-	ILL2
CA10g15610	K11584	virNOG02638	T	sp|O04376|2A5B_ARATH Serine/threonine protein phosphatase 2A 57 kDa regulatory subunit B__apos; beta isoform OS=Arabidopsis thaliana GN=B__apos;BETA PE=1 SV=1	gi|970058416|ref|XP_015055906.1| PREDICTED: serine/threonine protein phosphatase 2A 57 kDa regulatory subunit B__apos; beta isoform-like [Solanum pennellii]	GO:0007165//signal transduction;	GO:0000159//protein phosphatase type 2A complex;	-	ko03015(mRNA surveillance pathway)	B__apos;BETA
CA08g03350	K09566	virNOG05241	O	sp|Q8RWY7|CYP95_ARATH Peptidyl-prolyl cis-trans isomerase CYP95 OS=Arabidopsis thaliana GN=CYP95 PE=1 SV=2	gi|1026077361|ref|XP_016537873.1| PREDICTED: peptidyl-prolyl cis-trans isomerase CYP95 isoform X1 [Capsicum annuum]	-	-	-	-	CYP95
CA06g10980	K18857	COG1062;virNOG12359	QC	sp|P14673|ADH1_SOLTU Alcohol dehydrogenase 1 OS=Solanum tuberosum GN=ADH1 PE=1 SV=1	gi|68299215|emb|CAJ13708.1| alcohol dehydrogenase [Capsicum chinense]	GO:0055114//obsolete oxidation-reduction process;	GO:0005737//cytoplasm;	GO:0004022//alcohol dehydrogenase (NAD+) activity;GO:0008270//zinc ion binding;	ko00620(Pyruvate metabolism);ko00592(alpha-Linolenic acid metabolism);ko00350(Tyrosine metabolism);ko00071(Fatty acid degradation);ko00010(Glycolysis / Gluconeogenesis)	ADH1
CA07g14810	K00053	virNOG01181	E	sp|Q05758|ILV5_ARATH Ketol-acid reductoisomerase, chloroplastic OS=Arabidopsis thaliana GN=At3g58610 PE=1 SV=2	gi|1027853520|ref|NP_001311657.1| ketol-acid reductoisomerase, chloroplastic-like [Capsicum annuum] __gt;gi|193290660|gb|ACF17638.1| putative ketol-acid reductoisomerase [Capsicum annuum]	GO:0009099//valine biosynthetic process;GO:0009097//isoleucine biosynthetic process;GO:0055114//obsolete oxidation-reduction process;	-	GO:0046872//metal ion binding;GO:0016853//isomerase activity;GO:0004455//ketol-acid reductoisomerase activity;	ko00770(Pantothenate and CoA biosynthesis);ko00290(Valine, leucine and isoleucine biosynthesis)	At3g58610
CA08g03340	K09566	virNOG04539;virNOG05241	O	-	gi|1026077361|ref|XP_016537873.1| PREDICTED: peptidyl-prolyl cis-trans isomerase CYP95 isoform X1 [Capsicum annuum]	-	-	-	-	-
CA12g11940	K10999	virNOG02099	O	sp|O48947|CESA2_ARATH Cellulose synthase A catalytic subunit 2 [UDP-forming] OS=Arabidopsis thaliana GN=CESA2 PE=1 SV=1	gi|1026103199|ref|XP_016550658.1| PREDICTED: cellulose synthase A catalytic subunit 2 [UDP-forming]-like [Capsicum annuum]	-	-	-	-	CESA2
CA01g23340	-	virNOG01192	O	sp|Q9XEX2|PRX2B_ARATH Peroxiredoxin-2B OS=Arabidopsis thaliana GN=PRXIIB PE=1 SV=1	gi|1026018197|ref|XP_016540190.1| PREDICTED: peroxiredoxin-2B [Capsicum annuum] __gt;gi|18654477|gb|AAL35363.2|AF442385_1 thioredoxin peroxidase [Capsicum annuum]	GO:0098869//cellular oxidant detoxification;GO:0055114//obsolete oxidation-reduction process;	-	GO:0004601//peroxidase activity;GO:0051920//peroxiredoxin activity;	-	PRXIIB
CA07g13960	-	virNOG13085	S	sp|Q9LES4|L2HDH_ARATH L-2-hydroxyglutarate dehydrogenase, mitochondrial OS=Arabidopsis thaliana GN=L2HGDH PE=1 SV=1	gi|1026007487|ref|XP_016555523.1| PREDICTED: LOW QUALITY PROTEIN: L-2-hydroxyglutarate dehydrogenase, mitochondrial-like [Capsicum annuum]	GO:0055114//obsolete oxidation-reduction process;	-	GO:0016491//oxidoreductase activity;	-	L2HGDH
CA10g19450	-	-	-	-	-	-	-	-	-	-
CA04g00440	-	virNOG00274	S	sp|Q570S7|CSLG1_ARATH Cellulose synthase-like protein G1 OS=Arabidopsis thaliana GN=CSLG1 PE=2 SV=1	gi|1026052379|ref|XP_016570634.1| PREDICTED: cellulose synthase-like protein G2 [Capsicum annuum]	GO:0030244//cellulose biosynthetic process;GO:0071555//cell wall organization;	GO:0016021//integral component of membrane;	GO:0016760//cellulose synthase (UDP-forming) activity;	-	CSLG1
CA06g26710	-	virNOG12993	T	sp|P93050|RKF3_ARATH Probable LRR receptor-like serine/threonine-protein kinase RKF3 OS=Arabidopsis thaliana GN=RKF3 PE=2 SV=1	gi|1026065920|ref|XP_016577356.1| PREDICTED: probable LRR receptor-like serine/threonine-protein kinase RKF3 [Capsicum annuum]	-	-	-	-	RKF3
CA03g25670	-	virNOG11005	S	sp|Q84WV9|QPCT_ARATH Glutaminyl-peptide cyclotransferase OS=Arabidopsis thaliana GN=QCT PE=1 SV=1	gi|1026036703|ref|XP_016564506.1| PREDICTED: glutaminyl-peptide cyclotransferase-like [Capsicum annuum]	-	-	-	-	QCT
CA03g27870	-	virNOG07616	R	sp|F4I9E1|NFD4_ARATH Protein NUCLEAR FUSION DEFECTIVE 4 OS=Arabidopsis thaliana GN=NFD4 PE=3 SV=1	gi|1026034822|ref|XP_016563577.1| PREDICTED: protein NUCLEAR FUSION DEFECTIVE 4-like [Capsicum annuum]	-	GO:0016021//integral component of membrane;	-	-	NFD4
CA03g02440	-	virNOG14320;virNOG37542	R	-	gi|1026040690|ref|XP_016566412.1| PREDICTED: uncharacterized protein LOC107864531 isoform X1 [Capsicum annuum]	-	-	-	-	-
CA06g06590	K16911	virNOG10502	A	sp|Q41382|RH7_SPIOL DEAD-box ATP-dependent RNA helicase 7 OS=Spinacia oleracea GN=RH7 PE=2 SV=1	gi|1026004164|ref|XP_016553918.1| PREDICTED: DEAD-box ATP-dependent RNA helicase 7-like [Capsicum annuum]	-	-	-	-	RH7
CA08g18190	-	virNOG25380	S	-	gi|460370014|ref|XP_004230850.1| PREDICTED: uncharacterized protein LOC101261073 [Solanum lycopersicum]	-	-	-	-	-
CA10g13780	K03257	COG0513;virNOG04502	JL	sp|P35683|IF4A1_ORYSJ Eukaryotic initiation factor 4A-1 OS=Oryza sativa subsp. japonica GN=Os06g0701100 PE=2 SV=2	gi|1026099858|ref|XP_016548960.1| PREDICTED: eukaryotic initiation factor 4A-6-like [Capsicum annuum]	-	-	-	-	Os06g0701100
CA02g30800	-	virNOG01663	S	sp|P37707|B2_DAUCA B2 protein OS=Daucus carota PE=2 SV=1	gi|1026030954|ref|XP_016561726.1| PREDICTED: B2 protein-like [Capsicum annuum] __gt;gi|1026030956|ref|XP_016561727.1| PREDICTED: B2 protein-like [Capsicum annuum]	-	-	-	-	-
CA02g30570	-	virNOG00398	K	sp|Q9LK27|GTE8_ARATH Transcription factor GTE8 OS=Arabidopsis thaliana GN=GTE8 PE=2 SV=2	gi|1026030893|ref|XP_016561694.1| PREDICTED: transcription factor GTE8 [Capsicum annuum]	-	-	-	-	GTE8
CA03g29240	-	virNOG06680	I	sp|F4KBF3|AAE17_ARATH Probable acyl-activating enzyme 17, peroxisomal OS=Arabidopsis thaliana GN=AAE17 PE=2 SV=1	gi|1026034529|ref|XP_016563429.1| PREDICTED: probable acyl-activating enzyme 17, peroxisomal isoform X1 [Capsicum annuum]	-	-	-	-	AAE17
CA03g20810	K08331	virNOG04784	U	sp|Q9SCK0|AT13A_ARATH Autophagy-related protein 13a OS=Arabidopsis thaliana GN=ATG13A PE=1 SV=1	gi|1026036102|ref|XP_016564209.1| PREDICTED: autophagy-related protein 13a [Capsicum annuum]	GO:0006914//autophagy;	GO:1990316//Atg1/ULK1 kinase complex;	-	ko04136(Autophagy - other)	ATG13A
CA06g25650	-	virNOG12452	P	sp|Q9LMJ1|CHX14_ARATH Cation/H(+) antiporter 14 OS=Arabidopsis thaliana GN=CHX14 PE=2 SV=1	gi|1026066489|ref|XP_016577658.1| PREDICTED: cation/H(+) antiporter 14 isoform X1 [Capsicum annuum]	-	-	-	-	CHX14
CA07g17770	K10666	virNOG02398;virNOG12572;virNOG18539	OR	sp|Q8GUK7|RMA3_ARATH E3 ubiquitin-protein ligase RMA3 OS=Arabidopsis thaliana GN=RMA3 PE=1 SV=1	gi|1026073824|ref|XP_016581232.1| PREDICTED: E3 ubiquitin-protein ligase RMA3-like [Capsicum annuum]	-	GO:0016021//integral component of membrane;	GO:0008270//zinc ion binding;	ko04141(Protein processing in endoplasmic reticulum)	RMA3
CA05g01860	K14791	virNOG04996	R	sp|Q9P775|YBEG_SCHPO Uncharacterized WD repeat-containing protein C17D11.16 OS=Schizosaccharomyces pombe (strain 972 / ATCC 24843) GN=SPBC1711.16 PE=1 SV=1	gi|1026055040|ref|XP_016572051.1| PREDICTED: periodic tryptophan protein 1 homolog [Capsicum annuum]	-	-	-	-	SPBC1711.16
CA02g25830	K19791	virNOG08331	Q	sp|Q00624|ASOL_BRANA L-ascorbate oxidase homolog OS=Brassica napus GN=Bp10 PE=2 SV=1	gi|1026029756|ref|XP_016561136.1| PREDICTED: L-ascorbate oxidase homolog [Capsicum annuum]	GO:0055114//obsolete oxidation-reduction process;	-	GO:0005507//copper ion binding;GO:0016491//oxidoreductase activity;	-	Bp10
CA12g10380	K04650	virNOG02243	K	sp|Q4KKX4|NCOR1_XENTR Nuclear receptor corepressor 1 OS=Xenopus tropicalis GN=ncor1 PE=2 SV=1	gi|1026101844|ref|XP_016550013.1| PREDICTED: uncharacterized protein LOC107850061 [Capsicum annuum]	-	-	-	-	ncor1
CA11g15620	K10400	virNOG40531;virNOG03360	Z	sp|F4J1U4|KN12E_ARATH Kinesin-like protein KIN-12E OS=Arabidopsis thaliana GN=KIN12E PE=3 SV=1	gi|1026096882|ref|XP_016547588.1| PREDICTED: phragmoplast orienting kinesin 2 isoform X1 [Capsicum annuum]	-	-	-	-	KIN12E
CA01g04540	-	virNOG01581	Q	sp|Q9SD85|F3PH_ARATH Flavonoid 3__apos;-monooxygenase OS=Arabidopsis thaliana GN=CYP75B1 PE=1 SV=1	gi|1026014150|ref|XP_016568782.1| PREDICTED: flavonoid 3__apos;-monooxygenase-like [Capsicum annuum]	-	-	-	-	CYP75B1
CA12g07920	-	virNOG18312	S	sp|Q9FY82|NAC82_ARATH NAC domain-containing protein 82 OS=Arabidopsis thaliana GN=NAC082 PE=1 SV=1	gi|1026103306|ref|XP_016550711.1| PREDICTED: NAC domain-containing protein 82-like isoform X1 [Capsicum annuum] __gt;gi|1026103308|ref|XP_016550712.1| PREDICTED: NAC domain-containing protein 82-like isoform X1 [Capsicum annuum] __gt;gi|1026103310|ref|XP_016550713.1| PREDICTED: NAC domain-containing protein 82-like isoform X1 [Capsicum annuum]	-	-	-	-	NAC082
CA07g07100	-	NOG106845;NOG28517;NOG15801;NOG191778;KOG1192	SCG	sp|D4Q9Z4|SGT2_SOYBN Soyasapogenol B glucuronide galactosyltransferase OS=Glycine max GN=GmSGT2 PE=1 SV=1	gi|1026072144|ref|XP_016580409.1| PREDICTED: scopoletin glucosyltransferase-like [Capsicum annuum]	GO:0008152//metabolic process;	-	GO:0016758//hexosyltransferase activity;	-	GmSGT2
CA06g26750	-	virNOG06039	S	-	gi|1026065926|ref|XP_016577359.1| PREDICTED: uncharacterized protein LOC107875247 [Capsicum annuum]	GO:0055114//obsolete oxidation-reduction process;	-	GO:0016491//oxidoreductase activity;	-	-
CA10g16060	-	virNOG05334	R	-	gi|1026088647|ref|XP_016543440.1| PREDICTED: probable leucine-rich repeat receptor-like protein kinase At1g35710 [Capsicum annuum]	-	-	-	-	-
CA08g17150	-	virNOG07630	S	-	gi|1026080447|ref|XP_016539470.1| PREDICTED: uncharacterized protein LOC107840206 [Capsicum annuum]	-	-	-	-	-
CA06g07680	-	virNOG02192	S	sp|Q9M3B0|PME34_ARATH Probable pectinesterase/pectinesterase inhibitor 34 OS=Arabidopsis thaliana GN=PME34 PE=2 SV=1	gi|1026005966|ref|XP_016554801.1| PREDICTED: probable pectinesterase/pectinesterase inhibitor 34 [Capsicum annuum]	GO:0045490//pectin catabolic process;GO:0043086//negative regulation of catalytic activity;GO:0042545//cell wall modification;	GO:0005618//cell wall;GO:0016021//integral component of membrane;	GO:0045330//aspartyl esterase activity;GO:0030599//pectinesterase activity;GO:0004857//enzyme inhibitor activity;	-	PME34
CA01g05960	-	virNOG02007	R	-	gi|1026014458|ref|XP_016570232.1| PREDICTED: uncharacterized protein LOC107868144 [Capsicum annuum]	-	-	GO:0008270//zinc ion binding;	-	-
CA09g01290	-	virNOG12366;virNOG28143	S	-	gi|1026087507|ref|XP_016542905.1| PREDICTED: uncharacterized protein LOC107843199 [Capsicum annuum]	-	-	-	-	-
CA01g13380	-	virNOG08044	R	sp|Q9ZVD0|SRRT_ARATH Serrate RNA effector molecule OS=Arabidopsis thaliana GN=SE PE=1 SV=2	gi|1026016551|ref|XP_016578269.1| PREDICTED: serrate RNA effector molecule-like isoform X1 [Capsicum annuum]	-	-	-	-	SE
CA07g15420	-	virNOG06374	FE	sp|Q9XGA1|KPRS4_SPIOL Ribose-phosphate pyrophosphokinase 4 OS=Spinacia oleracea GN=PRS4 PE=2 SV=1	gi|1026073379|ref|XP_016581001.1| PREDICTED: ribose-phosphate pyrophosphokinase 4 [Capsicum annuum]	GO:0009116//nucleoside metabolic process;	-	GO:0016740//transferase activity;	-	PRS4
CA10g12960	-	virNOG07177	S	sp|Q9LZX1|LOR15_ARATH Protein LURP-one-related 15 OS=Arabidopsis thaliana GN=At5g01750 PE=1 SV=1	gi|1026088122|ref|XP_016543208.1| PREDICTED: protein LURP-one-related 10-like [Capsicum annuum]	-	-	-	-	At5g01750
CA03g26130	-	virNOG03061	Q	sp|P37118|C71A2_SOLME Cytochrome P450 71A2 OS=Solanum melongena GN=CYP71A2 PE=2 SV=1	gi|1026035150|ref|XP_016563738.1| PREDICTED: cytochrome P450 71A4-like [Capsicum annuum]	-	-	-	-	CYP71A2
CA07g11300	-	virNOG06552	S	sp|F4K933|ET2_ARATH Protein EFFECTOR OF TRANSCRIPTION 2 OS=Arabidopsis thaliana GN=ET2 PE=1 SV=1	gi|1026072560|ref|XP_016580607.1| PREDICTED: protein EFFECTOR OF TRANSCRIPTION 2-like [Capsicum annuum]	-	-	-	-	ET2
CA01g21950	K11253	COG2036	B	sp|P59226|H32_ARATH Histone H3.2 OS=Arabidopsis thaliana GN=HTR2 PE=1 SV=2	gi|460367008|ref|XP_004229367.1| PREDICTED: histone H3.2-like [Solanum lycopersicum] __gt;gi|565364870|ref|XP_006349141.1| PREDICTED: histone H3.2-like [Solanum tuberosum] __gt;gi|969996155|ref|XP_015060053.1| PREDICTED: histone H3.2-like [Solanum pennellii] __gt;gi|1026018026|ref|XP_016539307.1| PREDICTED: histone H3.2-like [Capsicum annuum]	GO:0006334//nucleosome assembly;	GO:0005634//nucleus;GO:0009536//plastid;GO:0000786//nucleosome;	GO:0046982//protein heterodimerization activity;GO:0031492//nucleosomal DNA binding;	-	HTR2
CA01g20250	K10999	virNOG03844	O	sp|Q941L0|CESA3_ARATH Cellulose synthase A catalytic subunit 3 [UDP-forming] OS=Arabidopsis thaliana GN=CESA3 PE=1 SV=2	gi|1026017825|ref|XP_016538183.1| PREDICTED: cellulose synthase A catalytic subunit 3 [UDP-forming] [Capsicum annuum]	GO:0030244//cellulose biosynthetic process;GO:0071555//cell wall organization;	GO:0016021//integral component of membrane;GO:0005886//plasma membrane;	GO:0016760//cellulose synthase (UDP-forming) activity;GO:0046872//metal ion binding;	-	CESA3
CA03g03150	K14842	virNOG07593	R	sp|Q3SX11|NSA2_BOVIN Ribosome biogenesis protein NSA2 homolog OS=Bos taurus GN=NSA2 PE=2 SV=1	gi|1026040402|ref|XP_016566264.1| PREDICTED: ribosome biogenesis protein NSA2 homolog [Capsicum annuum]	-	-	-	-	NSA2
CA02g19050	K03798	virNOG08918	O	sp|Q1PDW5|FTSH6_ARATH ATP-dependent zinc metalloprotease FTSH 6, chloroplastic OS=Arabidopsis thaliana GN=FTSH6 PE=2 SV=1	gi|1026027974|ref|XP_016560241.1| PREDICTED: ATP-dependent zinc metalloprotease FTSH 6, chloroplastic [Capsicum annuum]	GO:0010205//photoinhibition;GO:0010206//photosystem II repair;GO:0010304//PSII associated light-harvesting complex II catabolic process;GO:0006508//proteolysis;GO:0042981//regulation of apoptotic process;GO:0010027//thylakoid membrane organization;	GO:0009535//chloroplast thylakoid membrane;GO:0005739//mitochondrion;GO:0009941//chloroplast envelope;	GO:0005524//ATP binding;GO:0004222//metalloendopeptidase activity;GO:0004176//ATP-dependent peptidase activity;	-	FTSH6
CA07g13630	K08900	virNOG03873	O	sp|Q147F9|AATPC_ARATH AAA-ATPase At3g50940 OS=Arabidopsis thaliana GN=At3g50940 PE=2 SV=1	gi|1026072899|ref|XP_016580757.1| PREDICTED: AAA-ATPase At3g50940-like [Capsicum annuum]	-	-	-	-	At3g50940
CA02g12120	-	euNOG08807	P	sp|O49726|PUP21_ARATH Purine permease 21 OS=Arabidopsis thaliana GN=PUP21 PE=2 SV=2	gi|1026009066|ref|XP_016556266.1| PREDICTED: probable purine permease 9 [Capsicum annuum]	GO:0006810//transport;	GO:0016021//integral component of membrane;	GO:0005215//transporter activity;	-	PUP21
CA01g02240	-	virNOG03478	K	sp|Q38897|BEL1_ARATH Homeobox protein BEL1 homolog OS=Arabidopsis thaliana GN=BEL1 PE=1 SV=2	gi|1026013528|ref|XP_016566562.1| PREDICTED: homeobox protein BEL1 homolog [Capsicum annuum]	-	-	-	-	BEL1
CA09g18500	-	virNOG10051	U	sp|Q9FYQ8|TMN11_ARATH Transmembrane 9 superfamily member 11 OS=Arabidopsis thaliana GN=TMN11 PE=2 SV=1	gi|1026081917|ref|XP_016540226.1| PREDICTED: transmembrane 9 superfamily member 11 [Capsicum annuum]	-	GO:0016021//integral component of membrane;	-	-	TMN11
CA07g18260	-	virNOG24825	R	-	gi|1026073947|ref|XP_016581292.1| PREDICTED: uncharacterized protein LOC107878713 [Capsicum annuum]	-	-	-	-	-
CA12g08470	K01551	virNOG04187;COG0003	P	sp|O27555|ARSA_METTH Putative arsenical pump-driving ATPase OS=Methanothermobacter thermautotrophicus (strain ATCC 29096 / DSM 1053 / JCM 10044 / NBRC 100330 / Delta H) GN=MTH_1511 PE=1 SV=1	gi|1026103030|ref|XP_016550574.1| PREDICTED: ATPase ASNA1 homolog [Capsicum annuum]	-	-	GO:0005524//ATP binding;GO:0016887//ATP hydrolysis activity;	-	MTH_1511
CA06g06180	K10643	virNOG06317	K	sp|Q09818|YAC4_SCHPO Putative general negative regulator of transcription C16C9.04c OS=Schizosaccharomyces pombe (strain 972 / ATCC 24843) GN=SPAC16C9.04c PE=3 SV=1	gi|1026062742|ref|XP_016575757.1| PREDICTED: uncharacterized protein LOC107873423 isoform X2 [Capsicum annuum]	-	-	-	ko03018(RNA degradation)	SPAC16C9.04c
CA06g01790	-	virNOG05565	R	sp|Q3EDF8|PPR28_ARATH Pentatricopeptide repeat-containing protein At1g09900 OS=Arabidopsis thaliana GN=At1g09900 PE=2 SV=1	gi|1026063412|ref|XP_016576050.1| PREDICTED: pentatricopeptide repeat-containing protein At1g09900 isoform X1 [Capsicum annuum]	-	-	-	-	At1g09900
CA03g19630	-	virNOG15810	T	sp|Q9LV04|PAP14_ARATH Probable plastid-lipid-associated protein 14, chloroplastic OS=Arabidopsis thaliana GN=PAP14 PE=1 SV=1	gi|1026036517|ref|XP_016564414.1| PREDICTED: probable plastid-lipid-associated protein 14, chloroplastic isoform X1 [Capsicum annuum]	GO:0006468//protein phosphorylation;	-	GO:0005524//ATP binding;GO:0004672//protein kinase activity;	-	PAP14
CA07g15410	-	virNOG02718	D	sp|Q6ZI17|OML2_ORYSJ Protein MEI2-like 2 OS=Oryza sativa subsp. japonica GN=ML2 PE=2 SV=1	gi|1026073373|ref|XP_016580998.1| PREDICTED: protein MEI2-like 2 isoform X1 [Capsicum annuum] __gt;gi|1026073375|ref|XP_016580999.1| PREDICTED: protein MEI2-like 2 isoform X1 [Capsicum annuum]	-	-	GO:0000166//nucleotide binding;GO:0003676//nucleic acid binding;	-	ML2
CA10g06140	K13076	virNOG12714	I	sp|Q43469|SLD1_HELAN Delta(8)-fatty-acid desaturase OS=Helianthus annuus GN=sld1 PE=1 SV=1	gi|1026092739|ref|XP_016545554.1| PREDICTED: delta(8)-fatty-acid desaturase-like [Capsicum annuum]	GO:0055114//obsolete oxidation-reduction process;GO:0006629//lipid metabolic process;	GO:0016021//integral component of membrane;	GO:0016491//oxidoreductase activity;	-	sld1
CA11g11330	-	virNOG11677	G	sp|Q9FGY1|BXL1_ARATH Beta-D-xylosidase 1 OS=Arabidopsis thaliana GN=BXL1 PE=1 SV=1	gi|1026097786|ref|XP_016548038.1| PREDICTED: beta-D-xylosidase 1-like isoform X1 [Capsicum annuum]	GO:0010214//seed coat development;GO:0005975//carbohydrate metabolic process;	GO:0048046//apoplast;GO:0009505//plant-type cell wall;	GO:0046556//alpha-L-arabinofuranosidase activity;	-	BXL1
CA08g01060	-	virNOG24893	R	sp|Q43413|DEF1_CAPAN Defensin J1-1 OS=Capsicum annuum PE=1 SV=1	gi|1026076457|ref|XP_016537483.1| PREDICTED: defensin J1-1 [Capsicum annuum] __gt;gi|18202534|sp|Q43413.1|DEF1_CAPAN RecName: Full=Defensin J1-1; Flags: Precursor __gt;gi|20067024|gb|AAM09502.1|AF488780_1 gamma thionin [Capsicum annuum] __gt;gi|1171503|emb|CAA64653.1| gamma-thionin [Capsicum annuum] __gt;gi|170676252|gb|ACB30365.1| defensin [Capsicum annuum]	GO:0050832//defense response to fungus;GO:0031640//killing of cells of other organism;	GO:0005576//extracellular region;	-	-	-
CA10g00570	K03514	virNOG00942	L	sp|Q5XG87|PAPD7_HUMAN Non-canonical poly(A) RNA polymerase PAPD7 OS=Homo sapiens GN=PAPD7 PE=1 SV=3	gi|1026091810|ref|XP_016545098.1| PREDICTED: non-canonical poly(A) RNA polymerase PAPD5 [Capsicum annuum]	-	-	GO:0016779//nucleotidyltransferase activity;	ko03018(RNA degradation)	PAPD7
CA01g33510	-	virNOG22802	K	sp|Q9CAN9|ERF26_ARATH Ethylene-responsive transcription factor ERF026 OS=Arabidopsis thaliana GN=ERF026 PE=2 SV=1	gi|1026021280|ref|XP_016552063.1| PREDICTED: ethylene-responsive transcription factor ERF027-like [Capsicum annuum]	GO:0006351//transcription, DNA-templated;	-	-	-	ERF026
CA07g16020	-	virNOG10541	T	sp|C0LGE0|Y1765_ARATH Probable LRR receptor-like serine/threonine-protein kinase At1g07650 OS=Arabidopsis thaliana GN=At1g07650 PE=1 SV=1	gi|1026073283|ref|XP_016580950.1| PREDICTED: probable LRR receptor-like serine/threonine-protein kinase At1g07650 [Capsicum annuum]	-	-	-	-	At1g07650
CA03g07120	-	virNOG04750	S	sp|Q9LUI2|NET1A_ARATH Protein NETWORKED 1A OS=Arabidopsis thaliana GN=NET1A PE=1 SV=1	gi|1026039731|ref|XP_016565920.1| PREDICTED: protein NETWORKED 1A-like [Capsicum annuum]	-	-	GO:0003779//actin binding;	-	NET1A
CA09g08160	K08235	virNOG07037;COG2273	RG	sp|Q8LG58|XTH16_ARATH Probable xyloglucan endotransglucosylase/hydrolase protein 16 OS=Arabidopsis thaliana GN=XTH16 PE=2 SV=2	gi|1026084648|ref|XP_016541608.1| PREDICTED: xyloglucan endotransglucosylase/hydrolase 2-like [Capsicum annuum]	GO:0010411//xyloglucan metabolic process;GO:0042546//cell wall biogenesis;GO:0071555//cell wall organization;	GO:0048046//apoplast;GO:0005618//cell wall;	GO:0004553//hydrolase activity, hydrolyzing O-glycosyl compounds;GO:0016762//xyloglucan:xyloglucosyl transferase activity;	-	XTH16
CA06g25270	-	virNOG02670	Q	sp|Q7PC88|AB31G_ARATH ABC transporter G family member 31 OS=Arabidopsis thaliana GN=ABCG31 PE=1 SV=1	gi|1026066565|ref|XP_016577695.1| PREDICTED: ABC transporter G family member 31 [Capsicum annuum]	-	-	-	-	ABCG31
CA12g02590	-	virNOG22832;virNOG21236	RB	sp|Q00423|HMGYA_SOYBN HMG-Y-related protein A OS=Glycine max PE=2 SV=1	gi|1026056044|ref|XP_016572536.1| PREDICTED: HMG-Y-related protein A-like [Capsicum annuum]	GO:0006355//regulation of transcription, DNA-templated;GO:0006334//nucleosome assembly;	GO:0005634//nucleus;GO:0000786//nucleosome;	GO:0003677//DNA binding;	-	-
CA02g29710	-	virNOG13390	S	sp|Q9M3G7|ATM_ARATH Serine/threonine-protein kinase ATM OS=Arabidopsis thaliana GN=ATM PE=2 SV=1	gi|1026030616|ref|XP_016561562.1| PREDICTED: uncharacterized protein LOC107860649 [Capsicum annuum]	-	-	-	-	ATM
CA03g34620	K00784	virNOG08507	R	sp|F4J1H7|RNZ4_ARATH tRNAse Z TRZ4, mitochondrial OS=Arabidopsis thaliana GN=TRZ4 PE=2 SV=1	gi|1026033041|ref|XP_016562706.1| PREDICTED: zinc phosphodiesterase ELAC protein 2-like isoform X1 [Capsicum annuum]	-	-	-	-	TRZ4
CA01g12140	K19892	virNOG00889	R	sp|Q94CD8|E134_ARATH Glucan endo-1,3-beta-glucosidase 4 OS=Arabidopsis thaliana GN=At3g13560 PE=1 SV=1	gi|1026015976|ref|XP_016576101.1| PREDICTED: glucan endo-1,3-beta-glucosidase 4 [Capsicum annuum] __gt;gi|1026015978|ref|XP_016576105.1| PREDICTED: glucan endo-1,3-beta-glucosidase 4 [Capsicum annuum] __gt;gi|1026015980|ref|XP_016576110.1| PREDICTED: glucan endo-1,3-beta-glucosidase 4 [Capsicum annuum] __gt;gi|1026015982|ref|XP_016576119.1| PREDICTED: glucan endo-1,3-beta-glucosidase 4 [Capsicum …	GO:0005975//carbohydrate metabolic process;	-	GO:0004553//hydrolase activity, hydrolyzing O-glycosyl compounds;	ko00500(Starch and sucrose metabolism)	At3g13560
CA06g00480	-	virNOG24779;NOG176225	SR	sp|Q93WF6|SAG21_ARATH Protein SENESCENCE-ASSOCIATED GENE 21, mitochondrial OS=Arabidopsis thaliana GN=SAG21 PE=2 SV=1	gi|1026007645|ref|XP_016555603.1| PREDICTED: protein SENESCENCE-ASSOCIATED GENE 21, mitochondrial-like [Capsicum annuum] __gt;gi|584200306|gb|AHI85716.1| stress-induced protein 11 [Capsicum annuum]	GO:0006950//response to stress;	-	-	-	SAG21
CA02g31340	-	virNOG13504	S	-	gi|1026031048|ref|XP_016561775.1| PREDICTED: uncharacterized protein LOC107860802 isoform X2 [Capsicum annuum]	-	-	-	-	-
CA09g05200	-	virNOG09246	S	sp|Q640K1|NCDN_XENLA Neurochondrin OS=Xenopus laevis GN=ncdn PE=2 SV=1	gi|1026086504|ref|XP_016542415.1| PREDICTED: neurochondrin-like [Capsicum annuum] __gt;gi|1026086506|ref|XP_016542416.1| PREDICTED: neurochondrin-like [Capsicum annuum] __gt;gi|1026086509|ref|XP_016542417.1| PREDICTED: neurochondrin-like [Capsicum annuum]	-	-	-	-	ncdn
CA01g08040	K14811	virNOG08018	A	sp|Q6YS30|RH5_ORYSJ DEAD-box ATP-dependent RNA helicase 5 OS=Oryza sativa subsp. japonica GN=Os07g0301200 PE=2 SV=1	gi|1026014843|ref|XP_016571607.1| PREDICTED: DEAD-box ATP-dependent RNA helicase 5 [Capsicum annuum]	-	GO:0005829//cytosol;	GO:0005524//ATP binding;GO:0004386//helicase activity;GO:0003676//nucleic acid binding;	-	Os07g0301200
CA02g15460	K09510	virNOG01922	O	sp|Q9QYJ3|DNJB1_MOUSE DnaJ homolog subfamily B member 1 OS=Mus musculus GN=Dnajb1 PE=1 SV=3	gi|1026027105|ref|XP_016559819.1| PREDICTED: dnaJ protein homolog 1-like [Capsicum annuum]	GO:0006457//protein folding;	-	GO:0051082//unfolded protein binding;	-	Dnajb1
CA04g02730	K00430	-	-	sp|P12437|PERX_SOLTU Suberization-associated anionic peroxidase OS=Solanum tuberosum PE=2 SV=2	gi|970014530|ref|XP_015068257.1| PREDICTED: suberization-associated anionic peroxidase 2-like [Solanum pennellii]	GO:0055114//obsolete oxidation-reduction process;GO:0006979//response to oxidative stress;GO:0098869//cellular oxidant detoxification;GO:0042744//hydrogen peroxide catabolic process;	GO:0005576//extracellular region;	GO:0020037//heme binding;GO:0046872//metal ion binding;GO:0004601//peroxidase activity;	ko00940(Phenylpropanoid biosynthesis)	-
CA05g00210	K12872	virNOG08147;KOG0153	A	sp|Q6Z358|C3H49_ORYSJ Zinc finger CCCH domain-containing protein 49 OS=Oryza sativa subsp. japonica GN=Os07g0281000 PE=2 SV=1	gi|1026054666|ref|XP_016571856.1| PREDICTED: zinc finger CCCH domain-containing protein 49-like [Capsicum annuum]	GO:0000387//spliceosomal snRNP assembly;	GO:0071007//U2-type catalytic step 2 spliceosome;GO:0071006//U2-type catalytic step 1 spliceosome;GO:0000974//Prp19 complex;	GO:0017070//U6 snRNA binding;GO:0046872//metal ion binding;GO:0036002//pre-mRNA binding;GO:0000166//nucleotide binding;	ko03040(Spliceosome)	Os07g0281000
CA02g24130	-	virNOG17631;virNOG21304	S	sp|Q6NLC8|Y1648_ARATH Uncharacterized protein At1g66480 OS=Arabidopsis thaliana GN=At1g66480 PE=2 SV=1	gi|1026031976|ref|XP_016562179.1| PREDICTED: uncharacterized protein At1g66480-like [Capsicum annuum]	-	-	-	-	At1g66480
CA08g16150	-	virNOG06916;COG3491	QR	sp|Q7XR84|FL3H3_ORYSJ Flavanone 3-dioxygenase 3 OS=Oryza sativa subsp. japonica GN=F3H-3 PE=1 SV=1	gi|1026080087|ref|XP_016539285.1| PREDICTED: protein DMR6-LIKE OXYGENASE 2-like [Capsicum annuum]	GO:0055114//obsolete oxidation-reduction process;	-	GO:0046872//metal ion binding;GO:0016491//oxidoreductase activity;	-	F3H-3
CA01g32150	K17086	virNOG00483	U	sp|F4KIB2|TMN8_ARATH Transmembrane 9 superfamily member 8 OS=Arabidopsis thaliana GN=TMN8 PE=2 SV=1	gi|1026020361|ref|XP_016548499.1| PREDICTED: transmembrane 9 superfamily member 9-like [Capsicum annuum]	-	GO:0016021//integral component of membrane;	-	-	TMN8
CA03g16430	-	virNOG00827	T	sp|Q0WUQ1|BAG1_ARATH BAG family molecular chaperone regulator 1 OS=Arabidopsis thaliana GN=BAG1 PE=1 SV=1	gi|1026037113|ref|XP_016564697.1| PREDICTED: BAG family molecular chaperone regulator 1 [Capsicum annuum]	-	-	GO:0051087//chaperone binding;	-	BAG1
CA08g02080	K00850	virNOG02541	G	sp|Q94AA4|PFKA3_ARATH ATP-dependent 6-phosphofructokinase 3 OS=Arabidopsis thaliana GN=PFK3 PE=1 SV=1	gi|1026076805|ref|XP_016537634.1| PREDICTED: ATP-dependent 6-phosphofructokinase 6-like isoform X2 [Capsicum annuum]	-	-	-	ko03018(RNA degradation);ko00052(Galactose metabolism);ko00051(Fructose and mannose metabolism);ko00030(Pentose phosphate pathway);ko00010(Glycolysis / Gluconeogenesis)	PFK3
CA05g01240	-	virNOG06933;euNOG00888	S	sp|Q9SCN0|STL2_ARATH Probable glycosyltransferase STELLO2 OS=Arabidopsis thaliana GN=STL2 PE=1 SV=1	gi|1026054862|ref|XP_016571957.1| PREDICTED: uncharacterized protein LOC107870072 [Capsicum annuum]	-	GO:0016021//integral component of membrane;	-	-	STL2
CA11g14070	K09284	virNOG02276	K	sp|P47927|AP2_ARATH Floral homeotic protein APETALA 2 OS=Arabidopsis thaliana GN=AP2 PE=1 SV=1	gi|1026098894|ref|XP_016548531.1| PREDICTED: ethylene-responsive transcription factor RAP2-7-like isoform X1 [Capsicum annuum]	GO:0009414//response to water deprivation;GO:0006355//regulation of transcription, DNA-templated;GO:0007275//multicellular organism development;GO:0071369//cellular response to ethylene stimulus;	GO:0005634//nucleus;	GO:0003677//DNA binding;GO:0003700//DNA-binding transcription factor activity;	-	AP2
CA12g22500	-	KOG0143;COG3491;virNOG12626	QR	sp|Q944Z5|AOP1V_ARATH Probable 2-oxoglutarate-dependent dioxygenase AOP1 (Fragment) OS=Arabidopsis thaliana GN=AOP1 PE=2 SV=1	gi|1026101133|ref|XP_016549706.1| PREDICTED: probable 2-oxoglutarate-dependent dioxygenase AOP1 [Capsicum annuum]	GO:0055114//obsolete oxidation-reduction process;	-	GO:0016491//oxidoreductase activity;	-	AOP1
CA05g05170	K17795	virNOG00717	U	sp|Q9SP35|TI172_ARATH Mitochondrial import inner membrane translocase subunit TIM17-2 OS=Arabidopsis thaliana GN=TIM17-2 PE=1 SV=2	gi|1026036172|ref|XP_016564246.1| PREDICTED: mitochondrial import inner membrane translocase subunit TIM17-2-like [Capsicum annuum]	-	-	-	-	TIM17-2
CA03g24640	K12164	virNOG07312	O	sp|O23034|UBA5_ARATH Ubiquitin-like modifier-activating enzyme 5 OS=Arabidopsis thaliana GN=At1g05350 PE=3 SV=2	gi|1026035240|ref|XP_016563780.1| PREDICTED: ubiquitin-like modifier-activating enzyme 5 [Capsicum annuum]	-	-	GO:0008641//ubiquitin-like modifier activating enzyme activity;	-	At1g05350
CA01g30650	-	virNOG02547	R	sp|Q9FNP4|PIA2_ARATH Phytochrome-interacting ankyrin-repeat protein 2 OS=Arabidopsis thaliana GN=PIA2 PE=1 SV=1	gi|1026020717|ref|XP_016549602.1| PREDICTED: 26S proteasome non-ATPase regulatory subunit 10-like [Capsicum annuum]	-	-	-	-	PIA2
CA12g17600	-	virNOG13268	R	sp|Q93VH2|BBD2_ARATH Bifunctional nuclease 2 OS=Arabidopsis thaliana GN=BBD2 PE=2 SV=1	gi|1026104556|ref|XP_016551320.1| PREDICTED: bifunctional nuclease 1-like [Capsicum annuum]	GO:0090305//nucleic acid phosphodiester bond hydrolysis;	-	GO:0004518//nuclease activity;	-	BBD2
CA03g36960	K14790	virNOG08569	J	sp|Q9C552|PUM23_ARATH Pumilio homolog 23 OS=Arabidopsis thaliana GN=APUM23 PE=1 SV=1	gi|1026032458|ref|XP_016562416.1| PREDICTED: pumilio homolog 23-like isoform X2 [Capsicum annuum] __gt;gi|1026032460|ref|XP_016562417.1| PREDICTED: pumilio homolog 23-like isoform X2 [Capsicum annuum] __gt;gi|1026032462|ref|XP_016562418.1| PREDICTED: pumilio homolog 23-like isoform X2 [Capsicum annuum] __gt;gi|1026032464|ref|XP_016562419.1| PREDICTED: pumilio homolog 23-like isoform X2 [Capsicum …	GO:0010252//auxin homeostasis;	GO:0005730//nucleolus;	GO:0003723//RNA binding;	-	APUM23
CA02g21750	-	virNOG24131;virNOG23212	WR	sp|P46688|GASA2_ARATH Gibberellin-regulated protein 2 OS=Arabidopsis thaliana GN=GASA2 PE=2 SV=1	gi|1026028513|ref|XP_016560512.1| PREDICTED: gibberellin-regulated protein 11-like [Capsicum annuum]	-	-	-	-	GASA2
CA03g08930	K14485	NOG129803;virNOG01111	TU	sp|Q570C0|TIR1_ARATH Protein TRANSPORT INHIBITOR RESPONSE 1 OS=Arabidopsis thaliana GN=TIR1 PE=1 SV=2	gi|1026039291|ref|XP_016565699.1| PREDICTED: protein TRANSPORT INHIBITOR RESPONSE 1-like isoform X1 [Capsicum annuum]	-	-	-	ko04075(Plant hormone signal transduction)	TIR1
CA06g24340	K09422	NOG167891;COG5147;virNOG08752	K	sp|Q4JL76|MYBA2_ORYSJ Myb-related protein MYBAS2 OS=Oryza sativa subsp. japonica GN=MYBAS2 PE=2 SV=1	gi|1026066758|ref|XP_016577798.1| PREDICTED: transcription factor MYB59-like isoform X2 [Capsicum annuum]	-	-	-	-	MYBAS2
CA12g16680	-	virNOG10580	O	sp|Q9FHA4|SBT19_ARATH Subtilisin-like protease SBT1.9 OS=Arabidopsis thaliana GN=SBT1.9 PE=2 SV=1	gi|1026103592|ref|XP_016550861.1| PREDICTED: LOW QUALITY PROTEIN: subtilisin-like protease SBT1.9 [Capsicum annuum]	GO:0006508//proteolysis;	-	GO:0004252//serine-type endopeptidase activity;	-	SBT1.9
CA01g30410	-	virNOG00382	P	sp|Q8GY54|GCT21_ARATH Gamma-glutamylcyclotransferase 2-1 OS=Arabidopsis thaliana GN=GGCT2;1 PE=1 SV=1	gi|1026020655|ref|XP_016549428.1| PREDICTED: putative glutathione-specific gamma-glutamylcyclotransferase 2 [Capsicum annuum]	-	-	-	-	GGCT2;1
CA11g16170	-	virNOG09152;NOG63250;KOG0773;virNOG07090	K	sp|Q9SJ56|BLH1_ARATH BEL1-like homeodomain protein 1 OS=Arabidopsis thaliana GN=BLH1 PE=1 SV=1	gi|1026096757|ref|XP_016547527.1| PREDICTED: LOW QUALITY PROTEIN: BEL1-like homeodomain protein 1 [Capsicum annuum]	GO:0006355//regulation of transcription, DNA-templated;	GO:0005634//nucleus;	GO:0003677//DNA binding;	-	BLH1
CA09g12160	K20359	virNOG16544;virNOG18095	U	sp|O80915|PR1B4_ARATH PRA1 family protein B4 OS=Arabidopsis thaliana GN=PRA1B4 PE=1 SV=1	gi|1026085673|ref|XP_016542055.1| PREDICTED: PRA1 family protein B4-like [Capsicum annuum]	-	GO:0016021//integral component of membrane;	-	-	PRA1B4
CA10g08760	K13946	virNOG02353	E	sp|Q9FEL7|LAX2_MEDTR Auxin transporter-like protein 2 OS=Medicago truncatula GN=LAX2 PE=2 SV=1	gi|1026093794|ref|XP_016546020.1| PREDICTED: auxin transporter-like protein 4 [Capsicum annuum] __gt;gi|1026093796|ref|XP_016546022.1| PREDICTED: auxin transporter-like protein 4 [Capsicum annuum]	-	GO:0016021//integral component of membrane;	-	ko04075(Plant hormone signal transduction)	LAX2
CA02g23240	-	virNOG00539	S	-	gi|1026036272|ref|XP_016564289.1| PREDICTED: uncharacterized protein LOC107863054 isoform X1 [Capsicum annuum] __gt;gi|1026036274|ref|XP_016564290.1| PREDICTED: uncharacterized protein LOC107863054 isoform X1 [Capsicum annuum] __gt;gi|1026036276|ref|XP_016564291.1| PREDICTED: uncharacterized protein LOC107863054 isoform X2 [Capsicum annuum]	-	-	-	-	-
CA12g11950	K10999	virNOG02099	O	sp|O48947|CESA2_ARATH Cellulose synthase A catalytic subunit 2 [UDP-forming] OS=Arabidopsis thaliana GN=CESA2 PE=1 SV=1	gi|1026103199|ref|XP_016550658.1| PREDICTED: cellulose synthase A catalytic subunit 2 [UDP-forming]-like [Capsicum annuum]	GO:0030244//cellulose biosynthetic process;GO:0071555//cell wall organization;	GO:0016021//integral component of membrane;GO:0005886//plasma membrane;	GO:0016760//cellulose synthase (UDP-forming) activity;GO:0008270//zinc ion binding;	-	CESA2
CA10g19740	K06628	virNOG07752	L	sp|Q55GA4|CDC45_DICDI Cell division control protein 45 homolog OS=Dictyostelium discoideum GN=cdc45 PE=3 SV=1	gi|1026089137|ref|XP_016543689.1| PREDICTED: cell division control protein 45 homolog [Capsicum annuum]	GO:0006279//premeiotic DNA replication;GO:0048229//gametophyte development;GO:0006270//DNA replication initiation;	GO:0005634//nucleus;	-	-	cdc45
CA01g16120	-	virNOG05678	S	-	gi|1026016995|ref|XP_016579798.1| PREDICTED: uncharacterized protein LOC107877615 [Capsicum annuum]	-	-	-	-	-
CA11g07900	K16833	virNOG21138	S	sp|Q9LTK0|IPP2_ARATH Protein phosphatase inhibitor 2 OS=Arabidopsis thaliana GN=I-2 PE=1 SV=1	gi|1025083018|ref|XP_016455026.1| PREDICTED: protein phosphatase inhibitor 2-like [Nicotiana tabacum]	-	-	-	-	I-2
CA08g12220	-	virNOG39282;KOG1721;virNOG09947;virNOG01025	KR	sp|Q9SCQ6|IDD2_ARATH Protein indeterminate-domain 2 OS=Arabidopsis thaliana GN=IDD2 PE=1 SV=1	gi|1026078811|ref|XP_016538617.1| PREDICTED: protein indeterminate-domain 2-like [Capsicum annuum]	-	-	-	-	IDD2
CA03g06660	K01537	NOG00070;virNOG06386;KOG0204	P	sp|Q9LIK7|ACA13_ARATH Putative calcium-transporting ATPase 13, plasma membrane-type OS=Arabidopsis thaliana GN=ACA13 PE=3 SV=1	gi|1026042456|ref|XP_016567448.1| PREDICTED: putative calcium-transporting ATPase 13, plasma membrane-type [Capsicum annuum]	-	-	-	-	ACA13
CA05g06370	K04125	virNOG04127	Q	sp|O49561|G2OX8_ARATH Gibberellin 2-beta-dioxygenase 8 OS=Arabidopsis thaliana GN=GA2OX8 PE=1 SV=2	gi|1026060165|ref|XP_016574576.1| PREDICTED: gibberellin 2-beta-dioxygenase 8-like [Capsicum annuum]	GO:0055114//obsolete oxidation-reduction process;	-	GO:0046872//metal ion binding;GO:0016491//oxidoreductase activity;	ko00904(Diterpenoid biosynthesis)	GA2OX8
CA10g03240	-	virNOG05888	S	-	gi|1026091942|ref|XP_016545160.1| PREDICTED: protein transport protein sec31-like [Capsicum annuum]	-	-	-	-	-
CA07g21390	K12735	virNOG01201	O	sp|Q6Q151|CYP59_ARATH Peptidyl-prolyl cis-trans isomerase CYP59 OS=Arabidopsis thaliana GN=CYP59 PE=1 SV=1	gi|1026074444|ref|XP_016581558.1| PREDICTED: peptidyl-prolyl cis-trans isomerase CYP59 [Capsicum annuum]	-	-	-	-	CYP59
CA05g03220	K12741	virNOG09978;virNOG18000	AR	sp|O80678|UBA2B_ARATH UBP1-associated protein 2B OS=Arabidopsis thaliana GN=UBA2B PE=2 SV=1	gi|1026055202|ref|XP_016572129.1| PREDICTED: UBP1-associated protein 2B-like [Capsicum annuum]	-	-	-	ko03040(Spliceosome)	UBA2B
CA12g19450	-	virNOG00671;COG5411	TU	sp|O80560|IP5PC_ARATH Type I inositol polyphosphate 5-phosphatase 12 OS=Arabidopsis thaliana GN=IP5P12 PE=1 SV=2	gi|1026102351|ref|XP_016550246.1| PREDICTED: type I inositol polyphosphate 5-phosphatase 12-like isoform X1 [Capsicum annuum]	-	-	-	-	IP5P12
CA12g20820	-	virNOG16468;NOG166335	SR	-	gi|1026101919|ref|XP_016550038.1| PREDICTED: extensin-2-like [Capsicum annuum] __gt;gi|1026101921|ref|XP_016550039.1| PREDICTED: extensin-2-like [Capsicum annuum]	GO:0009664//plant-type cell wall organization;	-	GO:0005199//structural constituent of cell wall;	-	-
CA12g04490	K11984	virNOG02238	A	sp|Q9LFE0|DOT2_ARATH SART-1 family protein DOT2 OS=Arabidopsis thaliana GN=DOT2 PE=1 SV=1	gi|1026103069|ref|XP_016550595.1| PREDICTED: SART-1 family protein DOT2 [Capsicum annuum]	-	-	-	ko03040(Spliceosome)	DOT2
CA01g06130	-	virNOG23452;virNOG17271	S	-	gi|1026014535|ref|XP_016570588.1| PREDICTED: uncharacterized protein LOC107868408 [Capsicum annuum]	-	-	-	-	-
CA08g17910	-	virNOG18243	S	sp|Q9XIM0|MEE14_ARATH CCG-binding protein 1 OS=Arabidopsis thaliana GN=MEE14 PE=1 SV=1	gi|1026080865|ref|XP_016539676.1| PREDICTED: CCG-binding protein 1-like [Capsicum annuum]	-	-	-	-	MEE14
CA04g09120	K12118	virNOG02599	TL	sp|Q43125|CRY1_ARATH Cryptochrome-1 OS=Arabidopsis thaliana GN=CRY1 PE=1 SV=2	gi|1026046154|ref|XP_016569257.1| PREDICTED: cryptochrome-1 isoform X1 [Capsicum annuum] __gt;gi|1026046156|ref|XP_016569258.1| PREDICTED: cryptochrome-1 isoform X2 [Capsicum annuum]	GO:0009414//response to water deprivation;GO:0009785//blue light signaling pathway;	-	GO:0009882//blue light photoreceptor activity;	ko04712(Circadian rhythm - plant)	CRY1
CA06g05400	K09580	virNOG06651;COG0526	O	sp|Q9XF61|PDI_DATGL Protein disulfide-isomerase OS=Datisca glomerata GN=PDI PE=2 SV=1	gi|1026062857|ref|XP_016575805.1| PREDICTED: protein disulfide-isomerase-like [Capsicum annuum] __gt;gi|1026062859|ref|XP_016575806.1| PREDICTED: protein disulfide-isomerase-like [Capsicum annuum]	-	-	-	ko04141(Protein processing in endoplasmic reticulum)	PDI
CA11g11450	-	virNOG08328	R	sp|Q949Z1|PGLR4_ARATH Polygalacturonase At1g48100 OS=Arabidopsis thaliana GN=At1g48100 PE=2 SV=1	gi|1026095116|ref|XP_016546766.1| PREDICTED: polygalacturonase At1g48100 [Capsicum annuum]	-	-	-	-	At1g48100
CA02g19010	K06617	virNOG03519	R	sp|Q8RX87|RFS6_ARATH Probable galactinol--sucrose galactosyltransferase 6 OS=Arabidopsis thaliana GN=RFS6 PE=2 SV=2	gi|1026027964|ref|XP_016560235.1| PREDICTED: probable galactinol--sucrose galactosyltransferase 6 [Capsicum annuum]	-	-	GO:0003824//catalytic activity;	ko00052(Galactose metabolism)	RFS6
CA08g19540	K08242	virNOG07487	I	sp|Q39227|SMT2_ARATH 24-methylenesterol C-methyltransferase 2 OS=Arabidopsis thaliana GN=SMT2 PE=1 SV=2	gi|1026081474|ref|XP_016539992.1| PREDICTED: 24-methylenesterol C-methyltransferase 2 [Capsicum annuum]	GO:0006694//steroid biosynthetic process;GO:0032259//methylation;	-	GO:0008168//methyltransferase activity;	ko00100(Steroid biosynthesis)	SMT2
CA01g08600	-	virNOG02284	E	sp|Q9C6S5|PHSB_ARATH Probable polyamine transporter At1g31830 OS=Arabidopsis thaliana GN=At1g31830 PE=2 SV=1	gi|1026010938|ref|XP_016557153.1| PREDICTED: probable polyamine transporter At1g31830 isoform X1 [Capsicum annuum]	-	-	-	-	At1g31830
CA01g01300	-	virNOG02970	E	sp|Q8L4X4|GAT2_ARATH Probable GABA transporter 2 OS=Arabidopsis thaliana GN=At5g41800 PE=1 SV=1	gi|1026008072|ref|XP_016555805.1| PREDICTED: probable GABA transporter 2 isoform X1 [Capsicum annuum]	-	-	-	-	At5g41800
CA02g00960	K14432	virNOG14881	K	sp|P42777|GBF4_ARATH G-box-binding factor 4 OS=Arabidopsis thaliana GN=GBF4 PE=1 SV=1	gi|1026046812|ref|XP_016569479.1| PREDICTED: G-box-binding factor 4-like isoform X2 [Capsicum annuum]	-	-	-	ko04075(Plant hormone signal transduction)	GBF4
CA05g01870	K07766	virNOG29968	L	sp|Q9LQU5|NUD18_ARATH Nudix hydrolase 18, mitochondrial OS=Arabidopsis thaliana GN=NUDT18 PE=2 SV=1	gi|1026055042|ref|XP_016572052.1| PREDICTED: nudix hydrolase 18, mitochondrial-like [Capsicum annuum]	-	-	GO:0016787//hydrolase activity;	-	NUDT18
CA01g33410	K20100	virNOG16691	AT	sp|Q0DA50|C3H45_ORYSJ Zinc finger CCCH domain-containing protein 45 OS=Oryza sativa subsp. japonica GN=Os06g0677700 PE=4 SV=1	gi|1026021274|ref|XP_016552036.1| PREDICTED: uncharacterized protein LOC107851494 [Capsicum annuum] __gt;gi|1026021276|ref|XP_016552043.1| PREDICTED: uncharacterized protein LOC107851494 [Capsicum annuum]	-	-	-	-	Os06g0677700
CA12g11280	-	virNOG14174	S	-	gi|1026104419|ref|XP_016551251.1| PREDICTED: uncharacterized protein LOC107850928 [Capsicum annuum]	-	-	-	-	-
CA03g32710	K05929	COG0500;virNOG08053	QI	sp|Q944H0|PEAM2_ARATH Phosphomethylethanolamine N-methyltransferase OS=Arabidopsis thaliana GN=NMT2 PE=2 SV=2	gi|1026005642|ref|XP_016554630.1| PREDICTED: phosphomethylethanolamine N-methyltransferase-like [Capsicum annuum]	GO:0032259//methylation;GO:0006656//phosphatidylcholine biosynthetic process;	-	GO:0000234//phosphoethanolamine N-methyltransferase activity;	ko00564(Glycerophospholipid metabolism)	NMT2
CA05g02700	K14498	virNOG03482	T	sp|Q0D4J7|SAPK2_ORYSJ Serine/threonine-protein kinase SAPK2 OS=Oryza sativa subsp. japonica GN=SAPK2 PE=1 SV=1	gi|970020906|ref|XP_015071702.1| PREDICTED: serine/threonine-protein kinase SAPK2-like [Solanum pennellii]	GO:0006468//protein phosphorylation;GO:0035556//intracellular signal transduction;	GO:0005634//nucleus;GO:0005737//cytoplasm;	GO:0004674//protein serine/threonine kinase activity;GO:0005524//ATP binding;	ko04075(Plant hormone signal transduction);ko04016(MAPK signaling pathway - plant)	SAPK2
CA03g04650	-	KOG4658	T	sp|Q6L400|R1B16_SOLDE Putative late blight resistance protein homolog R1B-16 OS=Solanum demissum GN=R1B-16 PE=3 SV=1	gi|1026039959|ref|XP_016566037.1| PREDICTED: putative late blight resistance protein homolog R1A-3 isoform X1 [Capsicum annuum]	-	-	-	-	R1B-16
CA01g07610	K08488	COG5325;virNOG00034	U	sp|P93654|SYP22_ARATH Syntaxin-22 OS=Arabidopsis thaliana GN=SYP22 PE=1 SV=1	gi|1026003700|ref|XP_016553688.1| PREDICTED: syntaxin-22-like [Capsicum annuum]	-	-	-	ko04145(Phagosome);ko04130(SNARE interactions in vesicular transport)	SYP22
CA02g12620	K06269	virNOG07698	T	sp|O04858|PP13_TOBAC Serine/threonine-protein phosphatase PP1 isozyme 3 OS=Nicotiana tabacum GN=NPP3 PE=2 SV=1	gi|1026026608|ref|XP_016559576.1| PREDICTED: serine/threonine-protein phosphatase PP1 isozyme 3 [Capsicum annuum]	GO:0006470//protein dephosphorylation;	-	GO:0046872//metal ion binding;GO:0004722//protein serine/threonine phosphatase activity;	ko03015(mRNA surveillance pathway)	NPP3
CA01g25160	K08238	virNOG03554	MG	sp|Q9LZJ3|XXT1_ARATH Xyloglucan 6-xylosyltransferase 1 OS=Arabidopsis thaliana GN=XXT1 PE=1 SV=1	gi|1026018615|ref|XP_016541628.1| PREDICTED: xyloglucan 6-xylosyltransferase 2-like [Capsicum annuum] __gt;gi|1026018617|ref|XP_016541636.1| PREDICTED: xyloglucan 6-xylosyltransferase 2-like [Capsicum annuum]	-	GO:0016021//integral component of membrane;	GO:0016757//glycosyltransferase activity;	-	XXT1
CA09g15920	-	KOG4658	T	sp|Q60CZ8|R1A10_SOLDE Putative late blight resistance protein homolog R1A-10 OS=Solanum demissum GN=R1A-10 PE=3 SV=1	gi|1026081763|ref|XP_016540144.1| PREDICTED: putative late blight resistance protein homolog R1B-16 [Capsicum annuum]	-	-	-	-	R1A-10
CA01g08000	-	virNOG02694	R	sp|Q9C6T2|PPR68_ARATH Pentatricopeptide repeat-containing protein At1g31920 OS=Arabidopsis thaliana GN=PCMP-H11 PE=2 SV=1	gi|1026014824|ref|XP_016571538.1| PREDICTED: pentatricopeptide repeat-containing protein At1g31920 [Capsicum annuum]	-	-	GO:0008270//zinc ion binding;	-	PCMP-H11
CA06g21800	-	virNOG11196	S	sp|Q9SZL8|FRS5_ARATH Protein FAR1-RELATED SEQUENCE 5 OS=Arabidopsis thaliana GN=FRS5 PE=1 SV=1	gi|1026067296|ref|XP_016578082.1| PREDICTED: protein FAR1-RELATED SEQUENCE 5 isoform X2 [Capsicum annuum]	-	-	-	-	FRS5
CA10g22310	K11420	virNOG07064	KB	sp|Q93YF5|SUVH1_TOBAC Histone-lysine N-methyltransferase, H3 lysine-9 specific SUVH1 OS=Nicotiana tabacum GN=SUVH1 PE=1 SV=1	gi|1026089757|ref|XP_016544016.1| PREDICTED: histone-lysine N-methyltransferase, H3 lysine-9 specific SUVH1-like [Capsicum annuum] __gt;gi|1026089760|ref|XP_016544017.1| PREDICTED: histone-lysine N-methyltransferase, H3 lysine-9 specific SUVH1-like [Capsicum annuum]	GO:0034968//histone lysine methylation;	GO:0005634//nucleus;GO:0005694//chromosome;	GO:0042393//histone binding;GO:0008270//zinc ion binding;GO:0018024//histone-lysine N-methyltransferase activity;	ko00310(Lysine degradation)	SUVH1
CA03g21040	-	virNOG20010	S	-	gi|1026009393|ref|XP_016556425.1| PREDICTED: uncharacterized protein LOC107855937 [Capsicum annuum]	-	-	-	-	-
CA03g15430	K19791	virNOG06469;virNOG16785	Q	sp|Q8VXX5|SKS1_ARATH Monocopper oxidase-like protein SKS1 OS=Arabidopsis thaliana GN=SKS1 PE=1 SV=1	gi|1026037435|ref|XP_016564827.1| PREDICTED: monocopper oxidase-like protein SKS1 isoform X1 [Capsicum annuum]	GO:0055114//obsolete oxidation-reduction process;	-	GO:0005507//copper ion binding;GO:0016491//oxidoreductase activity;	-	SKS1
CA08g15510	-	virNOG01463	R	sp|Q9LM55|FBK8_ARATH F-box/kelch-repeat protein At1g22040 OS=Arabidopsis thaliana GN=At1g22040 PE=2 SV=1	gi|1026079922|ref|XP_016539199.1| PREDICTED: F-box/kelch-repeat protein At1g22040 [Capsicum annuum] __gt;gi|1026079924|ref|XP_016539200.1| PREDICTED: F-box/kelch-repeat protein At1g22040 [Capsicum annuum] __gt;gi|1026079926|ref|XP_016539201.1| PREDICTED: F-box/kelch-repeat protein At1g22040 [Capsicum annuum] __gt;gi|1026079928|ref|XP_016539202.1| PREDICTED: F-box/kelch-repeat protein At1g22040 [C…	-	-	-	-	At1g22040
CA01g23750	K15040	virNOG02836	P	sp|P42056|VDAC2_SOLTU Mitochondrial outer membrane protein porin of 36 kDa OS=Solanum tuberosum PE=1 SV=2	gi|1026017168|ref|XP_016580577.1| PREDICTED: mitochondrial outer membrane protein porin of 36 kDa [Capsicum annuum]	GO:1903959//regulation of anion transmembrane transport;	GO:0046930//pore complex;GO:0005741//mitochondrial outer membrane;	GO:0015288//porin activity;GO:0008308//voltage-gated anion channel activity;	-	-
CA02g21090	-	virNOG16708	I	sp|Q9SEY5|AAE2_ARATH Probable acyl-activating enzyme 2 OS=Arabidopsis thaliana GN=AAE2 PE=2 SV=1	gi|1026028271|ref|XP_016560392.1| PREDICTED: probable acyl-activating enzyme 2 isoform X1 [Capsicum annuum]	-	-	-	-	AAE2
CA09g08990	K13508	virNOG08633	I	sp|O80437|GPAT6_ARATH Glycerol-3-phosphate 2-O-acyltransferase 6 OS=Arabidopsis thaliana GN=GPAT6 PE=1 SV=1	gi|1026086102|ref|XP_016542230.1| PREDICTED: glycerol-3-phosphate 2-O-acyltransferase 6 [Capsicum annuum]	GO:0009908//flower development;GO:0010143//cutin biosynthetic process;GO:0016311//dephosphorylation;	GO:0016021//integral component of membrane;	GO:0090447//glycerol-3-phosphate 2-O-acyltransferase activity;GO:0016791//phosphatase activity;	ko00564(Glycerophospholipid metabolism);ko00561(Glycerolipid metabolism)	GPAT6
CA02g05350	K09060	virNOG02012	K	sp|P42774|GBF1_ARATH G-box-binding factor 1 OS=Arabidopsis thaliana GN=GBF1 PE=1 SV=2	gi|1026024608|ref|XP_016558664.1| PREDICTED: G-box-binding factor 1-like isoform X1 [Capsicum annuum] __gt;gi|1026024610|ref|XP_016558665.1| PREDICTED: G-box-binding factor 1-like isoform X1 [Capsicum annuum] __gt;gi|1026024612|ref|XP_016558666.1| PREDICTED: G-box-binding factor 1-like isoform X1 [Capsicum annuum]	GO:0009414//response to water deprivation;GO:0006355//regulation of transcription, DNA-templated;	-	GO:0043565//sequence-specific DNA binding;GO:0003700//DNA-binding transcription factor activity;	-	GBF1
CA05g03420	K11254	COG2036	B	sp|Q71V09|H4_CAPAN Histone H4 OS=Capsicum annuum PE=3 SV=3	gi|723704729|ref|XP_004240359.2| PREDICTED: uncharacterized protein LOC101252991 [Solanum lycopersicum]	GO:0006334//nucleosome assembly;	GO:0005634//nucleus;GO:0000786//nucleosome;	GO:0003677//DNA binding;GO:0046982//protein heterodimerization activity;	-	-
CA02g09330	-	virNOG07428	S	sp|F4I9E1|NFD4_ARATH Protein NUCLEAR FUSION DEFECTIVE 4 OS=Arabidopsis thaliana GN=NFD4 PE=3 SV=1	gi|1026025723|ref|XP_016559145.1| PREDICTED: protein NUCLEAR FUSION DEFECTIVE 4-like [Capsicum annuum]	-	-	-	-	NFD4
CA07g02140	-	virNOG05059	T	sp|O65554|CIPK6_ARATH CBL-interacting serine/threonine-protein kinase 6 OS=Arabidopsis thaliana GN=CIPK6 PE=1 SV=1	gi|1026070811|ref|XP_016579810.1| PREDICTED: CBL-interacting serine/threonine-protein kinase 6 [Capsicum annuum]	GO:0007165//signal transduction;GO:0006468//protein phosphorylation;	-	GO:0004674//protein serine/threonine kinase activity;GO:0005524//ATP binding;	-	CIPK6
CA03g02360	-	virNOG20814;virNOG22140	K	sp|Q8LAU9|GATA1_ARATH GATA transcription factor 1 OS=Arabidopsis thaliana GN=GATA1 PE=2 SV=2	gi|1026040680|ref|XP_016566407.1| PREDICTED: GATA transcription factor 1-like [Capsicum annuum]	-	-	GO:0005488//binding;	-	GATA1
CA06g10130	-	virNOG07678	U	sp|B9DFS6|SNX2B_ARATH Sorting nexin 2B OS=Arabidopsis thaliana GN=SNX2B PE=1 SV=1	gi|1026062073|ref|XP_016575461.1| PREDICTED: sorting nexin 2B-like [Capsicum annuum]	-	-	GO:0035091//phosphatidylinositol binding;	-	SNX2B
CA03g18890	-	virNOG16348	R	sp|B9RXW0|TPS7_RICCO Alpha-farnesene synthase OS=Ricinus communis GN=TPS7 PE=1 SV=2	gi|1026043145|ref|XP_016567802.1| PREDICTED: alpha-farnesene synthase-like [Capsicum annuum]	GO:0008152//metabolic process;	-	GO:0000287//magnesium ion binding;GO:0010333//terpene synthase activity;	-	TPS7
CA11g15980	-	virNOG02165	T	sp|Q9SHS7|BSL3_ARATH Serine/threonine-protein phosphatase BSL3 OS=Arabidopsis thaliana GN=BSL3 PE=1 SV=2	gi|1026096201|ref|XP_016547256.1| PREDICTED: serine/threonine-protein phosphatase BSL3-like [Capsicum annuum]	GO:0006470//protein dephosphorylation;GO:0009742//brassinosteroid mediated signaling pathway;	-	GO:0004721//phosphoprotein phosphatase activity;	-	BSL3
CA09g03960	-	COG2124	Q	sp|H2DH18|C7A12_PANGI Cytochrome P450 CYP736A12 OS=Panax ginseng PE=2 SV=1	gi|1026086738|ref|XP_016542511.1| PREDICTED: cytochrome P450 CYP736A12-like [Capsicum annuum]	GO:0055114//obsolete oxidation-reduction process;	-	GO:0016705//oxidoreductase activity, acting on paired donors, with incorporation or reduction of molecular oxygen;GO:0020037//heme binding;GO:0005506//iron ion binding;GO:0004497//monooxygenase activity;	-	-
CA03g26360	K19330	virNOG00357	T	sp|Q8BM47|PKHM3_MOUSE Pleckstrin homology domain-containing family M member 3 OS=Mus musculus GN=Plekhm3 PE=1 SV=1	gi|1026034926|ref|XP_016563627.1| PREDICTED: uncharacterized protein LOC107862535 isoform X1 [Capsicum annuum] __gt;gi|1026034928|ref|XP_016563628.1| PREDICTED: uncharacterized protein LOC107862535 isoform X1 [Capsicum annuum]	-	-	-	-	Plekhm3
CA02g26390	-	virNOG01416	S	sp|F4HRT5|CRWN1_ARATH Protein CROWDED NUCLEI 1 OS=Arabidopsis thaliana GN=CRWN1 PE=1 SV=1	gi|1026008457|ref|XP_016555988.1| PREDICTED: protein CROWDED NUCLEI 1-like isoform X2 [Capsicum annuum]	-	-	-	-	CRWN1
CA01g03590	-	virNOG00875	K	sp|Q9FPQ8|KNAT7_ARATH Homeobox protein knotted-1-like 7 OS=Arabidopsis thaliana GN=KNAT7 PE=1 SV=1	gi|1026013958|ref|XP_016567895.1| PREDICTED: homeobox protein knotted-1-like 7 [Capsicum annuum]	GO:0006355//regulation of transcription, DNA-templated;	GO:0005634//nucleus;	GO:0003677//DNA binding;	-	KNAT7
CA03g37040	-	virNOG16242;virNOG14504	O	sp|Q54IP0|DNJC7_DICDI DnaJ homolog subfamily C member 7 homolog OS=Dictyostelium discoideum GN=dnajc7 PE=1 SV=1	gi|1026032499|ref|XP_016562437.1| PREDICTED: dnaJ homolog subfamily B member 6 isoform X3 [Capsicum annuum] __gt;gi|1026032501|ref|XP_016562438.1| PREDICTED: dnaJ homolog subfamily B member 6 isoform X3 [Capsicum annuum] __gt;gi|1026032503|ref|XP_016562439.1| PREDICTED: dnaJ homolog subfamily B member 6 isoform X3 [Capsicum annuum]	-	-	-	-	dnajc7
CA06g22020	K08150	virNOG06787	R	sp|Q8VZR6|INT1_ARATH Inositol transporter 1 OS=Arabidopsis thaliana GN=INT1 PE=1 SV=1	gi|1026067226|ref|XP_016578044.1| PREDICTED: inositol transporter 1 isoform X1 [Capsicum annuum]	GO:0055085//transmembrane transport;GO:0015798//myo-inositol transport;	GO:0009705//plant-type vacuole membrane;GO:0016021//integral component of membrane;	GO:0005366//myo-inositol:proton symporter activity;	-	INT1
CA12g05330	K14944	virNOG05386	A	sp|Q9LZ82|BTR1_ARATH Protein BTR1 OS=Arabidopsis thaliana GN=BTR1 PE=1 SV=1	gi|1026105810|ref|XP_016551932.1| PREDICTED: protein BTR1 isoform X1 [Capsicum annuum]	-	-	GO:0003723//RNA binding;	-	BTR1
CA11g13880	K01627	virNOG04900	H	sp|Q9AV97|KDSA1_ARATH 2-dehydro-3-deoxyphosphooctonate aldolase 1 OS=Arabidopsis thaliana GN=KDSA1 PE=1 SV=2	gi|1026098437|ref|XP_016548335.1| PREDICTED: 2-dehydro-3-deoxyphosphooctonate aldolase 1 [Capsicum annuum] __gt;gi|1026098439|ref|XP_016548336.1| PREDICTED: 2-dehydro-3-deoxyphosphooctonate aldolase 1 [Capsicum annuum]	GO:0009058//biosynthetic process;	GO:0005737//cytoplasm;	GO:0008676//3-deoxy-8-phosphooctulonate synthase activity;	-	KDSA1
CA03g09680	K12502	virNOG00718	H	sp|P23525|IN37_SPIOL 2-methyl-6-phytyl-1,4-hydroquinone methyltransferase, chloroplastic OS=Spinacia oleracea PE=1 SV=1	gi|1026038752|ref|XP_016565451.1| PREDICTED: 2-methyl-6-phytyl-1,4-hydroquinone methyltransferase, chloroplastic-like [Capsicum annuum]	GO:0032259//methylation;	GO:0016021//integral component of membrane;	GO:0008168//methyltransferase activity;	ko00130(Ubiquinone and other terpenoid-quinone biosynthesis)	-
CA02g04990	K14810	virNOG03594	A	sp|Q9SW44|RH16_ARATH DEAD-box ATP-dependent RNA helicase 16 OS=Arabidopsis thaliana GN=RH16 PE=2 SV=1	gi|1026026307|ref|XP_016559427.1| PREDICTED: DEAD-box ATP-dependent RNA helicase 16 [Capsicum annuum]	-	-	GO:0005524//ATP binding;GO:0004386//helicase activity;GO:0003676//nucleic acid binding;	-	RH16
CA03g24560	-	virNOG05878	Q	sp|Q9FMV7|C94B1_ARATH Cytochrome P450 94B1 OS=Arabidopsis thaliana GN=CYP94B1 PE=2 SV=1	gi|1026035282|ref|XP_016563800.1| PREDICTED: cytochrome P450 94B3-like [Capsicum annuum]	GO:0055114//obsolete oxidation-reduction process;	-	GO:0016705//oxidoreductase activity, acting on paired donors, with incorporation or reduction of molecular oxygen;GO:0020037//heme binding;GO:0005506//iron ion binding;GO:0004497//monooxygenase activity;	-	CYP94B1
CA05g02690	K08333	virNOG00863	T	sp|Q9M0E5|VPS15_ARATH Serine/threonine-protein kinase VPS15 OS=Arabidopsis thaliana GN=VPS15 PE=1 SV=1	gi|1026055098|ref|XP_016572080.1| PREDICTED: LOW QUALITY PROTEIN: probable serine/threonine-protein kinase vps15 [Capsicum annuum]	GO:0009846//pollen germination;GO:0009555//pollen development;GO:0006468//protein phosphorylation;	GO:0005737//cytoplasm;	GO:0005524//ATP binding;GO:0004672//protein kinase activity;	ko04136(Autophagy - other)	VPS15
CA06g12190	-	KOG4658	T	sp|Q60CZ8|R1A10_SOLDE Putative late blight resistance protein homolog R1A-10 OS=Solanum demissum GN=R1A-10 PE=3 SV=1	gi|1026006177|ref|XP_016554892.1| PREDICTED: putative late blight resistance protein homolog R1A-3 [Capsicum annuum] __gt;gi|1026006179|ref|XP_016554893.1| PREDICTED: putative late blight resistance protein homolog R1A-3 [Capsicum annuum]	-	-	-	-	R1A-10
CA02g01120	-	virNOG07685;virNOG13068	R	sp|Q93ZL5|CDF2_ARATH Cyclic dof factor 2 OS=Arabidopsis thaliana GN=CDF2 PE=1 SV=2	gi|1026025420|ref|XP_016559003.1| PREDICTED: cyclic dof factor 3-like [Capsicum annuum]	GO:0006355//regulation of transcription, DNA-templated;	-	GO:0003677//DNA binding;	-	CDF2
CA03g09600	-	virNOG06547	S	-	gi|1026038818|ref|XP_016565480.1| PREDICTED: uncharacterized protein LOC107863833 [Capsicum annuum]	-	-	-	-	-
CA03g16480	K12893	virNOG02823	A	sp|P92966|SRS41_ARATH Serine/arginine-rich splicing factor RS41 OS=Arabidopsis thaliana GN=RS41 PE=1 SV=2	gi|1026037136|ref|XP_016564709.1| PREDICTED: serine/arginine-rich splicing factor RS31 isoform X3 [Capsicum annuum]	-	-	-	ko03040(Spliceosome)	RS41
CA01g21450	K00279	virNOG02207	C	sp|Q9LY71|CKX6_ARATH Cytokinin dehydrogenase 6 OS=Arabidopsis thaliana GN=CKX6 PE=2 SV=2	gi|1026007223|ref|XP_016555396.1| PREDICTED: cytokinin dehydrogenase 6-like [Capsicum annuum]	GO:0009690//cytokinin metabolic process;GO:0055114//obsolete oxidation-reduction process;	GO:0016021//integral component of membrane;	GO:0019139//cytokinin dehydrogenase activity;GO:0016614//oxidoreductase activity, acting on CH-OH group of donors;GO:0050660//flavin adenine dinucleotide binding;	ko00908(Zeatin biosynthesis)	CKX6
CA03g27700	-	virNOG00918	G	sp|Q9LV16|B3GTJ_ARATH Hydroxyproline O-galactosyltransferase GALT6 OS=Arabidopsis thaliana GN=GALT6 PE=2 SV=2	gi|1026034774|ref|XP_016563550.1| PREDICTED: hydroxyproline O-galactosyltransferase GALT6-like isoform X1 [Capsicum annuum]	GO:0006486//protein glycosylation;	GO:0005794//Golgi apparatus;GO:0016021//integral component of membrane;	GO:0030246//carbohydrate binding;GO:0008378//galactosyltransferase activity;	-	GALT6
CA03g29030	-	-	-	-	gi|720006030|ref|XP_010257852.1| PREDICTED: protein GLUTAMINE DUMPER 6-like [Nelumbo nucifera]	-	-	-	-	-
CA01g13360	-	virNOG21802;virNOG22025	R	sp|Q10992|CYTA_HELAN Cysteine proteinase inhibitor A OS=Helianthus annuus PE=1 SV=1	gi|1026016509|ref|XP_016578069.1| PREDICTED: cysteine proteinase inhibitor A-like [Capsicum annuum]	GO:0010951//negative regulation of endopeptidase activity;	-	GO:0008233//peptidase activity;GO:0004869//cysteine-type endopeptidase inhibitor activity;	-	-
CA03g18420	K13065	virNOG29120	S	sp|O64988|BEATH_CLABR Acetyl-CoA-benzylalcohol acetyltransferase OS=Clarkia breweri GN=BEAT PE=1 SV=1	gi|1026043183|ref|XP_016567820.1| PREDICTED: acetyl-CoA-benzylalcohol acetyltransferase-like [Capsicum annuum]	-	-	-	ko00945(Stilbenoid, diarylheptanoid and gingerol biosynthesis);ko00941(Flavonoid biosynthesis);ko00940(Phenylpropanoid biosynthesis)	BEAT
CA12g02080	-	virNOG06457	P	sp|Q9M8S6|SKOR_ARATH Potassium channel SKOR OS=Arabidopsis thaliana GN=SKOR PE=1 SV=1	gi|1026106430|ref|XP_016552218.1| PREDICTED: potassium channel SKOR isoform X1 [Capsicum annuum]	GO:0071805//potassium ion transmembrane transport;	GO:0016021//integral component of membrane;	GO:0005249//voltage-gated potassium channel activity;	-	SKOR
CA12g00460	-	virNOG25882	S	-	gi|1026100912|ref|XP_016549591.1| PREDICTED: uncharacterized protein LOC107849550 [Capsicum annuum]	-	-	-	-	-
CA02g18060	K05350	virNOG00545	G	sp|Q7XSK0|BGL18_ORYSJ Beta-glucosidase 18 OS=Oryza sativa subsp. japonica GN=BGLU18 PE=3 SV=2	gi|1026027684|ref|XP_016560098.1| PREDICTED: beta-glucosidase 18-like [Capsicum annuum]	-	-	-	ko00940(Phenylpropanoid biosynthesis);ko00500(Starch and sucrose metabolism);ko00460(Cyanoamino acid metabolism)	BGLU18
CA11g12850	-	virNOG08490	S	sp|Q05AL1|ARMC8_DANRE Armadillo repeat-containing protein 8 OS=Danio rerio GN=armc8 PE=2 SV=1	gi|1026096159|ref|XP_016547236.1| PREDICTED: armadillo repeat-containing protein 8 isoform X1 [Capsicum annuum] __gt;gi|1026096161|ref|XP_016547237.1| PREDICTED: armadillo repeat-containing protein 8 isoform X2 [Capsicum annuum] __gt;gi|1026096163|ref|XP_016547238.1| PREDICTED: armadillo repeat-containing protein 8 isoform X1 [Capsicum annuum] __gt;gi|1026096165|ref|XP_016547239.1| PREDICTED: arm…	-	-	-	-	armc8
CA03g12410	-	virNOG20070;virNOG19428	R	sp|O65660|PLAT1_ARATH PLAT domain-containing protein 1 OS=Arabidopsis thaliana GN=PLAT1 PE=1 SV=1	gi|1026037709|ref|XP_016564948.1| PREDICTED: uncharacterized protein LOC107863525 [Capsicum annuum]	-	-	-	-	PLAT1
CA04g00800	-	virNOG10763	G	sp|O49725|PUP10_ARATH Probable purine permease 10 OS=Arabidopsis thaliana GN=PUP10 PE=2 SV=2	gi|1026053645|ref|XP_016571379.1| PREDICTED: probable purine permease 10 [Capsicum annuum]	-	-	-	-	PUP10
CA01g19360	-	virNOG21210	S	-	gi|1026021857|ref|XP_016554675.1| PREDICTED: uncharacterized protein LOC107854190 [Capsicum annuum]	-	-	-	-	-
CA02g31370	-	virNOG10740	A	sp|F4JFJ3|Y3206_ARATH ATP-dependent DNA helicase At3g02060, chloroplastic OS=Arabidopsis thaliana GN=At3g02060 PE=2 SV=1	gi|1026031038|ref|XP_016561770.1| PREDICTED: ATP-dependent DNA helicase At3g02060, chloroplastic [Capsicum annuum]	-	-	-	-	At3g02060
CA12g12230	-	virNOG05100	R	sp|Q9LXD9|PME51_ARATH Probable pectinesterase/pectinesterase inhibitor 51 OS=Arabidopsis thaliana GN=PME51 PE=2 SV=1	gi|1026105959|ref|XP_016551996.1| PREDICTED: probable pectinesterase/pectinesterase inhibitor 51 [Capsicum annuum]	-	-	-	-	PME51
CA05g13650	K14684	virNOG06051	C	sp|Q9LV81|BRTL3_ARATH Probable mitochondrial adenine nucleotide transporter BTL3 OS=Arabidopsis thaliana GN=At5g64970 PE=2 SV=1	gi|1026057638|ref|XP_016573215.1| PREDICTED: probable mitochondrial adenine nucleotide transporter BTL3 [Capsicum annuum]	GO:0055085//transmembrane transport;	GO:0016021//integral component of membrane;	-	-	At5g64970
CA05g16940	-	COG0842;virNOG02670	QV	sp|Q76CU2|PDR1_TOBAC Pleiotropic drug resistance protein 1 OS=Nicotiana tabacum GN=PDR1 PE=2 SV=1	gi|1026058439|ref|XP_016573618.1| PREDICTED: pleiotropic drug resistance protein 1-like [Capsicum annuum]	-	-	-	-	PDR1
CA01g31740	K19882	virNOG09972;virNOG02113	M	sp|Q6DBP4|PAE8_ARATH Pectin acetylesterase 8 OS=Arabidopsis thaliana GN=PAE8 PE=2 SV=1	gi|1026020782|ref|XP_016549860.1| PREDICTED: pectin acetylesterase 8-like isoform X1 [Capsicum annuum]	-	-	-	-	PAE8
CA12g22800	K00558	virNOG10393	B	sp|A0A0P0VUY4|CMT1_ORYSJ DNA (cytosine-5)-methyltransferase CMT1 OS=Oryza sativa subsp. japonica GN=CMT1 PE=3 SV=1	gi|1026103781|ref|XP_016550959.1| PREDICTED: DNA (cytosine-5)-methyltransferase CMT3 [Capsicum annuum]	GO:0032259//methylation;	GO:0005634//nucleus;	GO:0008168//methyltransferase activity;GO:0003682//chromatin binding;	ko00270(Cysteine and methionine metabolism)	CMT1
CA03g32100	K09753	virNOG04079	Q	sp|Q9S9N9|CCR1_ARATH Cinnamoyl-CoA reductase 1 OS=Arabidopsis thaliana GN=CCR1 PE=1 SV=1	gi|1026033404|ref|XP_016562887.1| PREDICTED: cinnamoyl-CoA reductase 1-like [Capsicum annuum]	-	-	GO:0003824//catalytic activity;GO:0050662//obsolete coenzyme binding;	ko00940(Phenylpropanoid biosynthesis)	CCR1
CA08g08360	K01897	virNOG01655	I	sp|Q9T0A0|LACS4_ARATH Long chain acyl-CoA synthetase 4 OS=Arabidopsis thaliana GN=LACS4 PE=2 SV=1	gi|1026078088|ref|XP_016538238.1| PREDICTED: long chain acyl-CoA synthetase 4-like isoform X1 [Capsicum annuum]	GO:0008152//metabolic process;	-	GO:0003824//catalytic activity;	ko04146(Peroxisome);ko00071(Fatty acid degradation);ko00061(Fatty acid biosynthesis)	LACS4
CA02g19860	-	virNOG18187	R	-	gi|976924804|gb|KVI08737.1| Plant disease resistance response protein [Cynara cardunculus var. scolymus]	GO:0009699//phenylpropanoid biosynthetic process;GO:0050790//regulation of catalytic activity;	-	GO:0042349//guiding stereospecific synthesis activity;	-	-
CA12g18280	K00895	virNOG00733	G	sp|P21342|PFPA_SOLTU Pyrophosphate--fructose 6-phosphate 1-phosphotransferase subunit alpha OS=Solanum tuberosum GN=PFP-ALPHA PE=1 SV=2	gi|1026105030|ref|XP_016551550.1| PREDICTED: pyrophosphate--fructose 6-phosphate 1-phosphotransferase subunit alpha-like [Capsicum annuum]	GO:0046835//carbohydrate phosphorylation;GO:0061615//glycolytic process through fructose-6-phosphate;	GO:0005737//cytoplasm;	GO:0003872//6-phosphofructokinase activity;GO:0005524//ATP binding;GO:0047334//diphosphate-fructose-6-phosphate 1-phosphotransferase activity;	ko00051(Fructose and mannose metabolism);ko00030(Pentose phosphate pathway);ko00010(Glycolysis / Gluconeogenesis)	PFP-ALPHA
CA11g05100	K09338	virNOG13651	K	sp|Q8LC03|ATB13_ARATH Homeobox-leucine zipper protein ATHB-13 OS=Arabidopsis thaliana GN=ATHB-13 PE=2 SV=2	gi|1026097723|ref|XP_016548012.1| PREDICTED: homeobox-leucine zipper protein ATHB-13 [Capsicum annuum]	GO:0006355//regulation of transcription, DNA-templated;	GO:0005634//nucleus;	GO:0043565//sequence-specific DNA binding;GO:0003700//DNA-binding transcription factor activity;	-	ATHB-13
CA01g27940	K01074	COG1075;virNOG07222	RG	sp|Q20390|PPT1_CAEEL Palmitoyl-protein thioesterase 1 OS=Caenorhabditis elegans GN=ppt-1 PE=2 SV=2	gi|1026019409|ref|XP_016544843.1| PREDICTED: palmitoyl-protein thioesterase 1 isoform X1 [Capsicum annuum]	GO:0098734//macromolecule depalmitoylation;	GO:0005829//cytosol;GO:0005773//vacuole;	GO:0098599//palmitoyl hydrolase activity;	ko00062(Fatty acid elongation)	ppt-1
CA04g03050	-	virNOG12220	S	sp|Q9SYB0|TAUE2_ARATH Sulfite exporter TauE/SafE family protein 2 OS=Arabidopsis thaliana GN=At1g61740 PE=2 SV=1	gi|1026010950|ref|XP_016557159.1| PREDICTED: uncharacterized protein LOC107856694 [Capsicum annuum]	-	-	-	-	At1g61740
CA04g19810	-	virNOG14435	S	-	gi|1026052571|ref|XP_016570742.1| PREDICTED: uncharacterized protein LOC107868568 [Capsicum annuum]	-	GO:0016021//integral component of membrane;	-	-	-
CA03g25870	K00058	virNOG03093	E	sp|O49485|SERA1_ARATH D-3-phosphoglycerate dehydrogenase 1, chloroplastic OS=Arabidopsis thaliana GN=PGDH1 PE=1 SV=1	gi|1026035112|ref|XP_016563720.1| PREDICTED: D-3-phosphoglycerate dehydrogenase 3, chloroplastic-like [Capsicum annuum]	GO:0006564//L-serine biosynthetic process;GO:0055114//obsolete oxidation-reduction process;	-	GO:0016597//amino acid binding;GO:0051287//NAD binding;GO:0004617//phosphoglycerate dehydrogenase activity;	ko00270(Cysteine and methionine metabolism);ko00260(Glycine, serine and threonine metabolism)	PGDH1
CA06g21870	K10206	virNOG05408	E	sp|Q93ZN9|DAPAT_ARATH LL-diaminopimelate aminotransferase, chloroplastic OS=Arabidopsis thaliana GN=DAP PE=1 SV=1	gi|1026067268|ref|XP_016578067.1| PREDICTED: LL-diaminopimelate aminotransferase, chloroplastic [Capsicum annuum]	GO:0009089//lysine biosynthetic process via diaminopimelate;GO:0009862//systemic acquired resistance, salicylic acid mediated signaling pathway;GO:0009735//response to cytokinin;	GO:0009570//chloroplast stroma;	GO:0005507//copper ion binding;GO:0010285//L,L-diaminopimelate aminotransferase activity;GO:0030170//pyridoxal phosphate binding;	ko00300(Lysine biosynthesis)	DAP
CA04g14090	-	virNOG18919	S	-	gi|1026007516|ref|XP_016555537.1| PREDICTED: uncharacterized protein LOC107855066 [Capsicum annuum] __gt;gi|1026007518|ref|XP_016555538.1| PREDICTED: uncharacterized protein LOC107855066 [Capsicum annuum]	-	-	-	-	-
CA07g07070	-	virNOG08702;COG3491	QR	sp|P24397|HY6H_HYONI Hyoscyamine 6-dioxygenase OS=Hyoscyamus niger GN=H6H PE=1 SV=1	gi|1026072192|ref|XP_016580431.1| PREDICTED: hyoscyamine 6-dioxygenase-like [Capsicum annuum]	GO:0055114//obsolete oxidation-reduction process;	-	GO:0046872//metal ion binding;GO:0051213//dioxygenase activity;	-	H6H
CA10g05120	K13066	KOG3178;virNOG12973	R	sp|Q43046|COMT1_POPKI Caffeic acid 3-O-methyltransferase 1 OS=Populus kitakamiensis GN=HOMT1 PE=3 SV=1	gi|1026092579|ref|XP_016545476.1| PREDICTED: caffeic acid 3-O-methyltransferase 1-like [Capsicum annuum]	GO:0032259//methylation;	-	GO:0016206//catechol O-methyltransferase activity;GO:0046983//protein dimerization activity;	ko00940(Phenylpropanoid biosynthesis);ko00380(Tryptophan metabolism)	HOMT1
CA10g19660	-	virNOG07068	L	sp|Q9M2N5|DSLE_ARATH Zinc finger BED domain-containing protein DAYSLEEPER OS=Arabidopsis thaliana GN=HAT PE=1 SV=1	gi|1026089143|ref|XP_016543692.1| PREDICTED: zinc finger BED domain-containing protein DAYSLEEPER [Capsicum annuum]	-	-	GO:0003677//DNA binding;GO:0046983//protein dimerization activity;	-	HAT
CA01g34290	-	virNOG00261;COG5078	O	sp|P35133|UBC10_ARATH Ubiquitin-conjugating enzyme E2 10 OS=Arabidopsis thaliana GN=UBC10 PE=1 SV=1	gi|460398149|ref|XP_004244625.1| PREDICTED: ubiquitin-conjugating enzyme E2 10 [Solanum lycopersicum] __gt;gi|697132271|ref|XP_009620179.1| PREDICTED: ubiquitin-conjugating enzyme E2 10 [Nicotiana tomentosiformis] __gt;gi|698550471|ref|XP_009768985.1| PREDICTED: ubiquitin-conjugating enzyme E2 10 [Nicotiana sylvestris] __gt;gi|970047639|ref|XP_015085350.1| PREDICTED: ubiquitin-conjugating enzyme …	-	-	GO:0005524//ATP binding;	-	UBC10
CA03g36990	K01051	virNOG04029;virNOG02047	RG	sp|Q43111|PME3_PHAVU Pectinesterase 3 OS=Phaseolus vulgaris GN=MPE3 PE=2 SV=1	gi|1026032477|ref|XP_016562426.1| PREDICTED: pectinesterase 3 [Capsicum annuum]	GO:0045490//pectin catabolic process;GO:0043086//negative regulation of catalytic activity;GO:0042545//cell wall modification;	GO:0009506//plasmodesma;GO:0005802//trans-Golgi network;GO:0005774//vacuolar membrane;GO:0005768//endosome;GO:0005618//cell wall;GO:0016021//integral component of membrane;GO:0005886//plasma membrane;	GO:0045330//aspartyl esterase activity;GO:0030599//pectinesterase activity;GO:0004857//enzyme inhibitor activity;	ko00040(Pentose and glucuronate interconversions)	MPE3
CA06g04370	-	virNOG18014	U	sp|Q41050|OEP16_PEA Outer envelope pore protein 16, chloroplastic OS=Pisum sativum GN=OEP16 PE=1 SV=1	gi|1026062993|ref|XP_016575865.1| PREDICTED: outer envelope pore protein 16, chloroplastic [Capsicum annuum]	-	GO:0016021//integral component of membrane;	-	-	OEP16
CA05g07800	K12825	virNOG10866	A	sp|Q8RXF1|SF3A1_ARATH Probable splicing factor 3A subunit 1 OS=Arabidopsis thaliana GN=At1g14650 PE=1 SV=2	gi|1026057265|ref|XP_016573050.1| PREDICTED: LOW QUALITY PROTEIN: probable splicing factor 3A subunit 1 [Capsicum annuum]	-	-	-	ko03040(Spliceosome)	At1g14650
CA03g23630	-	-	-	sp|O49146|IP22_CAPAN Wound-induced proteinase inhibitor 2 OS=Capsicum annuum GN=PIN2 PE=2 SV=1	gi|76446070|gb|ABA42906.1| trypsin proteinase inhibitor precursor [Nicotiana rustica]	-	-	-	-	PIN2
CA04g02450	-	virNOG03437	S	-	gi|1026052101|ref|XP_016570496.1| PREDICTED: uncharacterized protein LOC107868341 [Capsicum annuum]	-	GO:0016021//integral component of membrane;	-	-	-
CA12g07360	-	NOG28634;KOG4197;virNOG04054	R	sp|Q0WMY5|PP365_ARATH Pentatricopeptide repeat-containing protein At5g04810, chloroplastic OS=Arabidopsis thaliana GN=PPR4 PE=1 SV=1	gi|697097009|ref|XP_009619247.1| PREDICTED: pentatricopeptide repeat-containing protein At5g04810, chloroplastic isoform X1 [Nicotiana tomentosiformis]	-	-	-	-	PPR4
CA08g10070	-	virNOG18625	S	sp|Q84WL6|WDL3_ARATH Protein WVD2-like 3 OS=Arabidopsis thaliana GN=WDL3 PE=1 SV=1	gi|1026078311|ref|XP_016538358.1| PREDICTED: protein WVD2-like 2 [Capsicum annuum] __gt;gi|1026078313|ref|XP_016538359.1| PREDICTED: protein WVD2-like 2 [Capsicum annuum] __gt;gi|1026078315|ref|XP_016538360.1| PREDICTED: protein WVD2-like 2 [Capsicum annuum]	-	-	-	-	WDL3
CA06g16000	-	virNOG21572;virNOG23900	S	-	gi|1026068244|ref|XP_016578558.1| PREDICTED: 60S ribosomal protein L18a-like protein [Capsicum annuum] __gt;gi|1026068246|ref|XP_016578559.1| PREDICTED: 60S ribosomal protein L18a-like protein [Capsicum annuum] __gt;gi|1026068248|ref|XP_016578560.1| PREDICTED: 60S ribosomal protein L18a-like protein [Capsicum annuum]	-	GO:0016021//integral component of membrane;	-	-	-
CA02g26550	-	virNOG04074;virNOG06897	S	-	gi|1026008505|ref|XP_016556012.1| PREDICTED: uncharacterized protein LOC107855505 [Capsicum annuum]	-	GO:0016020//membrane;	-	-	-
CA12g18400	-	NOG11850;virNOG01037	T	sp|Q852L0|HD16N_ORYSJ Casein kinase 1-like protein HD16 OS=Oryza sativa subsp. japonica GN=HD16 PE=1 SV=1	gi|1026102663|ref|XP_016550398.1| PREDICTED: uncharacterized protein LOC107850413 [Capsicum annuum] __gt;gi|1026102665|ref|XP_016550399.1| PREDICTED: uncharacterized protein LOC107850413 [Capsicum annuum]	GO:0006468//protein phosphorylation;	-	GO:0004674//protein serine/threonine kinase activity;GO:0005524//ATP binding;	-	HD16
CA09g14480	K16911	virNOG10182	A	sp|Q0D8N0|RH53_ORYSJ DEAD-box ATP-dependent RNA helicase 53 OS=Oryza sativa subsp. japonica GN=Os07g0143700 PE=2 SV=2	gi|1026083762|ref|XP_016541217.1| PREDICTED: DEAD-box ATP-dependent RNA helicase 53-like [Capsicum annuum]	-	-	-	-	Os07g0143700
CA01g18190	-	virNOG05872	S	sp|Q9LYV6|GEML5_ARATH GEM-like protein 5 OS=Arabidopsis thaliana GN=At5g13200 PE=1 SV=1	gi|1026016616|ref|XP_016578703.1| PREDICTED: GEM-like protein 5 [Capsicum annuum]	-	-	-	-	At5g13200
CA11g15990	K09528	virNOG02953	O	sp|O74746|SPF31_SCHPO J domain-containing protein spf31 OS=Schizosaccharomyces pombe (strain 972 / ATCC 24843) GN=spf31 PE=4 SV=1	gi|1026099056|ref|XP_016548615.1| PREDICTED: J domain-containing protein spf31-like [Capsicum annuum]	-	-	-	-	spf31
CA01g05810	K16278	virNOG10269	R	sp|Q84JU6|HOS1_ARATH E3 ubiquitin-protein ligase HOS1 OS=Arabidopsis thaliana GN=HOS1 PE=1 SV=1	gi|1026014417|ref|XP_016570056.1| PREDICTED: E3 ubiquitin-protein ligase HOS1 isoform X2 [Capsicum annuum]	GO:0009409//response to cold;GO:0016567//protein ubiquitination;GO:0010228//vegetative to reproductive phase transition of meristem;	GO:0005634//nucleus;GO:0005737//cytoplasm;	GO:0008270//zinc ion binding;GO:0004842//ubiquitin-protein transferase activity;	-	HOS1
CA01g03570	K12451	virNOG05968	G	sp|Q9LQ04|RMLCD_ARATH Bifunctional dTDP-4-dehydrorhamnose 3,5-epimerase/dTDP-4-dehydrorhamnose reductase OS=Arabidopsis thaliana GN=NRS/ER PE=1 SV=1	gi|1026013954|ref|XP_016567886.1| PREDICTED: bifunctional dTDP-4-dehydrorhamnose 3,5-epimerase/dTDP-4-dehydrorhamnose reductase [Capsicum annuum]	-	-	-	ko00520(Amino sugar and nucleotide sugar metabolism)	NRS/ER
CA11g07680	K00797	virNOG07546	E	sp|Q9ZS45|SPDE_SOLLC Spermidine synthase OS=Solanum lycopersicum GN=SPDSYN PE=2 SV=1	gi|1027857655|ref|NP_001311579.1| spermidine synthase 1 [Capsicum annuum] __gt;gi|675145412|gb|AIL49302.1| spermidine synthase [Capsicum annuum]	GO:0008295//spermidine biosynthetic process;	-	GO:0004766//spermidine synthase activity;	ko00480(Glutathione metabolism);ko00330(Arginine and proline metabolism);ko00270(Cysteine and methionine metabolism)	SPDSYN
CA02g09950	-	virNOG09394	I	sp|Q71N54|LCAT4_ARATH Lecithin-cholesterol acyltransferase-like 4 OS=Arabidopsis thaliana GN=LCAT4 PE=1 SV=1	gi|1026025948|ref|XP_016559252.1| PREDICTED: lecithin-cholesterol acyltransferase-like 4 [Capsicum annuum]	GO:0009395//phospholipid catabolic process;	GO:0005829//cytosol;	GO:0004620//phospholipase activity;GO:0008374//O-acyltransferase activity;	-	LCAT4
CA08g11900	-	virNOG03873	O	sp|Q8VZG2|HSR4_ARATH Protein HYPER-SENSITIVITY-RELATED 4 OS=Arabidopsis thaliana GN=HSR4 PE=2 SV=1	gi|1026078762|ref|XP_016538591.1| PREDICTED: protein HYPER-SENSITIVITY-RELATED 4-like [Capsicum annuum]	-	-	-	-	HSR4
CA06g18770	-	virNOG07136	S	sp|Q9FLJ2|NC100_ARATH NAC domain-containing protein 100 OS=Arabidopsis thaliana GN=NAC100 PE=2 SV=1	gi|1026014409|ref|XP_016570024.1| PREDICTED: NAC domain-containing protein 92-like [Capsicum annuum]	GO:0006351//transcription, DNA-templated;	-	-	-	NAC100
CA01g26340	-	-	-	-	gi|1026018704|ref|XP_016541982.1| PREDICTED: uncharacterized protein LOC107842572 [Capsicum annuum]	-	-	-	-	-
CA03g07980	-	virNOG06599	G	sp|Q8VYF4|GATL7_ARATH Probable galacturonosyltransferase-like 7 OS=Arabidopsis thaliana GN=GATL7 PE=2 SV=1	gi|1026039535|ref|XP_016565822.1| PREDICTED: probable galacturonosyltransferase-like 7 isoform X1 [Capsicum annuum]	-	-	-	-	GATL7
CA06g23200	K05359	virNOG03269	E	sp|Q9ZUY3|AROD3_ARATH Arogenate dehydratase 3, chloroplastic OS=Arabidopsis thaliana GN=ADT3 PE=1 SV=1	gi|1027857448|ref|NP_001311994.1| arogenate dehydratase/prephenate dehydratase 6, chloroplastic-like [Capsicum annuum] __gt;gi|193290658|gb|ACF17637.1| putative arogenate dehydratase [Capsicum annuum]	GO:0009094//L-phenylalanine biosynthetic process;	GO:0009570//chloroplast stroma;	GO:0004664//prephenate dehydratase activity;GO:0016597//amino acid binding;GO:0047769//arogenate dehydratase activity;	ko00400(Phenylalanine, tyrosine and tryptophan biosynthesis)	ADT3
CA05g15970	K02134	virNOG09622	C	sp|Q40089|ATP4_IPOBA ATP synthase subunit delta__apos;, mitochondrial OS=Ipomoea batatas PE=1 SV=1	gi|1026058118|ref|XP_016573456.1| PREDICTED: ATP synthase subunit delta__apos;, mitochondrial [Capsicum annuum]	-	-	-	ko00190(Oxidative phosphorylation)	-
CA01g27980	-	-	-	sp|Q8L9K1|ERF99_ARATH Ethylene-responsive transcription factor 13 OS=Arabidopsis thaliana GN=ERF13 PE=2 SV=2	gi|1026012825|ref|XP_016561519.1| PREDICTED: ethylene-responsive transcription factor 13 [Capsicum annuum]	-	-	-	-	ERF13
CA01g18530	K11253	COG2036	B	sp|P59226|H32_ARATH Histone H3.2 OS=Arabidopsis thaliana GN=HTR2 PE=1 SV=2	gi|670445861|ref|XP_008663191.1| PREDICTED: histone H3.2-like [Zea mays] __gt;gi|413918289|gb|AFW58221.1| histone H3.2 [Zea mays]	GO:0006334//nucleosome assembly;	GO:0005634//nucleus;GO:0009536//plastid;GO:0000786//nucleosome;	GO:0046982//protein heterodimerization activity;GO:0031492//nucleosomal DNA binding;	-	HTR2
CA02g11070	-	-	-	sp|Q70II3|EF110_ARATH Ethylene-responsive transcription factor ERF110 OS=Arabidopsis thaliana GN=ERF110 PE=2 SV=2	gi|1026005720|ref|XP_016554669.1| PREDICTED: ethylene-responsive transcription factor ERF096-like [Capsicum annuum]	-	-	-	-	ERF110
CA04g15670	K09338	virNOG34322;virNOG11730	K	sp|P46667|ATHB5_ARATH Homeobox-leucine zipper protein ATHB-5 OS=Arabidopsis thaliana GN=ATHB-5 PE=1 SV=1	gi|1025054913|ref|XP_016460142.1| PREDICTED: homeobox-leucine zipper protein ATHB-6-like [Nicotiana tabacum]	GO:0006355//regulation of transcription, DNA-templated;	GO:0005634//nucleus;	GO:0043565//sequence-specific DNA binding;GO:0003700//DNA-binding transcription factor activity;	-	ATHB-5
CA01g04800	K00616	virNOG05735	G	sp|B0UV30|TAL_HISS2 Transaldolase OS=Histophilus somni (strain 2336) GN=tal PE=3 SV=1	gi|1026014192|ref|XP_016568997.1| PREDICTED: transaldolase isoform X1 [Capsicum annuum]	GO:0005975//carbohydrate metabolic process;	-	GO:0003824//catalytic activity;	ko00030(Pentose phosphate pathway)	tal
CA02g25070	-	virNOG21254;virNOG18742;virNOG24973	S	-	gi|1026029417|ref|XP_016560966.1| PREDICTED: uncharacterized protein LOC107860207 [Capsicum annuum]	-	-	-	-	-
CA06g13400	K12486	virNOG05087	T	sp|Q9FL69|AGD5_ARATH Probable ADP-ribosylation factor GTPase-activating protein AGD5 OS=Arabidopsis thaliana GN=AGD5 PE=1 SV=1	gi|1026090751|ref|XP_016544609.1| PREDICTED: probable ADP-ribosylation factor GTPase-activating protein AGD5 [Capsicum annuum]	-	-	-	ko04144(Endocytosis)	AGD5
CA08g05200	K00029	virNOG00014	C	sp|P51615|MAOX_VITVI NADP-dependent malic enzyme OS=Vitis vinifera PE=2 SV=1	gi|1026020192|ref|XP_016547705.1| PREDICTED: NADP-dependent malic enzyme isoform X1 [Capsicum annuum]	GO:0055114//obsolete oxidation-reduction process;GO:0006108//malate metabolic process;	-	GO:0004471//malate dehydrogenase (decarboxylating) (NAD+) activity;GO:0046872//metal ion binding;GO:0051287//NAD binding;	ko00710(Carbon fixation in photosynthetic organisms);ko00620(Pyruvate metabolism)	-
CA03g36230	K12638	virNOG06360	Q	sp|Q94IW5|C90D2_ORYSJ Cytochrome P450 90D2 OS=Oryza sativa subsp. japonica GN=CYP90D2 PE=1 SV=1	gi|1026032787|ref|XP_016562582.1| PREDICTED: cytochrome P450 90D2 isoform X1 [Capsicum annuum]	-	-	-	ko00905(Brassinosteroid biosynthesis)	CYP90D2
CA03g32580	K06268	virNOG00265	T	sp|P42322|CANB1_NAEGR Calcineurin subunit B OS=Naegleria gruberi GN=CNB1 PE=3 SV=1	gi|1026033572|ref|XP_016562959.1| PREDICTED: calcineurin subunit B-like [Capsicum annuum]	-	GO:0005773//vacuole;	GO:0005509//calcium ion binding;	-	CNB1
CA07g12800	-	virNOG15954;virNOG14645	T	sp|Q9ZR08|Y4230_ARATH G-type lectin S-receptor-like serine/threonine-protein kinase At4g03230 OS=Arabidopsis thaliana GN=At4g03230 PE=3 SV=3	gi|1026069273|ref|XP_016579099.1| PREDICTED: uncharacterized protein LOC107876757 [Capsicum annuum]	-	-	-	-	At4g03230
CA11g13200	K11251	virNOG20625	B	sp|P19177|H2A_PETCR Histone H2A OS=Petroselinum crispum PE=2 SV=1	gi|1026098822|ref|XP_016548500.1| PREDICTED: histone H2A-like [Capsicum annuum]	-	GO:0005634//nucleus;GO:0000786//nucleosome;	GO:0003677//DNA binding;GO:0046982//protein heterodimerization activity;	-	-
CA03g19120	K06689	virNOG00261;COG5078	O	sp|P35132|UBC9_ARATH SUMO-conjugating enzyme UBC9 OS=Arabidopsis thaliana GN=UBC9 PE=1 SV=1	gi|1026036657|ref|XP_016564483.1| PREDICTED: SUMO-conjugating enzyme UBC9 [Capsicum annuum] __gt;gi|1026036659|ref|XP_016564484.1| PREDICTED: SUMO-conjugating enzyme UBC9 [Capsicum annuum]	-	-	GO:0005524//ATP binding;	ko04141(Protein processing in endoplasmic reticulum);ko04120(Ubiquitin mediated proteolysis)	UBC9
CA02g04950	K19706	virNOG10935	I	sp|Q9SUC5|FAH2_ARATH Dihydroceramide fatty acyl 2-hydroxylase FAH2 OS=Arabidopsis thaliana GN=FAH2 PE=1 SV=1	gi|1026026297|ref|XP_016559422.1| PREDICTED: dihydroceramide fatty acyl 2-hydroxylase FAH2-like isoform X1 [Capsicum annuum] __gt;gi|1026026299|ref|XP_016559423.1| PREDICTED: dihydroceramide fatty acyl 2-hydroxylase FAH2-like isoform X1 [Capsicum annuum]	GO:0006633//fatty acid biosynthetic process;GO:0055114//obsolete oxidation-reduction process;	GO:0016021//integral component of membrane;	GO:0005506//iron ion binding;GO:0016491//oxidoreductase activity;	-	FAH2
CA05g15200	-	KOG0724;virNOG11672	K	sp|Q8S9H7|DIV_ANTMA Transcription factor DIVARICATA OS=Antirrhinum majus GN=DIVARICATA PE=2 SV=1	gi|1026057983|ref|XP_016573387.1| PREDICTED: transcription factor DIVARICATA-like [Capsicum annuum] __gt;gi|1026057985|ref|XP_016573388.1| PREDICTED: transcription factor DIVARICATA-like [Capsicum annuum]	GO:0006355//regulation of transcription, DNA-templated;	GO:0005634//nucleus;	GO:0003677//DNA binding;	-	DIVARICATA
CA05g10740	-	virNOG19860;KOG3399	R	sp|Q9T096|YIPL6_ARATH Protein yippee-like At4g27745 OS=Arabidopsis thaliana GN=At4g27745 PE=3 SV=2	gi|1026060416|ref|XP_016574668.1| PREDICTED: protein yippee-like At4g27745 [Capsicum annuum]	-	-	-	-	At4g27745
CA01g21240	K16297	COG2939;virNOG03615	OE	sp|Q0WRX3|SCP40_ARATH Serine carboxypeptidase-like 40 OS=Arabidopsis thaliana GN=SCPL40 PE=2 SV=2	gi|970004304|ref|XP_015062947.1| PREDICTED: serine carboxypeptidase-like 40 [Solanum pennellii]	-	-	-	-	SCPL40
CA03g12610	-	virNOG04271;KOG0907	O	sp|O64654|TRL11_ARATH Thioredoxin-like 1-1, chloroplastic OS=Arabidopsis thaliana GN=At1g08570 PE=2 SV=1	gi|1026001869|ref|XP_016552829.1| PREDICTED: thioredoxin-like 1-1, chloroplastic [Capsicum annuum]	GO:0006662//glycerol ether metabolic process;GO:0055114//obsolete oxidation-reduction process;GO:0045454//cell redox homeostasis;	GO:0005623//obsolete cell;	GO:0015035//protein-disulfide reductase activity;	-	At1g08570
CA05g14870	-	-	-	-	gi|1026060567|ref|XP_016574735.1| PREDICTED: putative glycine-rich cell wall structural protein 1 [Capsicum annuum]	-	-	-	-	-
CA02g24540	-	virNOG04643	K	sp|Q9T072|BH025_ARATH Transcription factor bHLH25 OS=Arabidopsis thaliana GN=BHLH25 PE=2 SV=2	gi|1026029250|ref|XP_016560886.1| PREDICTED: transcription factor bHLH25-like [Capsicum annuum]	-	-	-	-	BHLH25
CA01g18710	K11253	COG2036	B	sp|P59226|H32_ARATH Histone H3.2 OS=Arabidopsis thaliana GN=HTR2 PE=1 SV=2	gi|670445861|ref|XP_008663191.1| PREDICTED: histone H3.2-like [Zea mays] __gt;gi|413918289|gb|AFW58221.1| histone H3.2 [Zea mays]	GO:0006334//nucleosome assembly;	GO:0005634//nucleus;GO:0009536//plastid;GO:0000786//nucleosome;	GO:0046982//protein heterodimerization activity;GO:0031492//nucleosomal DNA binding;	-	HTR2
CA04g08840	K12891	virNOG17671;virNOG19435	A	sp|Q9FMG4|SC35_ARATH Serine/arginine-rich splicing factor SC35 OS=Arabidopsis thaliana GN=SC35 PE=1 SV=1	gi|697106237|ref|XP_009606955.1| PREDICTED: serine/arginine-rich splicing factor SC35-like [Nicotiana tomentosiformis]	-	-	-	ko03040(Spliceosome)	SC35
CA08g11570	-	virNOG09767	G	sp|Q9MAA2|AT74_ARATH Phosphoglycerate mutase-like protein AT74 OS=Arabidopsis thaliana GN=At3g05170 PE=2 SV=1	gi|1026078669|ref|XP_016538542.1| PREDICTED: phosphoglycerate mutase-like protein AT74H [Capsicum annuum]	GO:0008152//metabolic process;	-	GO:0003824//catalytic activity;	-	At3g05170
CA04g07630	K12823	virNOG00408	A	sp|P46942|DB10_NICSY ATP-dependent RNA helicase-like protein DB10 OS=Nicotiana sylvestris PE=2 SV=1	gi|1026050972|ref|XP_016570127.1| PREDICTED: ATP-dependent RNA helicase-like protein DB10 isoform X1 [Capsicum annuum]	-	-	GO:0005524//ATP binding;GO:0004386//helicase activity;GO:0003676//nucleic acid binding;	ko03040(Spliceosome)	-
CA04g12700	-	-	-	-	-	-	-	-	-	-
CA09g17850	-	virNOG23048;virNOG20784	R	sp|Q00451|PRF1_SOLLC 36.4 kDa proline-rich protein OS=Solanum lycopersicum GN=TPRP-F1 PE=2 SV=1	gi|1026081853|ref|XP_016540193.1| PREDICTED: 36.4 kDa proline-rich protein-like [Capsicum annuum]	-	-	-	-	TPRP-F1
CA09g12260	-	virNOG08278	I	sp|Q9SCU1|PATL6_ARATH Patellin-6 OS=Arabidopsis thaliana GN=PATL6 PE=2 SV=1	gi|1026085351|ref|XP_016541929.1| PREDICTED: patellin-6 [Capsicum annuum]	GO:0006810//transport;	GO:0016021//integral component of membrane;GO:0005886//plasma membrane;	-	-	PATL6
CA01g07200	K00235	virNOG00579;COG0479	C	sp|Q9FJP9|SDHB3_ARATH Succinate dehydrogenase [ubiquinone] iron-sulfur subunit 3, mitochondrial OS=Arabidopsis thaliana GN=SDH2-3 PE=1 SV=1	gi|1026015159|ref|XP_016573011.1| PREDICTED: succinate dehydrogenase [ubiquinone] iron-sulfur subunit 3, mitochondrial [Capsicum annuum]	-	-	-	ko00190(Oxidative phosphorylation);ko00020(Citrate cycle (TCA cycle))	SDH2-3
CA01g29960	-	virNOG15572	R	sp|Q9LZB2|GDL74_ARATH GDSL esterase/lipase At5g03980 OS=Arabidopsis thaliana GN=At5g03980 PE=2 SV=1	gi|1026020649|ref|XP_016549408.1| PREDICTED: acetylajmalan esterase-like [Capsicum annuum]	-	-	GO:0016788//hydrolase activity, acting on ester bonds;	-	At5g03980
CA07g19160	-	virNOG14841	A	sp|Q9LEB4|RBP45_NICPL Polyadenylate-binding protein RBP45 OS=Nicotiana plumbaginifolia GN=RBP45 PE=1 SV=1	gi|1026010233|ref|XP_016556828.1| PREDICTED: polyadenylate-binding protein RBP45 [Capsicum annuum]	-	-	-	-	RBP45
CA04g10530	K15172	virNOG00525;COG5164	K	sp|Q9STN3|SPT51_ARATH Putative transcription elongation factor SPT5 homolog 1 OS=Arabidopsis thaliana GN=At4g08350 PE=1 SV=2	gi|1026047263|ref|XP_016569564.1| PREDICTED: putative transcription elongation factor SPT5 homolog 1 [Capsicum annuum]	-	-	-	-	At4g08350
CA07g06760	-	virNOG20977	R	sp|Q84WE4|PMEI3_ARATH Pectinesterase inhibitor 3 OS=Arabidopsis thaliana GN=PMEI3 PE=2 SV=1	gi|1026011471|ref|XP_016557396.1| PREDICTED: 21 kDa protein-like [Capsicum annuum]	GO:0043086//negative regulation of catalytic activity;	-	GO:0004857//enzyme inhibitor activity;	-	PMEI3
CA04g15500	-	virNOG01315	R	sp|Q9C9Q8|PMTT_ARATH Probable pectin methyltransferase QUA2 OS=Arabidopsis thaliana GN=QUA2 PE=1 SV=2	gi|1026046122|ref|XP_016569239.1| PREDICTED: probable pectin methyltransferase QUA2 [Capsicum annuum] __gt;gi|1026046124|ref|XP_016569240.1| PREDICTED: probable pectin methyltransferase QUA2 [Capsicum annuum]	GO:0010289//homogalacturonan biosynthetic process;GO:0048364//root development;GO:0009735//response to cytokinin;GO:0048367//shoot system development;GO:0032259//methylation;	GO:0005802//trans-Golgi network;GO:0005768//endosome;GO:0016021//integral component of membrane;	GO:0008168//methyltransferase activity;	-	QUA2
CA07g19010	K13789	virNOG18497	H	sp|Q39108|GGR_ARATH Heterodimeric geranylgeranyl pyrophosphate synthase small subunit, chloroplastic OS=Arabidopsis thaliana GN=GGR PE=1 SV=2	gi|1026010182|ref|XP_016556802.1| PREDICTED: heterodimeric geranylgeranyl pyrophosphate synthase small subunit, chloroplastic-like isoform X1 [Capsicum annuum]	GO:0008299//isoprenoid biosynthetic process;	-	-	ko00900(Terpenoid backbone biosynthesis)	GGR
CA12g06690	-	virNOG07069	S	sp|Q9LZ23|ACR12_ARATH ACT domain-containing protein ACR12 OS=Arabidopsis thaliana GN=ACR12 PE=2 SV=1	gi|1026104331|ref|XP_016551208.1| PREDICTED: ACT domain-containing protein ACR12-like isoform X1 [Capsicum annuum]	GO:0008152//metabolic process;	GO:0009535//chloroplast thylakoid membrane;GO:0009570//chloroplast stroma;	GO:0016597//amino acid binding;	-	ACR12
CA01g22680	K07937	virNOG02199	U	sp|P36397|ARF1_ARATH ADP-ribosylation factor 1 OS=Arabidopsis thaliana GN=ARF1 PE=1 SV=2	gi|297817572|ref|XP_002876669.1| ADP-ribosylation factor [Arabidopsis lyrata subsp. lyrata] __gt;gi|297322507|gb|EFH52928.1| ADP-ribosylation factor [Arabidopsis lyrata subsp. lyrata]	GO:0007264//small GTPase mediated signal transduction;	GO:0005622//intracellular anatomical structure;	GO:0005525//GTP binding;	ko04144(Endocytosis)	ARF1
CA03g08360	-	virNOG24749;virNOG23135	R	sp|Q945T0|RALF_TOBAC Rapid alkalinization factor OS=Nicotiana tabacum GN=RALF PE=1 SV=1	gi|1026039391|ref|XP_016565748.1| PREDICTED: rapid alkalinization factor [Capsicum annuum]	-	-	-	-	RALF
CA06g26440	-	virNOG09762	S	-	gi|1026064777|ref|XP_016576837.1| PREDICTED: uncharacterized protein LOC107874587 [Capsicum annuum]	-	-	-	-	-
CA11g16460	-	virNOG22799;virNOG25282	S	sp|Q3EAL1|OFP6_ARATH Transcription repressor OFP6 OS=Arabidopsis thaliana GN=OFP6 PE=1 SV=1	gi|1026093969|ref|XP_016546121.1| PREDICTED: transcription repressor OFP6 [Capsicum annuum]	-	-	-	-	OFP6
CA01g23280	K11666	virNOG14049;virNOG14837	SR	-	gi|1026018181|ref|XP_016540100.1| PREDICTED: uncharacterized protein LOC107840734 [Capsicum annuum]	GO:0006338//chromatin remodeling;GO:0006355//regulation of transcription, DNA-templated;	GO:0031011//Ino80 complex;	-	-	-
CA04g22770	K03781	virNOG08201	P	sp|P17598|CATA1_GOSHI Catalase isozyme 1 OS=Gossypium hirsutum GN=CAT1 PE=2 SV=2	gi|1027856259|ref|NP_001311851.1| catalase isozyme 3 [Capsicum annuum] __gt;gi|22656384|gb|AAM97542.1| catalase 3 [Capsicum annuum]	GO:0006979//response to oxidative stress;GO:0098869//cellular oxidant detoxification;GO:0042744//hydrogen peroxide catabolic process;GO:0055114//obsolete oxidation-reduction process;	-	GO:0020037//heme binding;GO:0046872//metal ion binding;GO:0004096//catalase activity;	ko04146(Peroxisome);ko04016(MAPK signaling pathway - plant);ko00630(Glyoxylate and dicarboxylate metabolism);ko00380(Tryptophan metabolism)	CAT1
CA04g03060	-	virNOG12220	S	sp|Q9SYB0|TAUE2_ARATH Sulfite exporter TauE/SafE family protein 2 OS=Arabidopsis thaliana GN=At1g61740 PE=2 SV=1	gi|1026010950|ref|XP_016557159.1| PREDICTED: uncharacterized protein LOC107856694 [Capsicum annuum]	-	-	-	-	At1g61740
CA04g00400	K00981	virNOG03392	I	sp|O04940|CDS1_SOLTU Phosphatidate cytidylyltransferase 1 OS=Solanum tuberosum GN=CDS1 PE=1 SV=1	gi|1026052401|ref|XP_016570646.1| PREDICTED: phosphatidate cytidylyltransferase 1 [Capsicum annuum]	GO:0016024//CDP-diacylglycerol biosynthetic process;	GO:0016021//integral component of membrane;	GO:0004605//phosphatidate cytidylyltransferase activity;	ko04070(Phosphatidylinositol signaling system);ko00564(Glycerophospholipid metabolism)	CDS1
CA01g34490	-	virNOG15086	K	sp|Q9C7W2|ERF61_ARATH Ethylene-responsive transcription factor ERF061 OS=Arabidopsis thaliana GN=ERF061 PE=2 SV=1	gi|1026021339|ref|XP_016552337.1| PREDICTED: ethylene-responsive transcription factor ERF061 [Capsicum annuum]	-	-	-	-	ERF061
CA01g07450	K14837	virNOG01079	R	sp|Q8C5L7|RBM34_MOUSE RNA-binding protein 34 OS=Mus musculus GN=Rbm34 PE=1 SV=1	gi|1026015115|ref|XP_016572827.1| PREDICTED: RNA-binding protein 34 [Capsicum annuum]	-	-	GO:1901363//heterocyclic compound binding;GO:0097159//organic cyclic compound binding;	-	Rbm34
CA01g11110	-	virNOG11931	S	-	gi|1026015829|ref|XP_016575416.1| PREDICTED: uncharacterized protein LOC107873179 [Capsicum annuum]	-	-	-	-	-
CA10g11310	K09591	virNOG11251	I	sp|Q5K2N1|DET2_SOLLC Steroid 5-alpha-reductase DET2 OS=Solanum lycopersicum GN=DET2 PE=1 SV=1	gi|1026069803|ref|XP_016579359.1| PREDICTED: steroid 5-alpha-reductase DET2-like [Capsicum annuum]	GO:0009414//response to water deprivation;GO:0016132//brassinosteroid biosynthetic process;GO:0055114//obsolete oxidation-reduction process;	GO:0005737//cytoplasm;GO:0016021//integral component of membrane;	GO:0047751//cholestenone 5-alpha-reductase activity;GO:0003865//3-oxo-5-alpha-steroid 4-dehydrogenase activity;GO:0050213//progesterone 5-alpha-reductase activity;	ko00905(Brassinosteroid biosynthesis)	DET2
CA06g10780	-	virNOG17491;virNOG19903	S	-	gi|1026065368|ref|XP_016577118.1| PREDICTED: uncharacterized protein LOC107874936 [Capsicum annuum]	-	-	-	-	-
CA01g20940	K13366	virNOG08408	Q	sp|Q9FNA2|PAO1_ARATH Polyamine oxidase 1 OS=Arabidopsis thaliana GN=PAO1 PE=1 SV=1	gi|1027852973|ref|NP_001311678.1| polyamine oxidase 1 [Capsicum annuum] __gt;gi|827196401|gb|AKJ71425.1| polyamine oxidase 1-like protein [Capsicum annuum]	GO:0055114//obsolete oxidation-reduction process;	-	GO:0016491//oxidoreductase activity;	ko00410(beta-Alanine metabolism);ko00330(Arginine and proline metabolism)	PAO1
CA02g08150	-	virNOG20637;NOG148911	OR	sp|P0CH30|RING1_GOSHI E3 ubiquitin-protein ligase RING1 OS=Gossypium hirsutum GN=RING1 PE=1 SV=1	gi|1026025342|ref|XP_016558963.1| PREDICTED: E3 ubiquitin-protein ligase CIP8-like [Capsicum annuum]	-	-	GO:0008270//zinc ion binding;	-	RING1
CA03g25860	K01517	virNOG02510	R	sp|Q8H5F8|ADPRM_ORYSJ Manganese-dependent ADP-ribose/CDP-alcohol diphosphatase OS=Oryza sativa subsp. japonica GN=Os07g0688000 PE=2 SV=1	gi|1026035102|ref|XP_016563714.1| PREDICTED: manganese-dependent ADP-ribose/CDP-alcohol diphosphatase [Capsicum annuum] __gt;gi|1026035104|ref|XP_016563715.1| PREDICTED: manganese-dependent ADP-ribose/CDP-alcohol diphosphatase [Capsicum annuum] __gt;gi|1026035106|ref|XP_016563717.1| PREDICTED: manganese-dependent ADP-ribose/CDP-alcohol diphosphatase [Capsicum annuum] __gt;gi|1026035108|ref|XP_016…	-	-	GO:0016787//hydrolase activity;	ko00564(Glycerophospholipid metabolism);ko00230(Purine metabolism)	Os07g0688000
CA03g28200	-	virNOG01341	S	sp|O80742|PUB19_ARATH U-box domain-containing protein 19 OS=Arabidopsis thaliana GN=PUB19 PE=2 SV=1	gi|1026034601|ref|XP_016563468.1| PREDICTED: U-box domain-containing protein 19-like [Capsicum annuum]	GO:0016567//protein ubiquitination;	-	GO:0004842//ubiquitin-protein transferase activity;	-	PUB19
CA06g06730	-	virNOG05665;virNOG28254	R	sp|P81898|PNAA_PRUDU Peptide-N4-(N-acetyl-beta-glucosaminyl)asparagine amidase A OS=Prunus dulcis PE=1 SV=2	gi|1026062401|ref|XP_016575603.1| PREDICTED: peptide-N4-(N-acetyl-beta-glucosaminyl)asparagine amidase A-like [Capsicum annuum]	-	-	-	-	-
CA11g15690	K14327	virNOG04960	A	sp|F4IUX6|RENT2_ARATH Regulator of nonsense transcripts UPF2 OS=Arabidopsis thaliana GN=UPF2 PE=2 SV=1	gi|1026095871|ref|XP_016547104.1| PREDICTED: regulator of nonsense transcripts UPF2 [Capsicum annuum] __gt;gi|1026095873|ref|XP_016547106.1| PREDICTED: regulator of nonsense transcripts UPF2 [Capsicum annuum]	-	-	-	ko03015(mRNA surveillance pathway);ko03013(Nucleocytoplasmic transport)	UPF2
CA09g09640	K11835	virNOG01016	O	sp|O22207|UBP5_ARATH Ubiquitin carboxyl-terminal hydrolase 5 OS=Arabidopsis thaliana GN=UBP5 PE=1 SV=2	gi|1026084859|ref|XP_016541712.1| PREDICTED: LOW QUALITY PROTEIN: ubiquitin carboxyl-terminal hydrolase 5 [Capsicum annuum]	-	-	-	-	UBP5
CA06g28160	-	virNOG04679	S	-	gi|1026066136|ref|XP_016577472.1| PREDICTED: uncharacterized protein LOC107875319 isoform X2 [Capsicum annuum]	-	-	-	-	-
CA11g09720	K00134	virNOG03816	G	sp|P09094|G3PC_TOBAC Glyceraldehyde-3-phosphate dehydrogenase, cytosolic (Fragment) OS=Nicotiana tabacum GN=GAPC PE=2 SV=1	gi|1026002821|ref|XP_016553268.1| PREDICTED: glyceraldehyde-3-phosphate dehydrogenase, cytosolic [Capsicum annuum]	GO:0006006//glucose metabolic process;GO:0055114//obsolete oxidation-reduction process;	GO:0009507//chloroplast;	GO:0050661//NADP binding;GO:0016620//oxidoreductase activity, acting on the aldehyde or oxo group of donors, NAD or NADP as acceptor;GO:0051287//NAD binding;	ko00710(Carbon fixation in photosynthetic organisms);ko00010(Glycolysis / Gluconeogenesis)	GAPC
CA11g00870	-	virNOG19144;virNOG18970	S	sp|Q8LGG8|USPAL_ARATH Universal stress protein A-like protein OS=Arabidopsis thaliana GN=At3g01520 PE=1 SV=2	gi|1026094713|ref|XP_016546582.1| PREDICTED: universal stress protein A-like protein [Capsicum annuum]	-	-	-	-	At3g01520
CA09g04260	K01507	virNOG10421	C	sp|Q9LFF9|IPYR4_ARATH Soluble inorganic pyrophosphatase 4 OS=Arabidopsis thaliana GN=PPA4 PE=1 SV=1	gi|1026086557|ref|XP_016542432.1| PREDICTED: soluble inorganic pyrophosphatase 4 [Capsicum annuum] __gt;gi|1026086559|ref|XP_016542433.1| PREDICTED: soluble inorganic pyrophosphatase 4 [Capsicum annuum] __gt;gi|1026086561|ref|XP_016542434.1| PREDICTED: soluble inorganic pyrophosphatase 4 [Capsicum annuum]	GO:0006796//phosphate-containing compound metabolic process;	GO:0005829//cytosol;	GO:0000287//magnesium ion binding;GO:0004427//inorganic diphosphatase activity;	ko00190(Oxidative phosphorylation)	PPA4
CA07g11130	K20165	virNOG06430	U	sp|Q9BYX2|TBD2A_HUMAN TBC1 domain family member 2A OS=Homo sapiens GN=TBC1D2 PE=1 SV=3	gi|1026072531|ref|XP_016580596.1| PREDICTED: growth hormone-regulated TBC protein 1-like [Capsicum annuum]	-	-	-	-	TBC1D2
CA03g02650	K11420	virNOG11933	B	sp|O22781|SUVH2_ARATH Histone-lysine N-methyltransferase family member SUVH2 OS=Arabidopsis thaliana GN=SUVH2 PE=1 SV=1	gi|1026040766|ref|XP_016566453.1| PREDICTED: histone-lysine N-methyltransferase family member SUVH9-like [Capsicum annuum]	GO:0034968//histone lysine methylation;	GO:0005634//nucleus;GO:0005694//chromosome;	GO:0042393//histone binding;GO:0008270//zinc ion binding;GO:0018024//histone-lysine N-methyltransferase activity;	ko00310(Lysine degradation)	SUVH2
CA08g14190	-	virNOG07017	S	sp|Q9LNK7|NIPA3_ARATH Probable magnesium transporter NIPA3 OS=Arabidopsis thaliana GN=At1g34470 PE=2 SV=1	gi|1026079605|ref|XP_016539040.1| PREDICTED: probable magnesium transporter NIPA4 [Capsicum annuum]	GO:0015693//magnesium ion transport;GO:1903830//magnesium ion transmembrane transport;	GO:0016021//integral component of membrane;	GO:0015095//magnesium ion transmembrane transporter activity;	-	At1g34470
CA06g04270	K11254	virNOG19486;COG2036	B	sp|P62785|H41_WHEAT Histone H4 variant TH011 OS=Triticum aestivum PE=3 SV=2	gi|413947466|gb|AFW80115.1| hypothetical protein ZEAMMB73_313798 [Zea mays]	GO:0009414//response to water deprivation;GO:0006334//nucleosome assembly;	GO:0009506//plasmodesma;GO:0009579//thylakoid;GO:0005774//vacuolar membrane;GO:0005730//nucleolus;GO:0005794//Golgi apparatus;GO:0005829//cytosol;GO:0005886//plasma membrane;GO:0009507//chloroplast;	GO:0042393//histone binding;GO:0003677//DNA binding;GO:0046982//protein heterodimerization activity;	-	-
CA06g01820	-	KOG1082;virNOG09093	KB	sp|Q9FNC7|SUVR2_ARATH Probable inactive histone-lysine N-methyltransferase SUVR2 OS=Arabidopsis thaliana GN=SUVR2 PE=1 SV=2	gi|1026063398|ref|XP_016576042.1| PREDICTED: probable inactive histone-lysine N-methyltransferase SUVR2 isoform X1 [Capsicum annuum] __gt;gi|1026063400|ref|XP_016576043.1| PREDICTED: probable inactive histone-lysine N-methyltransferase SUVR2 isoform X1 [Capsicum annuum]	GO:0034968//histone lysine methylation;	-	GO:0018024//histone-lysine N-methyltransferase activity;	-	SUVR2
CA02g01900	-	virNOG18845	S	-	gi|1026025162|ref|XP_016558889.1| PREDICTED: uncharacterized protein LOC107858654 [Capsicum annuum] __gt;gi|1026025164|ref|XP_016558890.1| PREDICTED: uncharacterized protein LOC107858654 [Capsicum annuum]	-	-	-	-	-
CA06g09390	-	virNOG00578	S	sp|Q501D5|MCMBP_ARATH Mini-chromosome maintenance complex-binding protein OS=Arabidopsis thaliana GN=ETG1 PE=1 SV=1	gi|1026062153|ref|XP_016575495.1| PREDICTED: mini-chromosome maintenance complex-binding protein isoform X1 [Capsicum annuum]	-	-	-	-	ETG1
CA12g17080	K17508	virNOG00136	T	sp|Q9SUK9|P2C55_ARATH Probable protein phosphatase 2C 55 OS=Arabidopsis thaliana GN=At4g16580 PE=2 SV=2	gi|1026102114|ref|XP_016550124.1| PREDICTED: probable protein phosphatase 2C 55 [Capsicum annuum]	-	-	GO:0003824//catalytic activity;	-	At4g16580
CA04g12930	K17506	virNOG14158	T	sp|Q8VZN9|P2C11_ARATH Probable protein phosphatase 2C 11 OS=Arabidopsis thaliana GN=At1g43900 PE=2 SV=1	gi|1026047537|ref|XP_016569611.1| PREDICTED: probable protein phosphatase 2C 11 [Capsicum annuum]	-	-	-	-	At1g43900
CA05g07060	K13495	virNOG03646	CG	sp|P56725|ZOX_PHAVU Zeatin O-xylosyltransferase OS=Phaseolus vulgaris GN=ZOX1 PE=2 SV=1	gi|1026055958|ref|XP_016572491.1| PREDICTED: zeatin O-glucosyltransferase-like isoform X1 [Capsicum annuum]	-	-	-	ko00908(Zeatin biosynthesis)	ZOX1
CA12g00320	K11267	virNOG03083	D	sp|Q4VA53|PDS5B_MOUSE Sister chromatid cohesion protein PDS5 homolog B OS=Mus musculus GN=Pds5b PE=1 SV=1	gi|1026102479|ref|XP_016550306.1| PREDICTED: sister chromatid cohesion protein PDS5 homolog A isoform X1 [Capsicum annuum] __gt;gi|1026102481|ref|XP_016550307.1| PREDICTED: sister chromatid cohesion protein PDS5 homolog A isoform X1 [Capsicum annuum]	-	-	-	-	Pds5b
CA02g20940	-	virNOG22454;virNOG25043	S	-	gi|1026028306|ref|XP_016560406.1| PREDICTED: uncharacterized protein LOC107859810 [Capsicum annuum]	-	-	-	-	-
CA09g09420	-	virNOG02394	I	sp|O22927|GDL42_ARATH GDSL esterase/lipase At2g30310 OS=Arabidopsis thaliana GN=At2g30310 PE=2 SV=1	gi|1026085756|ref|XP_016542091.1| PREDICTED: GDSL esterase/lipase At2g30310-like [Capsicum annuum]	-	-	-	-	At2g30310
CA08g01620	-	KOG0619;COG4886;virNOG11275	STR	-	gi|1026074529|ref|XP_016581606.1| PREDICTED: probable leucine-rich repeat receptor-like protein kinase At1g35710 [Capsicum annuum]	-	GO:0016021//integral component of membrane;	-	-	-
CA01g11310	K11000	virNOG05233	M	sp|Q9LXT9|CALS3_ARATH Callose synthase 3 OS=Arabidopsis thaliana GN=CALS3 PE=3 SV=3	gi|1026016070|ref|XP_016576405.1| PREDICTED: callose synthase 3-like [Capsicum annuum] __gt;gi|1026016072|ref|XP_016576407.1| PREDICTED: callose synthase 3-like [Capsicum annuum]	GO:0006075//(1->3)-beta-D-glucan biosynthetic process;	GO:0016021//integral component of membrane;GO:0000148//1,3-beta-D-glucan synthase complex;	GO:0003843//1,3-beta-D-glucan synthase activity;	-	CALS3
CA05g07910	K16282	virNOG23833	O	sp|Q9ZT50|RHA2A_ARATH E3 ubiquitin-protein ligase RHA2A OS=Arabidopsis thaliana GN=RHA2A PE=1 SV=1	gi|1026056481|ref|XP_016572737.1| PREDICTED: E3 ubiquitin-protein ligase RHA2A-like [Capsicum annuum]	-	GO:0016021//integral component of membrane;	GO:0008270//zinc ion binding;	-	RHA2A
CA10g00280	-	virNOG02323;COG0515	T	sp|O81832|Y4729_ARATH G-type lectin S-receptor-like serine/threonine-protein kinase At4g27290 OS=Arabidopsis thaliana GN=At4g27290 PE=3 SV=4	gi|1026089851|ref|XP_016544067.1| PREDICTED: LOW QUALITY PROTEIN: uncharacterized protein LOC107844086 [Capsicum annuum]	GO:0009987//cellular process;	-	GO:0005488//binding;	-	At4g27290
CA03g06060	-	virNOG31222	S	sp|Q0WVN5|CSLG3_ARATH Cellulose synthase-like protein G3 OS=Arabidopsis thaliana GN=CSLG3 PE=2 SV=2	gi|1026040896|ref|XP_016566516.1| PREDICTED: cellulose synthase-like protein G3 [Capsicum annuum]	-	-	-	-	CSLG3
CA07g06340	-	virNOG03120	R	sp|Q8S9K3|VAR3_ARATH Zinc finger protein VAR3, chloroplastic OS=Arabidopsis thaliana GN=VAR3 PE=1 SV=2	gi|1026071731|ref|XP_016580218.1| PREDICTED: zinc finger protein VAR3, chloroplastic [Capsicum annuum]	GO:0009658//chloroplast organization;	GO:0009570//chloroplast stroma;	GO:0008270//zinc ion binding;	-	VAR3
CA05g03480	-	virNOG03343;virNOG30928	S	sp|O80638|WTR14_ARATH WAT1-related protein At2g39510 OS=Arabidopsis thaliana GN=At2g39510 PE=2 SV=1	gi|1026055350|ref|XP_016572207.1| PREDICTED: WAT1-related protein At2g39510-like [Capsicum annuum]	GO:0055085//transmembrane transport;	GO:0016021//integral component of membrane;	GO:0022857//transmembrane transporter activity;	-	At2g39510
CA01g34700	-	virNOG33462;virNOG15314	K	sp|O23090|BH014_ARATH Transcription factor bHLH14 OS=Arabidopsis thaliana GN=BHLH14 PE=1 SV=1	gi|1026007533|ref|XP_016555545.1| PREDICTED: transcription factor MYC3-like [Capsicum annuum]	-	-	-	-	BHLH14
CA01g04150	-	virNOG20831	R	sp|P05332|YP20_BACLI Uncharacterized N-acetyltransferase p20 OS=Bacillus licheniformis GN=p20 PE=4 SV=1	gi|1026021502|ref|XP_016552985.1| PREDICTED: uncharacterized N-acetyltransferase p20-like [Capsicum annuum]	-	-	-	-	p20
CA08g00580	K01961	virNOG04006	C	sp|B9HBA8|ACCC1_POPTR Biotin carboxylase 1, chloroplastic OS=Populus trichocarpa GN=POPTRDRAFT_831870 PE=2 SV=1	gi|1027856764|ref|NP_001311488.1| biotin carboxylase 1, chloroplastic [Capsicum annuum] __gt;gi|1026076226|ref|XP_016537360.1| PREDICTED: biotin carboxylase 1, chloroplastic [Capsicum annuum] __gt;gi|193290652|gb|ACF17634.1| putative acetyl co-enzyme A carboxylase biotin carboxylase subunit [Capsicum annuum]	-	-	GO:0004075//biotin carboxylase activity;GO:0046872//metal ion binding;GO:0005524//ATP binding;	ko00640(Propanoate metabolism);ko00620(Pyruvate metabolism);ko00061(Fatty acid biosynthesis)	POPTRDRAFT_831870
CA03g35520	K01733	virNOG06224	E	sp|Q9MT28|THRC_SOLTU Threonine synthase, chloroplastic OS=Solanum tuberosum PE=2 SV=1	gi|1026032659|ref|XP_016562518.1| PREDICTED: threonine synthase, chloroplastic [Capsicum annuum]	GO:0009088//threonine biosynthetic process;	GO:0009507//chloroplast;	GO:0004795//threonine synthase activity;GO:0030170//pyridoxal phosphate binding;	ko00750(Vitamin B6 metabolism);ko00260(Glycine, serine and threonine metabolism)	-
CA02g22760	K11093	virNOG06865	A	sp|Q42404|RU17_ARATH U1 small nuclear ribonucleoprotein 70 kDa OS=Arabidopsis thaliana GN=RNU1 PE=1 SV=1	gi|1026028687|ref|XP_016560604.1| PREDICTED: U1 small nuclear ribonucleoprotein 70 kDa [Capsicum annuum]	GO:0000398//mRNA splicing, via spliceosome;	GO:0005634//nucleus;	GO:0000166//nucleotide binding;GO:0003676//nucleic acid binding;	ko03040(Spliceosome)	RNU1
CA03g06190	-	virNOG14038	R	-	gi|1026040918|ref|XP_016566527.1| PREDICTED: uncharacterized protein LOC107864619 [Capsicum annuum]	GO:0006368//transcription elongation from RNA polymerase II promoter;GO:0040007//growth;GO:0016570//histone modification;	GO:0016593//Cdc73/Paf1 complex;	GO:0003677//DNA binding;GO:0008270//zinc ion binding;	-	-
CA10g00250	K14487	euNOG04810;virNOG09400	R	sp|Q9LSQ4|GH36_ARATH Indole-3-acetic acid-amido synthetase GH3.6 OS=Arabidopsis thaliana GN=GH3.6 PE=1 SV=1	gi|1026091030|ref|XP_016544737.1| PREDICTED: indole-3-acetic acid-amido synthetase GH3.6-like [Capsicum annuum]	-	-	-	ko04075(Plant hormone signal transduction)	GH3.6
CA02g01880	K00430	virNOG01207	G	sp|O80822|PER25_ARATH Peroxidase 25 OS=Arabidopsis thaliana GN=PER25 PE=2 SV=2	gi|565388984|ref|XP_006360246.1| PREDICTED: peroxidase 25 [Solanum tuberosum]	GO:0055114//obsolete oxidation-reduction process;GO:0006979//response to oxidative stress;GO:0098869//cellular oxidant detoxification;GO:0042744//hydrogen peroxide catabolic process;	GO:0005576//extracellular region;	GO:0020037//heme binding;GO:0046872//metal ion binding;GO:0004601//peroxidase activity;	ko00940(Phenylpropanoid biosynthesis)	PER25
CA02g24010	-	virNOG35454	S	-	gi|971569167|ref|XP_015169072.1| PREDICTED: uncharacterized protein LOC107062687 [Solanum tuberosum]	-	GO:0016021//integral component of membrane;	-	-	-
CA08g18890	K01802	virNOG03949	O	sp|P21568|CYPH_SOLLC Peptidyl-prolyl cis-trans isomerase OS=Solanum lycopersicum GN=CYP PE=2 SV=1	gi|1026003016|ref|XP_016553367.1| PREDICTED: peptidyl-prolyl cis-trans isomerase [Capsicum annuum] __gt;gi|169930141|gb|ACB05668.1| cyclophilin [Capsicum annuum]	GO:0006457//protein folding;GO:0000413//protein peptidyl-prolyl isomerization;	GO:0005737//cytoplasm;	GO:0003755//peptidyl-prolyl cis-trans isomerase activity;GO:0042277//peptide binding;	-	CYP
CA04g03420	-	KOG4569;virNOG11951	I	-	gi|565347776|ref|XP_006340898.1| PREDICTED: uncharacterized protein LOC102585544 [Solanum tuberosum]	-	-	-	-	-
CA07g16880	-	virNOG20844	S	-	gi|1026073586|ref|XP_016581103.1| PREDICTED: uncharacterized protein LOC107878580 [Capsicum annuum]	-	GO:0016020//membrane;	-	-	-
CA10g10920	K03841	COG0158;virNOG00625	G	sp|Q07204|F16P1_BRANA Fructose-1,6-bisphosphatase, chloroplastic OS=Brassica napus GN=FBP PE=2 SV=1	gi|1026093729|ref|XP_016545995.1| PREDICTED: fructose-1,6-bisphosphatase, chloroplastic-like [Capsicum annuum]	GO:0005975//carbohydrate metabolic process;GO:0016311//dephosphorylation;	-	GO:0042132//fructose 1,6-bisphosphate 1-phosphatase activity;	ko00710(Carbon fixation in photosynthetic organisms);ko00051(Fructose and mannose metabolism);ko00030(Pentose phosphate pathway);ko00010(Glycolysis / Gluconeogenesis)	FBP
CA03g16530	K09286	virNOG10158	K	sp|Q9M0L0|DRE1A_ARATH Dehydration-responsive element-binding protein 1A OS=Arabidopsis thaliana GN=DREB1A PE=1 SV=2	gi|37147886|gb|AAQ88399.1| CaCBF1A [Capsicum annuum]	GO:0006355//regulation of transcription, DNA-templated;	GO:0016021//integral component of membrane;	GO:0003700//DNA-binding transcription factor activity;	-	DREB1A
CA10g10730	-	virNOG23426	T	sp|P93224|NLTP2_SOLLC Non-specific lipid-transfer protein 2 OS=Solanum lycopersicum GN=LE16 PE=2 SV=1	gi|1026093589|ref|XP_016545932.1| PREDICTED: non-specific lipid-transfer protein 2-like [Capsicum annuum]	GO:0006869//lipid transport;	-	GO:0008289//lipid binding;	-	LE16
CA11g00630	-	KOG1187;virNOG04329	T	sp|Q9C6K9|LRL11_ARATH LEAF RUST 10 DISEASE-RESISTANCE LOCUS RECEPTOR-LIKE PROTEIN KINASE-like 1.1 OS=Arabidopsis thaliana GN=LRK10L-1.1 PE=2 SV=1	gi|1026011078|ref|XP_016557224.1| PREDICTED: LEAF RUST 10 DISEASE-RESISTANCE LOCUS RECEPTOR-LIKE PROTEIN KINASE-like 1.1 [Capsicum annuum]	GO:0006468//protein phosphorylation;	GO:0016021//integral component of membrane;	GO:0004674//protein serine/threonine kinase activity;GO:0005524//ATP binding;	-	LRK10L-1.1
CA01g05820	K16278	virNOG10269	R	sp|Q84JU6|HOS1_ARATH E3 ubiquitin-protein ligase HOS1 OS=Arabidopsis thaliana GN=HOS1 PE=1 SV=1	gi|1026014415|ref|XP_016570054.1| PREDICTED: E3 ubiquitin-protein ligase HOS1 isoform X1 [Capsicum annuum]	GO:0009409//response to cold;GO:0016567//protein ubiquitination;GO:0010228//vegetative to reproductive phase transition of meristem;	GO:0005634//nucleus;GO:0005737//cytoplasm;	GO:0008270//zinc ion binding;GO:0004842//ubiquitin-protein transferase activity;	-	HOS1
CA08g00660	-	KOG3294;NOG31439;virNOG10862;virNOG02619	STK	sp|O14032|YEMB_SCHPO UPF0664 stress-induced protein C29B12.11c OS=Schizosaccharomyces pombe (strain 972 / ATCC 24843) GN=SPAC29B12.11c PE=2 SV=1	gi|1026075370|ref|XP_016582091.1| PREDICTED: UPF0664 stress-induced protein C29B12.11c-like [Capsicum annuum]	-	-	-	-	SPAC29B12.11c
CA06g08130	-	virNOG31709;virNOG06690	S	sp|Q8LPG9|IQD14_ARATH Protein IQ-DOMAIN 14 OS=Arabidopsis thaliana GN=IQD14 PE=1 SV=1	gi|1026062001|ref|XP_016575427.1| PREDICTED: protein IQ-DOMAIN 14 [Capsicum annuum]	-	-	-	-	IQD14
CA03g31320	-	virNOG17914;virNOG21376	K	sp|Q9FH54|EF114_ARATH Ethylene-responsive transcription factor ERF114 OS=Arabidopsis thaliana GN=ERF114 PE=1 SV=1	gi|1026033762|ref|XP_016563056.1| PREDICTED: ethylene-responsive transcription factor ERF113 [Capsicum annuum]	-	-	-	-	ERF114
CA02g23120	-	virNOG08938;strNOG08930	S	-	gi|1026006785|ref|XP_016555192.1| PREDICTED: uncharacterized protein LOC107854681 [Capsicum annuum]	-	-	-	-	-
CA12g17430	K14503	virNOG12357	K	sp|Q8S307|BZR1_ARATH Protein BRASSINAZOLE-RESISTANT 1 OS=Arabidopsis thaliana GN=BZR1 PE=1 SV=1	gi|1026105487|ref|XP_016551768.1| PREDICTED: protein BRASSINAZOLE-RESISTANT 1-like [Capsicum annuum]	GO:0006355//regulation of transcription, DNA-templated;GO:0009742//brassinosteroid mediated signaling pathway;	-	GO:0003700//DNA-binding transcription factor activity;	ko04075(Plant hormone signal transduction)	BZR1
CA03g03180	-	virNOG03893	T	sp|Q9LRT1|Y3804_ARATH Probably inactive leucine-rich repeat receptor-like protein kinase At3g28040 OS=Arabidopsis thaliana GN=At3g28040 PE=2 SV=1	gi|1026040412|ref|XP_016566270.1| PREDICTED: probably inactive leucine-rich repeat receptor-like protein kinase At3g28040 [Capsicum annuum]	-	-	-	-	At3g28040
CA01g24940	-	virNOG02604;COG1132	QV	sp|Q7DM58|AB4C_ARATH ABC transporter C family member 4 OS=Arabidopsis thaliana GN=ABCC4 PE=1 SV=2	gi|1026018543|ref|XP_016541354.1| PREDICTED: ABC transporter C family member 14-like isoform X1 [Capsicum annuum]	-	-	-	-	ABCC4
CA06g25020	K01689	virNOG06901	G	sp|Q9ZW34|ENO3_ARATH Cytosolic enolase 3 OS=Arabidopsis thaliana GN=ENO3 PE=1 SV=1	gi|1026066616|ref|XP_016577722.1| PREDICTED: cytosolic enolase 3 [Capsicum annuum]	GO:0006096//glycolytic process;	GO:0005634//nucleus;GO:0000015//phosphopyruvate hydratase complex;	GO:0000287//magnesium ion binding;GO:0004634//phosphopyruvate hydratase activity;	ko03018(RNA degradation);ko00010(Glycolysis / Gluconeogenesis)	ENO3
CA01g03160	-	virNOG00538	T	sp|Q9LYP1|RBL3_ARATH RHOMBOID-like protein 3 OS=Arabidopsis thaliana GN=RBL3 PE=2 SV=1	gi|1026013843|ref|XP_016567475.1| PREDICTED: RHOMBOID-like protein 2 [Capsicum annuum]	-	-	-	-	RBL3
CA02g03210	K01578	virNOG33921;virNOG01011	G	sp|P12617|DCMC_ANSAN Malonyl-CoA decarboxylase, mitochondrial OS=Anser anser anser GN=MLYCD PE=1 SV=2	gi|1026023304|ref|XP_016557995.1| PREDICTED: malonyl-CoA decarboxylase, mitochondrial [Capsicum annuum]	-	-	-	ko04146(Peroxisome);ko00640(Propanoate metabolism);ko00410(beta-Alanine metabolism)	MLYCD
CA09g08480	-	strNOG01427;virNOG01407	O	sp|Q0WQ57|AUXI2_ARATH Auxilin-related protein 2 OS=Arabidopsis thaliana GN=At4g12770 PE=1 SV=1	gi|1026085715|ref|XP_016542071.1| PREDICTED: LOW QUALITY PROTEIN: auxilin-related protein 2-like [Capsicum annuum]	-	-	-	-	At4g12770
CA03g18410	-	NOG17960;COG1028;virNOG00303	QIR	sp|Q6RVV4|TIC32_PEA Short-chain dehydrogenase TIC 32, chloroplastic OS=Pisum sativum GN=TIC32 PE=1 SV=1	gi|1026036840|ref|XP_016564566.1| PREDICTED: short-chain dehydrogenase TIC 32, chloroplastic-like [Capsicum annuum]	-	-	-	-	TIC32
CA11g05980	K00799	virNOG07010;KOG0406;virNOG13766	O	sp|Q9FUS8|GSTUH_ARATH Glutathione S-transferase U17 OS=Arabidopsis thaliana GN=GSTU17 PE=2 SV=1	gi|1026098979|ref|XP_016548576.1| PREDICTED: glutathione S-transferase U17-like [Capsicum annuum]	-	-	-	ko00480(Glutathione metabolism)	GSTU17
CA08g06830	-	virNOG06213	S	sp|Q8L7L5|AHL11_ARATH AT-hook motif nuclear-localized protein 11 OS=Arabidopsis thaliana GN=AHL11 PE=2 SV=1	gi|1026077699|ref|XP_016538031.1| PREDICTED: AT-hook motif nuclear-localized protein 9 [Capsicum annuum] __gt;gi|1026077701|ref|XP_016538032.1| PREDICTED: AT-hook motif nuclear-localized protein 9 [Capsicum annuum] __gt;gi|1026077703|ref|XP_016538033.1| PREDICTED: AT-hook motif nuclear-localized protein 9 [Capsicum annuum] __gt;gi|1026077705|ref|XP_016538034.1| PREDICTED: AT-hook motif nuclear-lo…	-	-	-	-	AHL11
CA01g22190	-	virNOG00373	S	sp|F4JCY2|CSCL8_ARATH CSC1-like protein At3g54510 OS=Arabidopsis thaliana GN=At3g54510 PE=3 SV=1	gi|1026018071|ref|XP_016539524.1| PREDICTED: CSC1-like protein At3g54510 isoform X2 [Capsicum annuum]	-	-	-	-	At3g54510
CA07g03360	K09873	virNOG04666	G	sp|Q94CS9|TIP12_ORYSJ Probable aquaporin TIP1-2 OS=Oryza sativa subsp. japonica GN=TIP1-2 PE=2 SV=1	gi|1026054334|ref|XP_016571694.1| PREDICTED: probable aquaporin TIP1-2 [Capsicum annuum]	-	-	-	-	TIP1-2
CA03g00110	-	virNOG06340	G	sp|Q9SCV3|BGAL9_ARATH Beta-galactosidase 9 OS=Arabidopsis thaliana GN=BGAL9 PE=2 SV=1	gi|1026040576|ref|XP_016566354.1| PREDICTED: beta-galactosidase 9 isoform X1 [Capsicum annuum] __gt;gi|1026040578|ref|XP_016566355.1| PREDICTED: beta-galactosidase 9 isoform X1 [Capsicum annuum]	GO:0005975//carbohydrate metabolic process;	GO:0005774//vacuolar membrane;GO:0009505//plant-type cell wall;GO:0016021//integral component of membrane;	GO:0030246//carbohydrate binding;GO:0004565//beta-galactosidase activity;	-	BGAL9
CA03g33290	-	virNOG23046;virNOG04329	T	sp|Q9FF31|LRL21_ARATH LEAF RUST 10 DISEASE-RESISTANCE LOCUS RECEPTOR-LIKE PROTEIN KINASE-like 2.1 OS=Arabidopsis thaliana GN=LRK10L-2.1 PE=3 SV=1	gi|1026041226|ref|XP_016566695.1| PREDICTED: LEAF RUST 10 DISEASE-RESISTANCE LOCUS RECEPTOR-LIKE PROTEIN KINASE-like 1.2 [Capsicum annuum]	GO:0006468//protein phosphorylation;	GO:0016021//integral component of membrane;	GO:0004674//protein serine/threonine kinase activity;GO:0005524//ATP binding;GO:0030247//polysaccharide binding;	-	LRK10L-2.1
CA03g19620	K12827	virNOG11181	A	sp|Q9FG01|ATO_ARATH Splicing factor SF3a60 homolog OS=Arabidopsis thaliana GN=ATO PE=1 SV=1	gi|1026036521|ref|XP_016564416.1| PREDICTED: splicing factor 3A subunit 3 [Capsicum annuum]	GO:0000398//mRNA splicing, via spliceosome;	GO:0005681//spliceosomal complex;	GO:0003723//RNA binding;GO:0008270//zinc ion binding;	ko03040(Spliceosome)	ATO
CA09g01600	-	COG2124	Q	sp|P37121|C76A1_SOLME Cytochrome P450 76A1 (Fragment) OS=Solanum melongena GN=CYP76A1 PE=2 SV=1	gi|1026087441|ref|XP_016542868.1| PREDICTED: cytochrome P450 76A1-like [Capsicum annuum]	GO:0055114//obsolete oxidation-reduction process;	GO:0016021//integral component of membrane;	GO:0016705//oxidoreductase activity, acting on paired donors, with incorporation or reduction of molecular oxygen;GO:0020037//heme binding;GO:0005506//iron ion binding;GO:0004497//monooxygenase activity;	-	CYP76A1
CA08g01320	K16055	virNOG00839	G	sp|Q94AH8|TPS6_ARATH Alpha,alpha-trehalose-phosphate synthase [UDP-forming] 6 OS=Arabidopsis thaliana GN=TPS6 PE=1 SV=2	gi|1026076389|ref|XP_016537449.1| PREDICTED: alpha,alpha-trehalose-phosphate synthase [UDP-forming] 6 [Capsicum annuum] __gt;gi|1026076391|ref|XP_016537450.1| PREDICTED: alpha,alpha-trehalose-phosphate synthase [UDP-forming] 6 [Capsicum annuum] __gt;gi|1026076393|ref|XP_016537451.1| PREDICTED: alpha,alpha-trehalose-phosphate synthase [UDP-forming] 6 [Capsicum annuum]	GO:0005992//trehalose biosynthetic process;GO:0016311//dephosphorylation;	-	GO:0004805//trehalose-phosphatase activity;GO:0003825//alpha,alpha-trehalose-phosphate synthase (UDP-forming) activity;	ko00500(Starch and sucrose metabolism)	TPS6
CA02g26480	-	virNOG06296	S	sp|Q9LFT0|TBL19_ARATH Protein trichome birefringence-like 19 OS=Arabidopsis thaliana GN=TBL19 PE=3 SV=1	gi|1026008469|ref|XP_016555994.1| PREDICTED: protein trichome birefringence-like 19 [Capsicum annuum]	-	GO:0016021//integral component of membrane;	-	-	TBL19
CA04g06430	-	virNOG36792;virNOG23498;euNOG42247	R	sp|P82353|NLTP2_PRUAR Non-specific lipid-transfer protein 2 OS=Prunus armeniaca PE=1 SV=1	gi|1026051358|ref|XP_016570198.1| PREDICTED: non-specific lipid-transfer protein 2 [Capsicum annuum]	-	-	-	-	-
CA06g21360	K03363	virNOG03859	D	sp|Q9SZA4|CDC21_ARATH Cell division cycle 20.1, cofactor of APC complex OS=Arabidopsis thaliana GN=CDC20-1 PE=1 SV=1	gi|1026067363|ref|XP_016578118.1| PREDICTED: cell division cycle 20.2, cofactor of APC complex-like [Capsicum annuum]	GO:0050790//regulation of catalytic activity;	-	GO:0010997//anaphase-promoting complex binding;GO:0097027//ubiquitin-protein transferase activator activity;	ko04120(Ubiquitin mediated proteolysis)	CDC20-1
CA07g21110	K17822	virNOG08276	S	sp|Q96GG9|DCNL1_HUMAN DCN1-like protein 1 OS=Homo sapiens GN=DCUN1D1 PE=1 SV=1	gi|1026074516|ref|XP_016581595.1| PREDICTED: DCN1-like protein 1 isoform X2 [Capsicum annuum]	-	-	-	-	DCUN1D1
CA06g07410	K19983	virNOG04460	U	sp|Q9SX85|SEC3A_ARATH Exocyst complex component SEC3A OS=Arabidopsis thaliana GN=SEC3A PE=1 SV=1	gi|1026062831|ref|XP_016575794.1| PREDICTED: exocyst complex component SEC3A-like isoform X1 [Capsicum annuum] __gt;gi|1026062833|ref|XP_016575795.1| PREDICTED: exocyst complex component SEC3A-like isoform X1 [Capsicum annuum] __gt;gi|1026062835|ref|XP_016575796.1| PREDICTED: exocyst complex component SEC3A-like isoform X1 [Capsicum annuum] __gt;gi|1026062837|ref|XP_016575797.1| PREDICTED: exocys…	-	-	-	-	SEC3A
CA01g13310	K11982	virNOG09077	O	sp|O22197|RHC1A_ARATH Probable E3 ubiquitin-protein ligase RHC1A OS=Arabidopsis thaliana GN=RHC1A PE=2 SV=1	gi|1026016500|ref|XP_016578020.1| PREDICTED: E3 ubiquitin-protein ligase RING1-like [Capsicum annuum] __gt;gi|1026016502|ref|XP_016578027.1| PREDICTED: E3 ubiquitin-protein ligase RING1-like [Capsicum annuum]	-	-	-	-	RHC1A
CA06g22720	-	virNOG09152;NOG63250;KOG0773;virNOG07090	K	sp|Q9SJ56|BLH1_ARATH BEL1-like homeodomain protein 1 OS=Arabidopsis thaliana GN=BLH1 PE=1 SV=1	gi|1026067075|ref|XP_016577965.1| PREDICTED: BEL1-like homeodomain protein 1 [Capsicum annuum]	GO:0006355//regulation of transcription, DNA-templated;	GO:0005634//nucleus;	GO:0003677//DNA binding;	-	BLH1
CA03g22300	K15382	virNOG02611	R	sp|B8BKP4|SWT14_ORYSI Bidirectional sugar transporter SWEET14 OS=Oryza sativa subsp. indica GN=SWEET14 PE=2 SV=1	gi|1026041474|ref|XP_016566846.1| PREDICTED: bidirectional sugar transporter SWEET14-like [Capsicum annuum]	-	-	-	-	SWEET14
CA02g09130	K01052	virNOG02528	I	sp|Q67ZU1|LIP2_ARATH Triacylglycerol lipase 2 OS=Arabidopsis thaliana GN=LIP2 PE=2 SV=1	gi|1026025695|ref|XP_016559133.1| PREDICTED: triacylglycerol lipase 2 [Capsicum annuum]	-	-	-	ko00100(Steroid biosynthesis)	LIP2
CA12g14950	K02135	virNOG22965	C	sp|Q06450|ATP5E_IPOBA ATP synthase subunit epsilon, mitochondrial OS=Ipomoea batatas PE=1 SV=2	gi|1025051173|ref|XP_016447641.1| PREDICTED: ATP synthase subunit epsilon, mitochondrial-like [Nicotiana tabacum]	GO:0015986//ATP synthesis coupled proton transport;	GO:0000275//mitochondrial proton-transporting ATP synthase complex, catalytic sector F(1);	GO:0046933//proton-transporting ATP synthase activity, rotational mechanism;GO:0046961//proton-transporting ATPase activity, rotational mechanism;	ko00190(Oxidative phosphorylation)	-
CA12g16890	-	virNOG07184	S	sp|O48724|WEB1_ARATH Protein WEAK CHLOROPLAST MOVEMENT UNDER BLUE LIGHT 1 OS=Arabidopsis thaliana GN=WEB1 PE=1 SV=1	gi|1026103417|ref|XP_016550769.1| PREDICTED: protein WEAK CHLOROPLAST MOVEMENT UNDER BLUE LIGHT 1-like isoform X2 [Capsicum annuum]	-	-	-	-	WEB1
CA09g07090	-	virNOG20414;virNOG22684	R	sp|O82081|UCC1_ARATH Uclacyanin 1 OS=Arabidopsis thaliana GN=UCC1 PE=1 SV=1	gi|1026084471|ref|XP_016541524.1| PREDICTED: uclacyanin-3-like [Capsicum annuum]	-	-	-	-	UCC1
CA12g07230	-	-	-	sp|Q3E6P4|FB95_ARATH F-box protein At2g02240 OS=Arabidopsis thaliana GN=At2g02240 PE=2 SV=1	gi|1026104950|ref|XP_016551508.1| PREDICTED: putative F-box protein PP2-B12 [Capsicum annuum]	-	-	-	-	At2g02240
CA05g16550	-	virNOG22267;virNOG36745	S	sp|Q9LUV2|POP3_ARATH Stress-response A/B barrel domain-containing protein HS1 OS=Arabidopsis thaliana GN=HS1 PE=1 SV=1	gi|1026058345|ref|XP_016573568.1| PREDICTED: probable protein Pop3 [Capsicum annuum]	GO:0050832//defense response to fungus;GO:0042742//defense response to bacterium;	GO:0005829//cytosol;GO:0005886//plasma membrane;	-	-	HS1
CA06g01430	-	virNOG34783;virNOG16413	R	-	gi|1026063613|ref|XP_016576154.1| PREDICTED: uncharacterized protein LOC107873723 isoform X1 [Capsicum annuum]	-	-	-	-	-
CA06g04100	-	virNOG03343;virNOG30928	S	sp|O80638|WTR14_ARATH WAT1-related protein At2g39510 OS=Arabidopsis thaliana GN=At2g39510 PE=2 SV=1	gi|1026063042|ref|XP_016575883.1| PREDICTED: WAT1-related protein At2g39510-like isoform X1 [Capsicum annuum]	GO:0055085//transmembrane transport;	GO:0016021//integral component of membrane;	GO:0022857//transmembrane transporter activity;	-	At2g39510
CA04g15780	K03327	virNOG11537	S	sp|Q9FKQ1|DTX27_ARATH Protein DETOXIFICATION 27 OS=Arabidopsis thaliana GN=DTX27 PE=2 SV=1	gi|1026045907|ref|XP_016569137.1| PREDICTED: protein DETOXIFICATION 27-like [Capsicum annuum]	GO:0006855//xenobiotic transmembrane transport;	GO:0016021//integral component of membrane;	GO:0015297//antiporter activity;	-	DTX27
CA02g03240	K01578	virNOG01011	G	sp|P12617|DCMC_ANSAN Malonyl-CoA decarboxylase, mitochondrial OS=Anser anser anser GN=MLYCD PE=1 SV=2	gi|1026023304|ref|XP_016557995.1| PREDICTED: malonyl-CoA decarboxylase, mitochondrial [Capsicum annuum]	-	-	-	ko04146(Peroxisome);ko00640(Propanoate metabolism);ko00410(beta-Alanine metabolism)	MLYCD
CA09g09110	-	COG0515;virNOG04160;NOG39621	ST	sp|Q9LVM0|Y5830_ARATH Probable inactive receptor kinase At5g58300 OS=Arabidopsis thaliana GN=At5g58300 PE=2 SV=1	gi|1026085168|ref|XP_016541852.1| PREDICTED: probable inactive receptor kinase At5g58300 [Capsicum annuum]	-	-	-	-	At5g58300
CA03g32330	K10268	virNOG11458	R	sp|Q6BIN3|AMN1_DEBHA Antagonist of mitotic exit network protein 1 OS=Debaryomyces hansenii (strain ATCC 36239 / CBS 767 / JCM 1990 / NBRC 0083 / IGC 2968) GN=AMN1 PE=3 SV=2	gi|1026033503|ref|XP_016562929.1| PREDICTED: EIN3-binding F-box protein 2-like [Capsicum annuum]	-	-	-	-	AMN1
CA08g15240	-	virNOG27001;euNOG29607	S	-	gi|1021023777|gb|KZM81565.1| hypothetical protein DCAR_029178 [Daucus carota subsp. sativus]	-	-	-	-	-
CA03g30500	K01904	virNOG01869	H	sp|O24145|4CL1_TOBAC 4-coumarate--CoA ligase 1 OS=Nicotiana tabacum GN=4CL1 PE=2 SV=1	gi|1027854790|ref|NP_001311759.1| 4-coumarate--CoA ligase 1 [Capsicum annuum] __gt;gi|193290648|gb|ACF17632.1| putative 4-coumarate-CoA ligase 2 [Capsicum annuum]	GO:0009698//phenylpropanoid metabolic process;	-	GO:0016207//4-coumarate-CoA ligase activity;GO:0005524//ATP binding;	ko00940(Phenylpropanoid biosynthesis);ko00130(Ubiquinone and other terpenoid-quinone biosynthesis)	4CL1
CA08g18880	-	euNOG18049;euNOG21447;NOG142092;virNOG14867	SR	sp|Q9T0I5|PRP4_ARATH Proline-rich protein 4 OS=Arabidopsis thaliana GN=PRP4 PE=2 SV=1	gi|1026003014|ref|XP_016553366.1| PREDICTED: proline-rich protein 4-like [Capsicum annuum]	-	-	-	-	PRP4
CA07g06880	K14794	virNOG10996	S	-	gi|1026071471|ref|XP_016580098.1| PREDICTED: RRP12-like protein [Capsicum annuum] __gt;gi|1026071473|ref|XP_016580099.1| PREDICTED: RRP12-like protein [Capsicum annuum]	-	-	-	-	-
CA05g17120	-	-	-	sp|Q949S5|P2B11_ARATH F-box protein PP2-B11 OS=Arabidopsis thaliana GN=PP2B11 PE=1 SV=1	gi|1026058463|ref|XP_016573632.1| PREDICTED: F-box protein PP2-B10-like [Capsicum annuum]	-	-	-	-	PP2B11
CA03g30810	-	virNOG19220	S	sp|O26258|RUBR_METTH Probable rubredoxin OS=Methanothermobacter thermautotrophicus (strain ATCC 29096 / DSM 1053 / JCM 10044 / NBRC 100330 / Delta H) GN=MTH_155 PE=3 SV=1	gi|1026033736|ref|XP_016563044.1| PREDICTED: uncharacterized protein LOC107862105 [Capsicum annuum]	-	GO:0016021//integral component of membrane;	GO:0005506//iron ion binding;	-	MTH_155
CA08g15910	K01626	virNOG17233;virNOG05672	E	sp|Q00218|AROG_ARATH Phospho-2-dehydro-3-deoxyheptonate aldolase 2, chloroplastic OS=Arabidopsis thaliana GN=DHS2 PE=2 SV=2	gi|1026080043|ref|XP_016539263.1| PREDICTED: phospho-2-dehydro-3-deoxyheptonate aldolase 2, chloroplastic-like [Capsicum annuum]	GO:0009073//aromatic amino acid family biosynthetic process;	GO:0009534//chloroplast thylakoid;	GO:0003849//3-deoxy-7-phosphoheptulonate synthase activity;	ko00400(Phenylalanine, tyrosine and tryptophan biosynthesis)	DHS2
CA04g13540	-	virNOG04216	K	sp|Q39117|TGT2_ARATH Trihelix transcription factor GT-2 OS=Arabidopsis thaliana GN=GT-2 PE=2 SV=1	gi|1026046865|ref|XP_016569487.1| PREDICTED: trihelix transcription factor GT-2-like [Capsicum annuum]	-	-	-	-	GT-2
CA09g04770	K12492	virNOG11380	T	sp|Q9M354|AGD6_ARATH Probable ADP-ribosylation factor GTPase-activating protein AGD6 OS=Arabidopsis thaliana GN=AGD6 PE=1 SV=1	gi|1026086869|ref|XP_016542578.1| PREDICTED: probable ADP-ribosylation factor GTPase-activating protein AGD6 [Capsicum annuum]	GO:0043547//positive regulation of GTPase activity;	-	GO:0005096//GTPase activator activity;	ko04144(Endocytosis)	AGD6
CA02g01710	K19791	virNOG08331	Q	sp|Q00624|ASOL_BRANA L-ascorbate oxidase homolog OS=Brassica napus GN=Bp10 PE=2 SV=1	gi|1026025230|ref|XP_016558916.1| PREDICTED: L-ascorbate oxidase homolog [Capsicum annuum]	GO:0055114//obsolete oxidation-reduction process;	-	GO:0005507//copper ion binding;GO:0016491//oxidoreductase activity;	-	Bp10
CA02g18250	K00430	virNOG11780	G	sp|Q9SB81|PER42_ARATH Peroxidase 42 OS=Arabidopsis thaliana GN=PER42 PE=1 SV=2	gi|1026027735|ref|XP_016560122.1| PREDICTED: peroxidase 42 [Capsicum annuum]	GO:0055114//obsolete oxidation-reduction process;GO:0006979//response to oxidative stress;GO:0098869//cellular oxidant detoxification;GO:0042744//hydrogen peroxide catabolic process;	GO:0005576//extracellular region;	GO:0020037//heme binding;GO:0046872//metal ion binding;GO:0004601//peroxidase activity;	ko00940(Phenylpropanoid biosynthesis)	PER42
CA05g11660	-	virNOG00261;COG5078	O	sp|P35133|UBC10_ARATH Ubiquitin-conjugating enzyme E2 10 OS=Arabidopsis thaliana GN=UBC10 PE=1 SV=1	gi|460388869|ref|XP_004240086.1| PREDICTED: ubiquitin-conjugating enzyme E2 10 [Solanum lycopersicum] __gt;gi|565357482|ref|XP_006345570.1| PREDICTED: ubiquitin-conjugating enzyme E2 10-like [Solanum tuberosum] __gt;gi|970030602|ref|XP_015076585.1| PREDICTED: ubiquitin-conjugating enzyme E2 10-like [Solanum pennellii] __gt;gi|1026088356|ref|XP_016543308.1| PREDICTED: ubiquitin-conjugating enzyme …	-	-	GO:0005524//ATP binding;	-	UBC10
CA12g17470	-	virNOG31072	R	sp|Q9LJS0|RLP42_ARATH Receptor like protein 42 OS=Arabidopsis thaliana GN=RLP42 PE=1 SV=1	gi|1026105198|ref|XP_016551626.1| PREDICTED: LOW QUALITY PROTEIN: receptor-like protein 12 [Capsicum annuum]	-	-	-	-	RLP42
CA07g07110	-	NOG103696;KOG1192	SCG	sp|F8WKW8|UGT9_GARJA Beta-D-glucosyl crocetin beta-1,6-glucosyltransferase OS=Gardenia jasminoides GN=UGT94E5 PE=1 SV=1	gi|1026072140|ref|XP_016580407.1| PREDICTED: beta-D-glucosyl crocetin beta-1,6-glucosyltransferase-like [Capsicum annuum] __gt;gi|1026072142|ref|XP_016580408.1| PREDICTED: beta-D-glucosyl crocetin beta-1,6-glucosyltransferase-like [Capsicum annuum]	-	-	-	-	UGT94E5
CA01g15690	-	virNOG25285	R	sp|Q43495|108_SOLLC Protein 108 OS=Solanum lycopersicum PE=2 SV=1	gi|332692978|gb|AEE92794.1| LTP-like protein [Capsicum annuum]	-	-	-	-	-
CA02g02420	-	virNOG14134	I	sp|Q9FFE9|AAE6_ARATH Probable acyl-activating enzyme 6 OS=Arabidopsis thaliana GN=AAE6 PE=2 SV=1	gi|1026078606|ref|XP_016538510.1| PREDICTED: probable acyl-activating enzyme 6 [Capsicum annuum]	GO:0008152//metabolic process;	-	GO:0003824//catalytic activity;	-	AAE6
CA10g07030	K00965	virNOG07635	G	sp|Q9FK51|AGLUP_ARATH ADP-glucose phosphorylase OS=Arabidopsis thaliana GN=At5g18200 PE=1 SV=1	gi|1026093149|ref|XP_016545746.1| PREDICTED: ADP-glucose phosphorylase isoform X1 [Capsicum annuum]	GO:0080040//positive regulation of cellular response to phosphate starvation;GO:0006012//galactose metabolic process;	-	GO:0043531//ADP binding;GO:0008108//UDP-glucose:hexose-1-phosphate uridylyltransferase activity;GO:0008270//zinc ion binding;	ko00520(Amino sugar and nucleotide sugar metabolism);ko00052(Galactose metabolism)	At5g18200
CA11g00890	-	virNOG19144	S	sp|Q8LGG8|USPAL_ARATH Universal stress protein A-like protein OS=Arabidopsis thaliana GN=At3g01520 PE=1 SV=2	gi|1026005238|ref|XP_016554440.1| PREDICTED: universal stress protein A-like protein isoform X2 [Capsicum annuum]	-	-	-	-	At3g01520
CA12g20250	-	virNOG17919;virNOG21664;virNOG14290	T	-	gi|1026004384|ref|XP_016554020.1| PREDICTED: cyclin-dependent kinase inhibitor 4-like [Capsicum annuum]	GO:0009987//cellular process;	-	-	-	-
CA01g19520	-	virNOG11339	G	sp|Q9SDZ9|PPAF2_IPOBA Purple acid phosphatase 2 OS=Ipomoea batatas GN=PAP2 PE=1 SV=1	gi|1026081115|ref|XP_016539807.1| PREDICTED: purple acid phosphatase 2-like [Capsicum annuum]	GO:0016311//dephosphorylation;	-	GO:0046872//metal ion binding;GO:0003993//acid phosphatase activity;	-	PAP2
CA03g07080	K00547	virNOG00957	E	sp|Q9M1W4|HMT2_ARATH Homocysteine S-methyltransferase 2 OS=Arabidopsis thaliana GN=HMT-2 PE=1 SV=1	gi|1026039715|ref|XP_016565912.1| PREDICTED: homocysteine S-methyltransferase 2 [Capsicum annuum]	-	GO:0005886//plasma membrane;	-	ko00270(Cysteine and methionine metabolism)	HMT-2
CA12g01060	-	virNOG22144	R	sp|Q9T076|ENL2_ARATH Early nodulin-like protein 2 OS=Arabidopsis thaliana GN=At4g27520 PE=1 SV=1	gi|1026106160|ref|XP_016552093.1| PREDICTED: mavicyanin-like [Capsicum annuum]	-	-	-	-	At4g27520
CA03g10610	K11320	virNOG03922	R	sp|Q7X9V2|PIE1_ARATH Protein PHOTOPERIOD-INDEPENDENT EARLY FLOWERING 1 OS=Arabidopsis thaliana GN=PIE1 PE=1 SV=1	gi|1026038186|ref|XP_016565165.1| PREDICTED: protein PHOTOPERIOD-INDEPENDENT EARLY FLOWERING 1 [Capsicum annuum]	-	-	-	-	PIE1
CA07g06870	K14794	virNOG10996	S	sp|Q5ZKD5|RRP12_CHICK RRP12-like protein OS=Gallus gallus GN=RRP12 PE=2 SV=1	gi|1026071471|ref|XP_016580098.1| PREDICTED: RRP12-like protein [Capsicum annuum] __gt;gi|1026071473|ref|XP_016580099.1| PREDICTED: RRP12-like protein [Capsicum annuum]	-	-	-	-	RRP12
CA12g12570	K03696	virNOG10610	O	sp|P31542|CLPAB_SOLLC ATP-dependent Clp protease ATP-binding subunit ClpA homolog CD4B, chloroplastic OS=Solanum lycopersicum GN=CD4B PE=3 SV=1	gi|1026102452|ref|XP_016550293.1| PREDICTED: ATP-dependent Clp protease ATP-binding subunit ClpA homolog CD4B, chloroplastic [Capsicum annuum]	GO:0006508//proteolysis;	-	GO:0008233//peptidase activity;GO:0005524//ATP binding;	-	CD4B
CA11g09480	-	virNOG11093	R	sp|O36025|MPD2_SCHPO GYF domain-containing protein mpd2 OS=Schizosaccharomyces pombe (strain 972 / ATCC 24843) GN=mpd2 PE=1 SV=1	gi|1026096094|ref|XP_016547204.1| PREDICTED: uncharacterized protein LOC107847456 isoform X1 [Capsicum annuum]	-	-	-	-	mpd2
CA11g03330	K13379	virNOG00980	R	sp|Q9SC19|RGP1_SOLTU Probable UDP-arabinopyranose mutase 1 OS=Solanum tuberosum GN=UPTG1 PE=1 SV=2	gi|1026097196|ref|XP_016547747.1| PREDICTED: alpha-1,4-glucan-protein synthase [UDP-forming] 1 [Capsicum annuum]	GO:0033356//UDP-L-arabinose metabolic process;GO:0030244//cellulose biosynthetic process;GO:0009832//plant-type cell wall biogenesis;	GO:0005829//cytosol;GO:0005794//Golgi apparatus;	GO:0052691//UDP-arabinopyranose mutase activity;	ko00520(Amino sugar and nucleotide sugar metabolism)	UPTG1
CA02g27640	K00012	virNOG12190	G	sp|Q9LF33|UGDH3_ARATH UDP-glucose 6-dehydrogenase 3 OS=Arabidopsis thaliana GN=UGD3 PE=1 SV=1	gi|1026030151|ref|XP_016561326.1| PREDICTED: UDP-glucose 6-dehydrogenase 3-like [Capsicum annuum] __gt;gi|1026030153|ref|XP_016561327.1| PREDICTED: UDP-glucose 6-dehydrogenase 3-like [Capsicum annuum]	GO:0055114//obsolete oxidation-reduction process;	-	GO:0003979//UDP-glucose 6-dehydrogenase activity;GO:0051287//NAD binding;	ko00520(Amino sugar and nucleotide sugar metabolism);ko00053(Ascorbate and aldarate metabolism);ko00040(Pentose and glucuronate interconversions)	UGD3
CA08g15400	K12885	virNOG20127	A	sp|Q9LIN3|RZ1A_ARATH Glycine-rich RNA-binding protein RZ1A OS=Arabidopsis thaliana GN=RZ1A PE=1 SV=1	gi|1027852744|ref|NP_001311506.1| glycine-rich RNA-binding protein RZ1A [Capsicum annuum] __gt;gi|1026079894|ref|XP_016539184.1| PREDICTED: glycine-rich RNA-binding protein RZ1A [Capsicum annuum] __gt;gi|1026079896|ref|XP_016539185.1| PREDICTED: glycine-rich RNA-binding protein RZ1A [Capsicum annuum] __gt;gi|1026079898|ref|XP_016539186.1| PREDICTED: glycine-rich RNA-binding protein RZ1A [Capsicum…	-	-	GO:0000166//nucleotide binding;GO:0008270//zinc ion binding;GO:0003676//nucleic acid binding;	ko03040(Spliceosome)	RZ1A
CA06g10990	K18857	virNOG12359	Q	sp|P14675|ADH3_SOLTU Alcohol dehydrogenase 3 OS=Solanum tuberosum GN=ADH3 PE=2 SV=1	gi|1026061522|ref|XP_016575214.1| PREDICTED: alcohol dehydrogenase 1 [Capsicum annuum]	GO:0055114//obsolete oxidation-reduction process;	GO:0005737//cytoplasm;	GO:0004022//alcohol dehydrogenase (NAD+) activity;GO:0003979//UDP-glucose 6-dehydrogenase activity;GO:0008270//zinc ion binding;	ko00620(Pyruvate metabolism);ko00592(alpha-Linolenic acid metabolism);ko00350(Tyrosine metabolism);ko00071(Fatty acid degradation);ko00010(Glycolysis / Gluconeogenesis)	ADH3
CA08g02440	K07766	virNOG29968;virNOG19291	L	sp|Q9ZU95|NUD17_ARATH Nudix hydrolase 17, mitochondrial OS=Arabidopsis thaliana GN=NUDT17 PE=2 SV=1	gi|1026076465|ref|XP_016537487.1| PREDICTED: nudix hydrolase 18, mitochondrial-like [Capsicum annuum]	-	-	GO:0016787//hydrolase activity;	-	NUDT17
CA03g30000	K00026	virNOG00162	C	sp|Q9SN86|MDHP_ARATH Malate dehydrogenase, chloroplastic OS=Arabidopsis thaliana GN=At3g47520 PE=1 SV=1	gi|1026034152|ref|XP_016563241.1| PREDICTED: malate dehydrogenase, chloroplastic [Capsicum annuum] __gt;gi|1026034154|ref|XP_016563242.1| PREDICTED: malate dehydrogenase, chloroplastic [Capsicum annuum] __gt;gi|1026034156|ref|XP_016563243.1| PREDICTED: malate dehydrogenase, chloroplastic [Capsicum annuum] __gt;gi|1026034158|ref|XP_016563244.1| PREDICTED: malate dehydrogenase, chloroplastic [Capsi…	GO:0005975//carbohydrate metabolic process;GO:0055114//obsolete oxidation-reduction process;GO:0006108//malate metabolic process;	GO:0009507//chloroplast;	GO:0030060//L-malate dehydrogenase activity;	ko00710(Carbon fixation in photosynthetic organisms);ko00630(Glyoxylate and dicarboxylate metabolism);ko00620(Pyruvate metabolism);ko00270(Cysteine and methionine metabolism);ko00020(Citrate cycle (TCA cycle))	At3g47520
CA12g19550	K19825	virNOG06682	R	sp|Q9SLN8|DBR_TOBAC 2-alkenal reductase (NADP(+)-dependent) OS=Nicotiana tabacum GN=DBR PE=1 SV=1	gi|1026103799|ref|XP_016550969.1| PREDICTED: 2-alkenal reductase (NADP(+)-dependent)-like [Capsicum annuum]	GO:0055114//obsolete oxidation-reduction process;	-	GO:0008270//zinc ion binding;GO:0016491//oxidoreductase activity;	-	DBR
CA07g19000	-	KOG2288;virNOG01384	G	sp|A8MRC7|B3GT2_ARATH Probable beta-1,3-galactosyltransferase 2 OS=Arabidopsis thaliana GN=B3GALT2 PE=2 SV=1	gi|1026010186|ref|XP_016556804.1| PREDICTED: probable beta-1,3-galactosyltransferase 2 [Capsicum annuum]	GO:0006486//protein glycosylation;	GO:0016021//integral component of membrane;GO:0000139//Golgi membrane;	GO:0008378//galactosyltransferase activity;	-	B3GALT2
CA02g11900	K02541	virNOG10054	L	sp|Q9SX04|MCM32_MAIZE DNA replication licensing factor MCM3 homolog 2 OS=Zea mays GN=ROA2 PE=2 SV=1	gi|1026026504|ref|XP_016559524.1| PREDICTED: DNA replication licensing factor MCM3 homolog 2 isoform X1 [Capsicum annuum]	-	-	-	ko03030(DNA replication)	ROA2
CA03g26670	K14407	virNOG00112;KOG0108;strNOG00114	A	-	gi|1026034979|ref|XP_016563653.1| PREDICTED: cleavage stimulating factor 64 isoform X1 [Capsicum annuum] __gt;gi|1026034981|ref|XP_016563654.1| PREDICTED: cleavage stimulating factor 64 isoform X2 [Capsicum annuum]	-	-	-	ko03015(mRNA surveillance pathway)	-
CA03g13530	K09286	virNOG21432	K	sp|Q40478|ERF5_TOBAC Ethylene-responsive transcription factor 5 OS=Nicotiana tabacum GN=ERF5 PE=2 SV=1	gi|1026105252|ref|XP_016551652.1| PREDICTED: ethylene-responsive transcription factor 5-like [Capsicum annuum] __gt;gi|60459383|gb|AAX20037.1| ethylene responsive element binding protein C4 [Capsicum annuum]	GO:0006355//regulation of transcription, DNA-templated;GO:0050896//response to stimulus;	GO:0005634//nucleus;	GO:0003677//DNA binding;GO:0003700//DNA-binding transcription factor activity;	-	ERF5
CA12g07790	K13412	virNOG01312	T	sp|Q06850|CDPK1_ARATH Calcium-dependent protein kinase 1 OS=Arabidopsis thaliana GN=CPK1 PE=1 SV=1	gi|1026103574|ref|XP_016550851.1| PREDICTED: calcium-dependent protein kinase 1-like [Capsicum annuum]	GO:0006468//protein phosphorylation;	-	GO:0004674//protein serine/threonine kinase activity;GO:0005524//ATP binding;GO:0005509//calcium ion binding;	ko04626(Plant-pathogen interaction)	CPK1
CA12g09020	K20547	virNOG01205	G	sp|Q9FRV1|CHIA_SECCE Basic endochitinase A OS=Secale cereale GN=rsca PE=1 SV=1	gi|18478476|gb|AAL73184.1| antifungal protein [Capsicum annuum]	GO:0071704//organic substance metabolic process;	-	-	ko04016(MAPK signaling pathway - plant);ko00520(Amino sugar and nucleotide sugar metabolism)	rsca
CA01g24340	K01915	virNOG08307	E	sp|O22506|GLNA2_DAUCA Glutamine synthetase, chloroplastic OS=Daucus carota GN=GLN2 PE=2 SV=1	gi|1027854472|ref|NP_001311524.1| glutamine synthetase, chloroplastic [Capsicum annuum] __gt;gi|1026018489|ref|XP_016541181.1| PREDICTED: glutamine synthetase, chloroplastic [Capsicum annuum] __gt;gi|193290696|gb|ACF17656.1| putative glutamine synthase 2 [Capsicum annuum]	GO:0006542//glutamine biosynthetic process;	-	GO:0005524//ATP binding;GO:0004356//glutamate-ammonia ligase activity;	ko00910(Nitrogen metabolism);ko00630(Glyoxylate and dicarboxylate metabolism);ko00250(Alanine, aspartate and glutamate metabolism);ko00220(Arginine biosynthesis)	GLN2
CA08g17620	K05864	virNOG04456	O	sp|Q9C566|CYP40_ARATH Peptidyl-prolyl cis-trans isomerase CYP40 OS=Arabidopsis thaliana GN=CYP40 PE=2 SV=1	gi|1026080784|ref|XP_016539636.1| PREDICTED: peptidyl-prolyl cis-trans isomerase CYP40 [Capsicum annuum]	GO:0006457//protein folding;GO:0000413//protein peptidyl-prolyl isomerization;	-	GO:0003755//peptidyl-prolyl cis-trans isomerase activity;	-	CYP40
CA09g06830	-	virNOG04760	S	-	gi|1026073048|ref|XP_016580831.1| PREDICTED: sialidase isoform X1 [Capsicum annuum]	GO:0006979//response to oxidative stress;	-	-	-	-
CA02g04140	K08472	virNOG10109	S	sp|Q9SXB6|MLO2_ARATH MLO-like protein 2 OS=Arabidopsis thaliana GN=MLO2 PE=1 SV=1	gi|1026031695|ref|XP_016562045.1| PREDICTED: MLO-like protein 2 [Capsicum annuum]	GO:0006952//defense response;GO:0009607//response to biotic stimulus;	GO:0016021//integral component of membrane;	GO:0005516//calmodulin binding;	-	MLO2
CA05g06640	-	virNOG00877	R	sp|Q9ZUM0|C3H17_ARATH Zinc finger CCCH domain-containing protein 17 OS=Arabidopsis thaliana GN=At2g02160 PE=1 SV=1	gi|1026055915|ref|XP_016572470.1| PREDICTED: zinc finger CCCH domain-containing protein 17-like [Capsicum annuum]	-	-	GO:0046872//metal ion binding;	-	At2g02160
CA10g00760	K14778	virNOG02803	A	sp|Q9SA27|RH36_ARATH DEAD-box ATP-dependent RNA helicase 36 OS=Arabidopsis thaliana GN=RH36 PE=2 SV=1	gi|1026091609|ref|XP_016544998.1| PREDICTED: DEAD-box ATP-dependent RNA helicase 36 [Capsicum annuum]	GO:0006364//rRNA processing;GO:0009791//post-embryonic development;GO:0009561//megagametogenesis;GO:0010501//RNA secondary structure unwinding;	GO:0005634//nucleus;GO:0090406//pollen tube;	GO:0005524//ATP binding;GO:0003676//nucleic acid binding;	-	RH36
CA11g19150	-	virNOG06340	G	sp|Q9SCV4|BGAL8_ARATH Beta-galactosidase 8 OS=Arabidopsis thaliana GN=BGAL8 PE=2 SV=2	gi|1026096753|ref|XP_016547525.1| PREDICTED: beta-galactosidase 8 [Capsicum annuum]	GO:0005975//carbohydrate metabolic process;	GO:0005618//cell wall;GO:0016021//integral component of membrane;GO:0005773//vacuole;	GO:0030246//carbohydrate binding;GO:0004565//beta-galactosidase activity;	-	BGAL8
CA06g25800	K12761	virNOG06801	T	sp|O22932|CIPKB_ARATH CBL-interacting serine/threonine-protein kinase 11 OS=Arabidopsis thaliana GN=CIPK11 PE=1 SV=1	gi|1026066408|ref|XP_016577617.1| PREDICTED: CBL-interacting serine/threonine-protein kinase 11 [Capsicum annuum]	GO:0007165//signal transduction;GO:0006468//protein phosphorylation;	GO:0016021//integral component of membrane;	GO:0004674//protein serine/threonine kinase activity;GO:0005524//ATP binding;	-	CIPK11
CA02g15880	-	virNOG07151	O	-	gi|1026027224|ref|XP_016559880.1| PREDICTED: E3 ubiquitin-protein ligase RNF8-like [Capsicum annuum]	-	-	GO:0008270//zinc ion binding;	-	-
CA08g08370	K05391	virNOG15164;NOG210218;KOG0498;virNOG13812	TP	sp|O65717|CNGC1_ARATH Cyclic nucleotide-gated ion channel 1 OS=Arabidopsis thaliana GN=CNGC1 PE=1 SV=1	gi|1026078092|ref|XP_016538241.1| PREDICTED: cyclic nucleotide-gated ion channel 1-like [Capsicum annuum]	-	-	-	ko04626(Plant-pathogen interaction)	CNGC1
CA08g17790	-	virNOG25078;virNOG21415	K	-	gi|1026080823|ref|XP_016539656.1| PREDICTED: B3 domain-containing protein At4g34400-like [Capsicum annuum]	-	-	-	-	-
CA09g14500	K17839	virNOG04135	Q	sp|Q9SKX5|PAO2_ARATH Probable polyamine oxidase 2 OS=Arabidopsis thaliana GN=PAO2 PE=2 SV=1	gi|1026083800|ref|XP_016541237.1| PREDICTED: probable polyamine oxidase 2 isoform X1 [Capsicum annuum]	GO:0055114//obsolete oxidation-reduction process;	-	GO:0016491//oxidoreductase activity;	ko00770(Pantothenate and CoA biosynthesis);ko00410(beta-Alanine metabolism);ko00330(Arginine and proline metabolism)	PAO2
CA11g18810	K01674	virNOG00515	R	sp|Q8L817|ATCA7_ARATH Alpha carbonic anhydrase 7 OS=Arabidopsis thaliana GN=ACA7 PE=2 SV=1	gi|1026094943|ref|XP_016546697.1| PREDICTED: alpha carbonic anhydrase 7 [Capsicum annuum]	GO:0006730//one-carbon metabolic process;	-	GO:0004089//carbonate dehydratase activity;GO:0008270//zinc ion binding;	ko00910(Nitrogen metabolism)	ACA7
CA01g16710	-	virNOG16975;virNOG22882	S	sp|Q8VXU6|DI194_ARATH Protein DEHYDRATION-INDUCED 19 homolog 4 OS=Arabidopsis thaliana GN=DI19-4 PE=1 SV=1	gi|1026017462|ref|XP_016581791.1| PREDICTED: protein DEHYDRATION-INDUCED 19 homolog 4 [Capsicum annuum]	-	-	-	-	DI19-4
CA06g25630	K08059	virNOG08727	O	sp|Q499T2|GILT_RAT Gamma-interferon-inducible lysosomal thiol reductase OS=Rattus norvegicus GN=Ifi30 PE=2 SV=1	gi|1026066497|ref|XP_016577662.1| PREDICTED: gamma-interferon-inducible lysosomal thiol reductase isoform X1 [Capsicum annuum]	-	-	-	-	Ifi30
CA01g12000	-	virNOG21469;virNOG20489	R	sp|O64864|YLS3_ARATH Protein YLS3 OS=Arabidopsis thaliana GN=YLS3 PE=2 SV=1	gi|1026016040|ref|XP_016576318.1| PREDICTED: protein YLS3 [Capsicum annuum]	-	GO:0005634//nucleus;GO:0016021//integral component of membrane;	-	-	YLS3
CA10g19430	-	-	-	-	-	-	-	-	-	-
CA02g11230	-	virNOG13758;virNOG38986	TR	sp|Q9SCS8|HR2_ARATH RPW8-like protein 2 OS=Arabidopsis thaliana GN=HR2 PE=2 SV=1	gi|1026031684|ref|XP_016562039.1| PREDICTED: uncharacterized protein LOC107861188 [Capsicum annuum]	-	-	-	-	HR2
CA06g24560	-	virNOG05995	S	sp|Q9SNC6|PUB13_ARATH U-box domain-containing protein 13 OS=Arabidopsis thaliana GN=PUB13 PE=1 SV=1	gi|1026066732|ref|XP_016577785.1| PREDICTED: U-box domain-containing protein 13-like [Capsicum annuum]	GO:0016567//protein ubiquitination;	-	GO:0004842//ubiquitin-protein transferase activity;	-	PUB13
CA02g10180	-	KOG0504;virNOG12184	SR	sp|Q9LW29|AFB2_ARATH Protein AUXIN SIGNALING F-BOX 2 OS=Arabidopsis thaliana GN=AFB2 PE=1 SV=1	gi|1026025871|ref|XP_016559212.1| PREDICTED: uncharacterized protein LOC107858923 isoform X1 [Capsicum annuum]	-	-	-	-	AFB2
CA03g18680	-	virNOG25724	S	-	gi|1026043169|ref|XP_016567813.1| PREDICTED: uncharacterized protein LOC107866152 [Capsicum annuum] __gt;gi|1026043171|ref|XP_016567814.1| PREDICTED: uncharacterized protein LOC107866152 [Capsicum annuum]	-	-	-	-	-
CA04g17030	K09264	virNOG04380;NOG140570;KOG0014	K	sp|Q38840|AGL17_ARATH Agamous-like MADS-box protein AGL17 OS=Arabidopsis thaliana GN=AGL17 PE=1 SV=2	gi|1026004086|ref|XP_016553878.1| PREDICTED: MADS-box transcription factor 23-like isoform X1 [Capsicum annuum]	-	-	-	-	AGL17
CA05g06130	-	virNOG01821	R	-	gi|1026055787|ref|XP_016572408.1| PREDICTED: probable leucine-rich repeat receptor-like protein kinase At1g35710 [Capsicum annuum]	-	GO:0005618//cell wall;GO:0009506//plasmodesma;	-	-	-
CA05g03710	-	virNOG12319	K	sp|Q8L8A5|GIF1_ARATH GRF1-interacting factor 1 OS=Arabidopsis thaliana GN=GIF1 PE=1 SV=1	gi|1026055505|ref|XP_016572279.1| PREDICTED: GRF1-interacting factor 1-like isoform X1 [Capsicum annuum]	-	-	-	-	GIF1
CA06g12270	-	virNOG10058	R	-	gi|971580160|ref|XP_006363908.2| PREDICTED: uncharacterized protein LOC102598132 [Solanum tuberosum]	-	-	-	-	-
CA12g19720	K17361	NOG08647;virNOG02527	IR	sp|Q9Y305|ACOT9_HUMAN Acyl-coenzyme A thioesterase 9, mitochondrial OS=Homo sapiens GN=ACOT9 PE=1 SV=2	gi|1026003654|ref|XP_016553666.1| PREDICTED: acyl-coenzyme A thioesterase 9, mitochondrial-like [Capsicum annuum]	-	-	-	-	ACOT9
CA03g04530	-	virNOG13253	R	sp|P27061|PPA1_SOLLC Acid phosphatase 1 OS=Solanum lycopersicum GN=APS1 PE=2 SV=1	gi|1026003760|ref|XP_016553719.1| PREDICTED: acid phosphatase 1 [Capsicum annuum]	GO:0016311//dephosphorylation;	-	GO:0003993//acid phosphatase activity;	-	APS1
CA04g22720	K00700	virNOG05216	G	sp|P30924|GLGB_SOLTU 1,4-alpha-glucan-branching enzyme OS=Solanum tuberosum GN=SBE1 PE=2 SV=2	gi|1025342815|ref|XP_016508689.1| PREDICTED: 1,4-alpha-glucan-branching enzyme-like [Nicotiana tabacum]	GO:0005978//glycogen biosynthetic process;	-	GO:0043169//cation binding;GO:0004553//hydrolase activity, hydrolyzing O-glycosyl compounds;GO:0003844//1,4-alpha-glucan branching enzyme activity;	ko00500(Starch and sucrose metabolism)	SBE1
CA11g19050	K03526	virNOG03525	H	sp|F4K0E8|ISPG_ARATH 4-hydroxy-3-methylbut-2-en-1-yl diphosphate synthase (ferredoxin), chloroplastic OS=Arabidopsis thaliana GN=ISPG PE=1 SV=1	gi|1026096339|ref|XP_016547325.1| PREDICTED: 4-hydroxy-3-methylbut-2-en-1-yl diphosphate synthase (ferredoxin), chloroplastic [Capsicum annuum] __gt;gi|1026096341|ref|XP_016547326.1| PREDICTED: 4-hydroxy-3-methylbut-2-en-1-yl diphosphate synthase (ferredoxin), chloroplastic [Capsicum annuum] __gt;gi|1026096343|ref|XP_016547327.1| PREDICTED: 4-hydroxy-3-methylbut-2-en-1-yl diphosphate synthase (fe…	GO:0009862//systemic acquired resistance, salicylic acid mediated signaling pathway;GO:0019288//isopentenyl diphosphate biosynthetic process, methylerythritol 4-phosphate pathway;GO:0055114//obsolete oxidation-reduction process;GO:0016114//terpenoid biosynthetic process;GO:0009617//response to bacterium;	GO:0009941//chloroplast envelope;GO:0009570//chloroplast stroma;	GO:0005506//iron ion binding;GO:0051539//4 iron, 4 sulfur cluster binding;GO:0046429//4-hydroxy-3-methylbut-2-en-1-yl diphosphate synthase activity;	ko00900(Terpenoid backbone biosynthesis)	ISPG
CA06g24250	K07195	virNOG16311	U	sp|Q8VY27|E70H1_ARATH Exocyst complex component EXO70H1 OS=Arabidopsis thaliana GN=EXO70H1 PE=1 SV=1	gi|1026066781|ref|XP_016577810.1| PREDICTED: exocyst complex component EXO70A1-like [Capsicum annuum]	GO:0006887//exocytosis;	GO:0000145//exocyst;	-	-	EXO70H1
CA10g21880	-	virNOG15686	A	sp|Q15032|R3HD1_HUMAN R3H domain-containing protein 1 OS=Homo sapiens GN=R3HDM1 PE=1 SV=3	gi|1026089607|ref|XP_016543940.1| PREDICTED: uncharacterized protein LOC107843996 [Capsicum annuum]	-	-	GO:0003676//nucleic acid binding;	-	R3HDM1
CA02g22380	K01792	virNOG03472	G	sp|Q40784|AAPC_CENCI Putative glucose-6-phosphate 1-epimerase OS=Cenchrus ciliaris PE=2 SV=1	gi|1026028797|ref|XP_016560660.1| PREDICTED: putative glucose-6-phosphate 1-epimerase [Capsicum annuum]	GO:0005975//carbohydrate metabolic process;	GO:0048046//apoplast;GO:0009570//chloroplast stroma;	GO:0030246//carbohydrate binding;GO:0016853//isomerase activity;	ko00010(Glycolysis / Gluconeogenesis)	-
CA10g17330	-	virNOG21030	S	sp|P0DI50|CASP1_TOBAC Casparian strip membrane protein 1 OS=Nicotiana tabacum PE=2 SV=1	gi|1026091327|ref|XP_016544861.1| PREDICTED: casparian strip membrane protein 1 [Capsicum annuum]	-	GO:0016020//membrane;	-	-	-
CA02g15650	K18998	virNOG01524	K	sp|Q5YDB6|CPL1_ARATH RNA polymerase II C-terminal domain phosphatase-like 1 OS=Arabidopsis thaliana GN=CPL1 PE=1 SV=1	gi|1026027271|ref|XP_016559905.1| PREDICTED: RNA polymerase II C-terminal domain phosphatase-like 1 isoform X3 [Capsicum annuum]	-	-	-	-	CPL1
CA01g10200	-	virNOG10551	S	sp|Q8VZF6|EDR2L_ARATH Protein ENHANCED DISEASE RESISTANCE 2-like OS=Arabidopsis thaliana GN=EDR2L PE=2 SV=1	gi|1026015580|ref|XP_016574515.1| PREDICTED: protein ENHANCED DISEASE RESISTANCE 2-like [Capsicum annuum]	-	-	-	-	EDR2L
CA02g19690	-	virNOG04739	S	sp|Q9LTZ9|GALS2_ARATH Galactan beta-1,4-galactosyltransferase GALS2 OS=Arabidopsis thaliana GN=GALS2 PE=2 SV=1	gi|1026028112|ref|XP_016560313.1| PREDICTED: galactan beta-1,4-galactosyltransferase GALS3-like [Capsicum annuum]	-	-	-	-	GALS2
CA02g18350	K05359	virNOG03269	E	sp|Q9SA96|AROD1_ARATH Arogenate dehydratase/prephenate dehydratase 1, chloroplastic OS=Arabidopsis thaliana GN=ADT1 PE=1 SV=1	gi|1026027748|ref|XP_016560129.1| PREDICTED: arogenate dehydratase/prephenate dehydratase 1, chloroplastic [Capsicum annuum]	GO:0009094//L-phenylalanine biosynthetic process;	GO:0009570//chloroplast stroma;	GO:0004664//prephenate dehydratase activity;GO:0016597//amino acid binding;GO:0047769//arogenate dehydratase activity;	ko00400(Phenylalanine, tyrosine and tryptophan biosynthesis)	ADT1
CA08g00260	-	KOG4658;NOG47299	TR	sp|Q6L406|R1B19_SOLDE Putative late blight resistance protein homolog R1B-19 OS=Solanum demissum GN=R1B-19 PE=5 SV=2	gi|971562213|ref|XP_015167139.1| PREDICTED: putative late blight resistance protein homolog R1A-3 isoform X1 [Solanum tuberosum]	-	-	-	-	R1B-19
CA09g02750	K08770	virNOG06759	O	sp|P0CG83|UBIQP_HORVU Polyubiquitin (Fragment) OS=Hordeum vulgare PE=2 SV=1	gi|242062832|ref|XP_002452705.1| hypothetical protein SORBIDRAFT_04g031060 [Sorghum bicolor] __gt;gi|241932536|gb|EES05681.1| hypothetical protein SORBI_004G273300 [Sorghum bicolor]	-	GO:0005737//cytoplasm;	-	ko04120(Ubiquitin mediated proteolysis)	-
CA08g11250	-	virNOG02858	O	sp|Q9FH28|DNJ49_ARATH Chaperone protein dnaJ 49 OS=Arabidopsis thaliana GN=ATJ49 PE=2 SV=2	gi|1026078584|ref|XP_016538500.1| PREDICTED: uncharacterized protein LOC107839502 [Capsicum annuum]	-	-	-	-	ATJ49
CA02g26450	-	virNOG11396	S	sp|Q9LFT0|TBL19_ARATH Protein trichome birefringence-like 19 OS=Arabidopsis thaliana GN=TBL19 PE=3 SV=1	gi|1026008499|ref|XP_016556009.1| PREDICTED: protein trichome birefringence-like 19 [Capsicum annuum]	-	-	-	-	TBL19
CA04g21990	-	virNOG26009	S	-	gi|1026044356|ref|XP_016568354.1| PREDICTED: kinesin-related protein 12-like [Capsicum annuum]	-	-	-	-	-
CA06g12830	K03115	COG5041;virNOG03148	TDK	-	gi|1026061196|ref|XP_016575051.1| PREDICTED: casein kinase II subunit beta-3-like isoform X1 [Capsicum annuum]	GO:0045859//regulation of protein kinase activity;	GO:0005956//protein kinase CK2 complex;	GO:0019887//protein kinase regulator activity;	ko04712(Circadian rhythm - plant);ko03008(Ribosome biogenesis in eukaryotes)	-
CA10g20920	K00208	virNOG05610	R	sp|Q9SLA8|FABI_ARATH Enoyl-[acyl-carrier-protein] reductase [NADH], chloroplastic OS=Arabidopsis thaliana GN=MOD1 PE=1 SV=1	gi|1027856978|ref|NP_001311545.1| enoyl-[acyl-carrier-protein] reductase [NADH] 1, chloroplastic-like [Capsicum annuum] __gt;gi|1026089482|ref|XP_016543876.1| PREDICTED: enoyl-[acyl-carrier-protein] reductase [NADH] 1, chloroplastic-like [Capsicum annuum] __gt;gi|193290684|gb|ACF17650.1| putative enoyl-acyl-carrier-protein reductase [Capsicum annuum]	-	-	-	ko00780(Biotin metabolism);ko00061(Fatty acid biosynthesis)	MOD1
CA09g18710	-	-	-	-	gi|1026083630|ref|XP_016541151.1| PREDICTED: glycine-rich cell wall structural protein-like [Capsicum annuum]	-	-	-	-	-
CA04g01810	-	KOG0619;virNOG08978	TR	sp|C0LGG4|Y1518_ARATH Probable LRR receptor-like serine/threonine-protein kinase At1g51860 OS=Arabidopsis thaliana GN=At1g51860 PE=2 SV=2	gi|1026052134|ref|XP_016570514.1| PREDICTED: putative leucine-rich repeat receptor-like serine/threonine-protein kinase At2g14440 [Capsicum annuum]	-	GO:0016021//integral component of membrane;	-	-	At1g51860
CA12g14050	K15111	virNOG01749	C	sp|Q94AG6|SAMC1_ARATH S-adenosylmethionine carrier 1, chloroplastic/mitochondrial OS=Arabidopsis thaliana GN=SAMC1 PE=1 SV=1	gi|1026105664|ref|XP_016551860.1| PREDICTED: S-adenosylmethionine carrier 1, chloroplastic/mitochondrial-like isoform X1 [Capsicum annuum]	GO:0055085//transmembrane transport;	GO:0016021//integral component of membrane;	-	-	SAMC1
CA11g03100	-	virNOG04348	O	-	gi|1026011743|ref|XP_016557531.1| PREDICTED: uncharacterized protein LOC107857104 isoform X1 [Capsicum annuum]	-	GO:0016021//integral component of membrane;	-	-	-
CA02g27260	-	virNOG05950	R	sp|Q9FW03|MES11_ARATH Putative methylesterase 11, chloroplastic OS=Arabidopsis thaliana GN=MES11 PE=2 SV=1	gi|1026030087|ref|XP_016561295.1| PREDICTED: putative methylesterase 11, chloroplastic [Capsicum annuum]	-	-	-	-	MES11
CA01g02530	K01951	virNOG01775	F	sp|Q2IV75|GUAA_RHOP2 GMP synthase [glutamine-hydrolyzing] OS=Rhodopseudomonas palustris (strain HaA2) GN=guaA PE=3 SV=1	gi|1026013735|ref|XP_016567152.1| PREDICTED: GMP synthase [glutamine-hydrolyzing] [Capsicum annuum]	GO:0006177//GMP biosynthetic process;	GO:0005829//cytosol;	GO:0003922//GMP synthase (glutamine-hydrolyzing) activity;GO:0005524//ATP binding;GO:0016462//pyrophosphatase activity;	ko00230(Purine metabolism)	guaA
CA09g14280	-	KOG4658	T	sp|Q6L400|R1B16_SOLDE Putative late blight resistance protein homolog R1B-16 OS=Solanum demissum GN=R1B-16 PE=3 SV=1	gi|1025066556|ref|XP_016450934.1| PREDICTED: putative late blight resistance protein homolog R1B-23 [Nicotiana tabacum]	-	-	-	-	R1B-16
CA01g10390	-	virNOG09830	D	sp|O64642|URT1_ARATH UTP:RNA uridylyltransferase 1 OS=Arabidopsis thaliana GN=URT1 PE=1 SV=2	gi|1026015619|ref|XP_016574627.1| PREDICTED: UTP:RNA uridylyltransferase 1 isoform X1 [Capsicum annuum]	-	-	-	-	URT1
CA08g07620	K12412	virNOG20635;virNOG18875;virNOG21564;KOG0014	K	sp|Q4PSU4|AGL61_ARATH Agamous-like MADS-box protein AGL61 OS=Arabidopsis thaliana GN=AGL61 PE=1 SV=1	gi|1026077877|ref|XP_016538126.1| PREDICTED: agamous-like MADS-box protein AGL61 [Capsicum annuum]	GO:0006355//regulation of transcription, DNA-templated;	GO:0005634//nucleus;	GO:0003677//DNA binding;GO:0046983//protein dimerization activity;	-	AGL61
CA10g09020	-	virNOG19294;virNOG21283	V	sp|P91850|MIFH_BRUMA Macrophage migration inhibitory factor homolog OS=Brugia malayi GN=Bm1_28435 PE=3 SV=4	gi|1026093662|ref|XP_016545961.1| PREDICTED: macrophage migration inhibitory factor homolog [Capsicum annuum]	-	GO:0009507//chloroplast;	-	-	Bm1_28435
CA01g23970	-	virNOG00655	A	sp|F4JKK0|SUD1_ARATH Probable E3 ubiquitin ligase SUD1 OS=Arabidopsis thaliana GN=SUD1 PE=1 SV=1	gi|1026017024|ref|XP_016579898.1| PREDICTED: uncharacterized protein LOC107877712 [Capsicum annuum] __gt;gi|1026017026|ref|XP_016579905.1| PREDICTED: uncharacterized protein LOC107877712 [Capsicum annuum]	-	GO:0016021//integral component of membrane;	GO:0008270//zinc ion binding;	-	SUD1
CA06g17380	K13447	virNOG02879;virNOG25799	QP	sp|Q2HXK9|RBOHD_SOLTU Respiratory burst oxidase homolog protein D OS=Solanum tuberosum GN=RBOHD PE=1 SV=2	gi|1026067966|ref|XP_016578428.1| PREDICTED: respiratory burst oxidase homolog protein D-like [Capsicum annuum]	-	-	-	ko04626(Plant-pathogen interaction);ko04016(MAPK signaling pathway - plant)	RBOHD
CA11g15770	-	virNOG00335	R	sp|Q8VWF6|SSL3_ARATH Protein STRICTOSIDINE SYNTHASE-LIKE 3 OS=Arabidopsis thaliana GN=SSL3 PE=2 SV=1	gi|1026098910|ref|XP_016548539.1| PREDICTED: protein STRICTOSIDINE SYNTHASE-LIKE 3-like [Capsicum annuum]	-	-	-	-	SSL3
CA09g15760	-	virNOG06886	R	sp|Q9SN46|LRX5_ARATH Leucine-rich repeat extensin-like protein 5 OS=Arabidopsis thaliana GN=LRX5 PE=2 SV=2	gi|1026082554|ref|XP_016540540.1| PREDICTED: leucine-rich repeat extensin-like protein 4 [Capsicum annuum]	-	-	-	-	LRX5
CA01g27640	K10256	virNOG02312	I	sp|Q84VT2|FAD12_PUNGR Delta(12)-acyl-lipid-desaturase OS=Punica granatum GN=FAD12 PE=2 SV=2	gi|1026015962|ref|XP_016576045.1| PREDICTED: delta(12)-acyl-lipid-desaturase-like [Capsicum annuum] __gt;gi|1026015964|ref|XP_016576054.1| PREDICTED: delta(12)-acyl-lipid-desaturase-like [Capsicum annuum]	GO:0055114//obsolete oxidation-reduction process;GO:0006629//lipid metabolic process;	GO:0016021//integral component of membrane;	GO:0016717//oxidoreductase activity, acting on paired donors, with oxidation of a pair of donors resulting in the reduction of molecular oxygen to two molecules of water;	ko01040(Biosynthesis of unsaturated fatty acids)	FAD12
CA01g01210	K14496	virNOG01560	R	sp|Q84MC7|PYL9_ARATH Abscisic acid receptor PYL9 OS=Arabidopsis thaliana GN=PYL9 PE=1 SV=1	gi|1026008069|ref|XP_016555804.1| PREDICTED: abscisic acid receptor PYL9-like [Capsicum annuum]	-	-	-	ko04075(Plant hormone signal transduction);ko04016(MAPK signaling pathway - plant)	PYL9
CA03g20610	-	virNOG10091	Q	sp|Q9SRQ1|C89A9_ARATH Cytochrome P450 89A9 OS=Arabidopsis thaliana GN=CYP89A9 PE=2 SV=1	gi|1027858606|ref|NP_001311773.1| cytochrome P450 89A2-like [Capsicum annuum] __gt;gi|71897452|gb|AAZ52550.1| cytochrome P450 [Capsicum annuum]	GO:0055114//obsolete oxidation-reduction process;	GO:0016021//integral component of membrane;	GO:0016705//oxidoreductase activity, acting on paired donors, with incorporation or reduction of molecular oxygen;GO:0020037//heme binding;GO:0005506//iron ion binding;GO:0004497//monooxygenase activity;	-	CYP89A9
CA08g01500	-	virNOG13021	R	sp|Q9ZU96|Y2168_ARATH Ankyrin repeat-containing protein At2g01680 OS=Arabidopsis thaliana GN=At2g01680 PE=2 SV=1	gi|1026076353|ref|XP_016537430.1| PREDICTED: ankyrin repeat-containing protein At2g01680 [Capsicum annuum] __gt;gi|1026076355|ref|XP_016537431.1| PREDICTED: ankyrin repeat-containing protein At2g01680 [Capsicum annuum]	-	GO:0016021//integral component of membrane;GO:0005886//plasma membrane;	-	-	At2g01680
CA03g35240	-	virNOG03279	O	sp|Q9LVJ1|SBT14_ARATH Subtilisin-like protease SBT1.4 OS=Arabidopsis thaliana GN=SBT1.4 PE=2 SV=1	gi|1026032554|ref|XP_016562463.1| PREDICTED: subtilisin-like protease SBT1.4 [Capsicum annuum]	GO:0006508//proteolysis;	-	GO:0004252//serine-type endopeptidase activity;	-	SBT1.4
CA02g00370	K14709	virNOG11346	P	sp|Q38856|IRT1_ARATH Fe(2+) transport protein 1 OS=Arabidopsis thaliana GN=IRT1 PE=1 SV=2	gi|1026026016|ref|XP_016559285.1| PREDICTED: fe(2+) transport protein 1-like [Capsicum annuum]	GO:0071577//zinc ion transmembrane transport;	GO:0016021//integral component of membrane;GO:0005886//plasma membrane;	GO:0005385//zinc ion transmembrane transporter activity;	-	IRT1
CA10g00440	-	virNOG00647	T	sp|Q9LK35|THE1_ARATH Receptor-like protein kinase THESEUS 1 OS=Arabidopsis thaliana GN=THE1 PE=1 SV=1	gi|1026092031|ref|XP_016545197.1| PREDICTED: receptor-like protein kinase THESEUS 1 [Capsicum annuum]	-	-	-	-	THE1
CA02g14350	-	virNOG11632	T	sp|O80888|M3K17_ARATH Mitogen-activated protein kinase kinase kinase 17 OS=Arabidopsis thaliana GN=MAPKKK17 PE=1 SV=1	gi|1026032051|ref|XP_016562215.1| PREDICTED: mitogen-activated protein kinase kinase kinase NPK1-like [Capsicum annuum]	GO:0006468//protein phosphorylation;	-	GO:0004674//protein serine/threonine kinase activity;GO:0005524//ATP binding;	-	MAPKKK17
CA01g19820	K02155	COG0636;virNOG08834	C	sp|P0DH92|VATL1_ARATH V-type proton ATPase subunit c1 OS=Arabidopsis thaliana GN=VHA-c1 PE=2 SV=1	gi|697098256|ref|XP_009625822.1| PREDICTED: V-type proton ATPase subunit c1 [Nicotiana tomentosiformis] __gt;gi|1026081194|ref|XP_016539849.1| PREDICTED: V-type proton ATPase subunit c1 [Capsicum annuum] __gt;gi|1026104733|ref|XP_016551410.1| PREDICTED: V-type proton ATPase subunit c1 [Capsicum annuum]	-	GO:0005774//vacuolar membrane;GO:0033179//proton-transporting V-type ATPase, V0 domain;GO:0016021//integral component of membrane;	GO:0015078//proton transmembrane transporter activity;	ko04145(Phagosome);ko00190(Oxidative phosphorylation)	VHA-c1
CA09g02880	K09645	virNOG04477	O	sp|Q9M9Q6|SCP50_ARATH Serine carboxypeptidase-like 50 OS=Arabidopsis thaliana GN=SCPL50 PE=2 SV=1	gi|1026083383|ref|XP_016541028.1| PREDICTED: serine carboxypeptidase-like 50 [Capsicum annuum]	GO:0006508//proteolysis;	-	GO:0004185//serine-type carboxypeptidase activity;	-	SCPL50
CA05g16700	-	virNOG17870	S	sp|O42877|FCF2_SCHPO rRNA-processing protein fcf2 OS=Schizosaccharomyces pombe (strain 972 / ATCC 24843) GN=fcf2 PE=3 SV=1	gi|1026058383|ref|XP_016573587.1| PREDICTED: rRNA-processing protein fcf2-like [Capsicum annuum]	-	-	-	-	fcf2
CA12g06420	-	virNOG12443	R	sp|Q5SR56|MF14B_HUMAN Hippocampus abundant transcript-like protein 1 OS=Homo sapiens GN=MFSD14B PE=2 SV=3	gi|1026102988|ref|XP_016550555.1| PREDICTED: hippocampus abundant transcript-like protein 1 isoform X1 [Capsicum annuum]	GO:0055085//transmembrane transport;	GO:0016021//integral component of membrane;	GO:0005215//transporter activity;	-	MFSD14B
CA03g11950	-	virNOG05570	R	sp|Q9FJU9|E1313_ARATH Glucan endo-1,3-beta-glucosidase 13 OS=Arabidopsis thaliana GN=At5g56590 PE=1 SV=1	gi|1026038152|ref|XP_016565149.1| PREDICTED: glucan endo-1,3-beta-glucosidase 13-like [Capsicum annuum]	GO:0005975//carbohydrate metabolic process;	-	GO:0004553//hydrolase activity, hydrolyzing O-glycosyl compounds;	-	At5g56590
CA06g24370	-	virNOG14638	S	sp|Q9LX14|UFC_ARATH Protein UPSTREAM OF FLC OS=Arabidopsis thaliana GN=UFC PE=2 SV=1	gi|1026066754|ref|XP_016577796.1| PREDICTED: protein UPSTREAM OF FLC-like [Capsicum annuum]	-	-	-	-	UFC
CA05g00850	-	virNOG09355	P	sp|Q8L709|CHX28_ARATH Cation/H(+) antiporter 28 OS=Arabidopsis thaliana GN=CHX28 PE=2 SV=2	gi|1026060007|ref|XP_016574499.1| PREDICTED: cation/H(+) antiporter 28 [Capsicum annuum]	-	-	-	-	CHX28
CA03g31660	K01213	virNOG08086	R	sp|Q94AJ5|PGLR5_ARATH Probable polygalacturonase At1g80170 OS=Arabidopsis thaliana GN=At1g80170 PE=1 SV=1	gi|1026033291|ref|XP_016562831.1| PREDICTED: probable polygalacturonase At1g80170 [Capsicum annuum]	GO:0005975//carbohydrate metabolic process;GO:0071555//cell wall organization;	GO:0005576//extracellular region;	GO:0004650//polygalacturonase activity;	ko00040(Pentose and glucuronate interconversions)	At1g80170
CA01g03410	-	virNOG22802	K	sp|Q9CAN9|ERF26_ARATH Ethylene-responsive transcription factor ERF026 OS=Arabidopsis thaliana GN=ERF026 PE=2 SV=1	gi|1026013884|ref|XP_016567672.1| PREDICTED: ethylene-responsive transcription factor ERF027-like [Capsicum annuum]	GO:0006355//regulation of transcription, DNA-templated;	GO:0005634//nucleus;	GO:0003677//DNA binding;GO:0003700//DNA-binding transcription factor activity;	-	ERF026
CA06g19490	K18875	virNOG13660	R	sp|Q9SU72|EDS1C_ARATH Protein EDS1 OS=Arabidopsis thaliana GN=EDS1 PE=1 SV=1	gi|1026067742|ref|XP_016578314.1| PREDICTED: protein EDS1-like [Capsicum annuum]	-	-	-	ko04626(Plant-pathogen interaction)	EDS1
CA09g09770	-	virNOG11384	S	-	gi|1026085235|ref|XP_016541877.1| PREDICTED: uncharacterized protein LOC107842505 [Capsicum annuum] __gt;gi|1026085237|ref|XP_016541878.1| PREDICTED: uncharacterized protein LOC107842505 [Capsicum annuum]	-	-	-	-	-
CA08g14550	-	virNOG02548	T	sp|O04086|Y1105_ARATH Probable receptor-like protein kinase At1g11050 OS=Arabidopsis thaliana GN=At1g11050 PE=2 SV=1	gi|1026079685|ref|XP_016539081.1| PREDICTED: probable receptor-like protein kinase At1g11050 [Capsicum annuum]	GO:0006468//protein phosphorylation;	GO:0016021//integral component of membrane;	GO:0004674//protein serine/threonine kinase activity;GO:0005524//ATP binding;	-	At1g11050
CA08g00170	K15777	virNOG08916	S	sp|Q70FG7|DODA_BETVU 4,5-DOPA dioxygenase extradiol OS=Beta vulgaris GN=DODA PE=1 SV=1	gi|1026019479|ref|XP_016545117.1| PREDICTED: 4,5-DOPA dioxygenase extradiol-like [Capsicum annuum]	GO:0006725//cellular aromatic compound metabolic process;GO:0055114//obsolete oxidation-reduction process;	-	GO:0016701//oxidoreductase activity, acting on single donors with incorporation of molecular oxygen;GO:0008270//zinc ion binding;GO:0008198//ferrous iron binding;	ko00965(Betalain biosynthesis)	DODA
CA03g32210	K02937	virNOG09301	J	sp|Q9SAI5|RL71_ARATH 60S ribosomal protein L7-1 OS=Arabidopsis thaliana GN=RPL7A PE=2 SV=1	gi|1026033449|ref|XP_016562907.1| PREDICTED: 60S ribosomal protein L7-1 [Capsicum annuum]	-	-	-	ko03010(Ribosome)	RPL7A
CA08g16960	-	virNOG04452;virNOG05172	SR	sp|Q9XIC7|SERK2_ARATH Somatic embryogenesis receptor kinase 2 OS=Arabidopsis thaliana GN=SERK2 PE=1 SV=1	gi|1026080422|ref|XP_016539457.1| PREDICTED: somatic embryogenesis receptor kinase 2-like [Capsicum annuum]	-	-	-	-	SERK2
CA10g17390	-	virNOG18016	K	sp|Q8GYJ2|Y2608_ARATH B3 domain-containing protein At2g36080 OS=Arabidopsis thaliana GN=ARF31 PE=2 SV=1	gi|1026088887|ref|XP_016543554.1| PREDICTED: B3 domain-containing protein At2g36080 [Capsicum annuum]	-	-	-	-	ARF31
CA01g27380	K03115	virNOG03148	TDK	sp|O80507|CSK2E_ARATH Putative casein kinase II subunit beta-4 OS=Arabidopsis thaliana GN=CKB4 PE=1 SV=1	gi|1026019258|ref|XP_016544383.1| PREDICTED: putative casein kinase II subunit beta-4 [Capsicum annuum]	GO:0045859//regulation of protein kinase activity;	GO:0005956//protein kinase CK2 complex;	GO:0016301//kinase activity;GO:0019887//protein kinase regulator activity;	ko04712(Circadian rhythm - plant);ko03008(Ribosome biogenesis in eukaryotes)	CKB4
CA03g16130	K05282	COG3491;virNOG16188	QR	sp|Q39110|GAOX1_ARATH Gibberellin 20 oxidase 1 OS=Arabidopsis thaliana GN=GA20OX1 PE=2 SV=2	gi|1026037211|ref|XP_016564734.1| PREDICTED: gibberellin 20 oxidase 1-like [Capsicum annuum]	GO:0055114//obsolete oxidation-reduction process;	-	GO:0005506//iron ion binding;GO:0016491//oxidoreductase activity;	ko00904(Diterpenoid biosynthesis)	GA20OX1
CA03g18550	-	virNOG19101	R	-	gi|1026036816|ref|XP_016564554.1| PREDICTED: protein SRC2 homolog [Capsicum annuum]	-	-	-	-	-
CA07g04380	-	virNOG00543;NOG158080	S	-	gi|1026071153|ref|XP_016579964.1| PREDICTED: nuclear pore complex protein NUP1 isoform X1 [Capsicum annuum]	-	-	-	-	-
CA03g15570	-	virNOG02156	A	sp|Q3SX41|LC7L3_BOVIN Luc7-like protein 3 OS=Bos taurus GN=LUC7L3 PE=2 SV=1	gi|1026037518|ref|XP_016564867.1| PREDICTED: luc7-like protein 3 [Capsicum annuum] __gt;gi|1026037524|ref|XP_016564868.1| PREDICTED: luc7-like protein 3 [Capsicum annuum] __gt;gi|1026037526|ref|XP_016564869.1| PREDICTED: luc7-like protein 3 [Capsicum annuum]	GO:0006376//mRNA splice site selection;	GO:0005685//U1 snRNP;	GO:0003729//mRNA binding;	-	LUC7L3
CA03g06510	K10046	virNOG08169	G	sp|A3C4S4|GME1_ORYSJ GDP-mannose 3,5-epimerase 1 OS=Oryza sativa subsp. japonica GN=GME-1 PE=1 SV=1	gi|1026041032|ref|XP_016566587.1| PREDICTED: GDP-mannose 3,5-epimerase 2 [Capsicum annuum]	-	-	GO:0047918//GDP-mannose 3,5-epimerase activity;GO:0050662//obsolete coenzyme binding;	ko00520(Amino sugar and nucleotide sugar metabolism);ko00053(Ascorbate and aldarate metabolism)	GME-1
CA02g25930	-	COG2124;virNOG06071	Q	sp|Q8VWZ7|C76B6_CATRO Geraniol 8-hydroxylase OS=Catharanthus roseus GN=CYP76B6 PE=1 SV=1	gi|1026029774|ref|XP_016561146.1| PREDICTED: geraniol 8-hydroxylase-like [Capsicum annuum]	GO:0055114//obsolete oxidation-reduction process;	-	GO:0016705//oxidoreductase activity, acting on paired donors, with incorporation or reduction of molecular oxygen;GO:0020037//heme binding;GO:0005506//iron ion binding;GO:0004497//monooxygenase activity;	-	CYP76B6
CA03g23480	-	virNOG14428	S	-	gi|1026035556|ref|XP_016563932.1| PREDICTED: uncharacterized protein LOC107862788 [Capsicum annuum]	-	-	-	-	-
CA10g03220	-	virNOG22914	S	-	gi|1026092866|ref|XP_016545608.1| PREDICTED: transcriptional regulator ATRX homolog [Capsicum annuum]	-	-	-	-	-
CA04g13190	K01590	virNOG06227	E	sp|Q9MA74|SDC1_ARATH Serine decarboxylase OS=Arabidopsis thaliana GN=SDC PE=1 SV=1	gi|1026047011|ref|XP_016569516.1| PREDICTED: serine decarboxylase [Capsicum annuum] __gt;gi|1026047016|ref|XP_016569517.1| PREDICTED: serine decarboxylase [Capsicum annuum]	GO:0019752//carboxylic acid metabolic process;	-	GO:0016831//carboxy-lyase activity;GO:0030170//pyridoxal phosphate binding;	ko00340(Histidine metabolism)	SDC
CA12g05600	-	virNOG08224	R	sp|Q07469|BSPA_POPDE Bark storage protein A OS=Populus deltoides GN=BSPA PE=2 SV=1	gi|1026106324|ref|XP_016552175.1| PREDICTED: bark storage protein A-like [Capsicum annuum]	GO:0009116//nucleoside metabolic process;	-	GO:0003824//catalytic activity;	-	BSPA
CA11g05430	-	virNOG00848	G	sp|Q94A41|AMY3_ARATH Alpha-amylase 3, chloroplastic OS=Arabidopsis thaliana GN=AMY3 PE=1 SV=1	gi|1026095809|ref|XP_016547075.1| PREDICTED: alpha-amylase 3, chloroplastic [Capsicum annuum]	-	-	-	-	AMY3
CA06g19220	K17602	virNOG11906	V	sp|P0CB49|YLPM1_RAT YLP motif-containing protein 1 OS=Rattus norvegicus GN=Ylpm1 PE=1 SV=1	gi|1026067803|ref|XP_016578345.1| PREDICTED: uncharacterized protein LOC107875947 [Capsicum annuum]	-	-	-	-	Ylpm1
CA02g12540	-	virNOG03989;virNOG33957;NOG156383	QR	sp|D4N501|DIOX2_PAPSO Probable 2-oxoglutarate/Fe(II)-dependent dioxygenase OS=Papaver somniferum GN=DIOX2 PE=2 SV=1	gi|1026031622|ref|XP_016562010.1| PREDICTED: protein SRG1-like [Capsicum annuum]	-	-	-	-	DIOX2
CA04g20560	-	virNOG05909	I	sp|Q9UU99|YJX4_SCHPO CRAL-TRIO domain-containing protein C23B6.04c OS=Schizosaccharomyces pombe (strain 972 / ATCC 24843) GN=SPCC23B6.04c PE=1 SV=1	gi|1026044790|ref|XP_016568574.1| PREDICTED: random slug protein 5 [Capsicum annuum] __gt;gi|1026044792|ref|XP_016568575.1| PREDICTED: random slug protein 5 [Capsicum annuum] __gt;gi|1026044794|ref|XP_016568576.1| PREDICTED: random slug protein 5 [Capsicum annuum]	-	-	-	-	SPCC23B6.04c
CA04g13210	K20557	virNOG08183	K	sp|Q9MA75|VIP1_ARATH Transcription factor VIP1 OS=Arabidopsis thaliana GN=VIP1 PE=1 SV=1	gi|584200582|gb|AHI85726.1| stress-induced protein 21 [Capsicum annuum]	GO:0006355//regulation of transcription, DNA-templated;	-	GO:0043565//sequence-specific DNA binding;GO:0003700//DNA-binding transcription factor activity;	ko04016(MAPK signaling pathway - plant)	VIP1
CA10g14690	-	virNOG07211	R	sp|F4IXE7|IDM1_ARATH Increased DNA methylation 1 OS=Arabidopsis thaliana GN=IDM1 PE=1 SV=1	gi|698502240|ref|XP_009796783.1| PREDICTED: uncharacterized protein LOC104243304 isoform X1 [Nicotiana sylvestris] __gt;gi|698502242|ref|XP_009796784.1| PREDICTED: uncharacterized protein LOC104243304 isoform X1 [Nicotiana sylvestris]	-	-	-	-	IDM1
CA08g16210	K01802	virNOG19773	O	sp|Q8LGG0|FKB12_ARATH Peptidyl-prolyl cis-trans isomerase FKBP12 OS=Arabidopsis thaliana GN=FKBP12 PE=1 SV=2	gi|1026080104|ref|XP_016539293.1| PREDICTED: peptidyl-prolyl cis-trans isomerase FKBP12 [Capsicum annuum]	GO:0000413//protein peptidyl-prolyl isomerization;GO:0061077//chaperone-mediated protein folding;	GO:0005829//cytosol;GO:0005789//endoplasmic reticulum membrane;	GO:0003755//peptidyl-prolyl cis-trans isomerase activity;GO:0005528//FK506 binding;	-	FKBP12
CA01g06860	K14326	COG1112;virNOG01036	AL	sp|Q9FJR0|RENT1_ARATH Regulator of nonsense transcripts 1 homolog OS=Arabidopsis thaliana GN=UPF1 PE=1 SV=2	gi|1026014670|ref|XP_016571002.1| PREDICTED: regulator of nonsense transcripts 1 homolog [Capsicum annuum]	-	-	-	ko03015(mRNA surveillance pathway);ko03013(Nucleocytoplasmic transport)	UPF1
CA03g24920	-	virNOG03114;COG0596	IR	sp|I6YGS0|EPHA_MYCTU Epoxide hydrolase A OS=Mycobacterium tuberculosis (strain ATCC 25618 / H37Rv) GN=ephA PE=1 SV=1	gi|1026039473|ref|XP_016565789.1| PREDICTED: bifunctional epoxide hydrolase 2-like [Capsicum annuum]	-	GO:0005777//peroxisome;	GO:0003824//catalytic activity;	-	ephA
CA02g00880	-	virNOG05864	R	-	gi|1026026053|ref|XP_016559305.1| PREDICTED: uncharacterized protein LOC107858981 [Capsicum annuum]	-	-	-	-	-
CA06g15620	-	virNOG00474	S	sp|Q9LU40|MSR1_ARATH Protein MANNAN SYNTHESIS-RELATED 1 OS=Arabidopsis thaliana GN=MSR1 PE=2 SV=1	gi|1026009234|ref|XP_016556353.1| PREDICTED: uncharacterized protein LOC107855858 isoform X1 [Capsicum annuum]	-	-	-	-	MSR1
CA08g05460	-	virNOG10182	A	sp|Q8L7S8|RH3_ARATH DEAD-box ATP-dependent RNA helicase 3, chloroplastic OS=Arabidopsis thaliana GN=RH3 PE=1 SV=2	gi|1026076479|ref|XP_016537495.1| PREDICTED: DEAD-box ATP-dependent RNA helicase 3, chloroplastic [Capsicum annuum]	-	-	-	-	RH3
CA10g17470	K10704	virNOG07790	O	sp|Q9SJ44|UEV1C_ARATH Ubiquitin-conjugating enzyme E2 variant 1C OS=Arabidopsis thaliana GN=UEV1C PE=1 SV=1	gi|1026088901|ref|XP_016543562.1| PREDICTED: ubiquitin-conjugating enzyme E2 variant 1C [Capsicum annuum]	-	-	-	-	UEV1C
CA03g02400	-	virNOG01279	S	sp|A7S4N4|SERIC_NEMVE Probable serine incorporator OS=Nematostella vectensis GN=serinc PE=3 SV=1	gi|1026043861|ref|XP_016568101.1| PREDICTED: probable serine incorporator isoform X2 [Capsicum annuum]	-	-	-	-	serinc
CA03g27250	K00130	virNOG01741	C	sp|O04895|BADH_AMAHP Betaine aldehyde dehydrogenase, chloroplastic OS=Amaranthus hypochondriacus GN=BADH4 PE=3 SV=1	gi|1026034710|ref|XP_016563519.1| PREDICTED: betaine aldehyde dehydrogenase, chloroplastic [Capsicum annuum]	GO:0055114//obsolete oxidation-reduction process;	-	GO:0033737//1-pyrroline dehydrogenase activity;GO:0019145//aminobutyraldehyde dehydrogenase activity;GO:0008802//betaine-aldehyde dehydrogenase activity;	ko00260(Glycine, serine and threonine metabolism)	BADH4
CA08g17720	K10400	NOG174645;virNOG03360	SZ	sp|Q27IK6|KN12D_ARATH Kinesin-like protein KIN-12D OS=Arabidopsis thaliana GN=KIN12D PE=2 SV=1	gi|1026080802|ref|XP_016539646.1| PREDICTED: phragmoplast orienting kinesin 2 [Capsicum annuum]	-	-	-	-	KIN12D
CA05g15160	K14485	NOG129803;virNOG01111	TU	sp|Q570C0|TIR1_ARATH Protein TRANSPORT INHIBITOR RESPONSE 1 OS=Arabidopsis thaliana GN=TIR1 PE=1 SV=2	gi|1026063534|ref|XP_016576111.1| PREDICTED: protein TRANSPORT INHIBITOR RESPONSE 1-like [Capsicum annuum]	-	-	-	ko04075(Plant hormone signal transduction)	TIR1
CA04g22290	-	virNOG12465	O	sp|Q9SGS4|CDSP_ARATH Thioredoxin-like protein CDSP32, chloroplastic OS=Arabidopsis thaliana GN=CDSP32 PE=1 SV=1	gi|1026044299|ref|XP_016568326.1| PREDICTED: thioredoxin-like protein CDSP32, chloroplastic [Capsicum annuum]	GO:0006662//glycerol ether metabolic process;GO:0055114//obsolete oxidation-reduction process;GO:0045454//cell redox homeostasis;	GO:0005623//obsolete cell;	GO:0015035//protein-disulfide reductase activity;	-	CDSP32
CA06g16040	-	virNOG24699	S	-	gi|697154615|ref|XP_009631543.1| PREDICTED: uncharacterized protein LOC104121292 [Nicotiana tomentosiformis]	-	-	-	-	-
CA11g06980	K14664	virNOG03368	E	sp|Q8VYX0|ILL6_ARATH IAA-amino acid hydrolase ILR1-like 6 OS=Arabidopsis thaliana GN=ILL6 PE=1 SV=2	gi|1026098643|ref|XP_016548414.1| PREDICTED: IAA-amino acid hydrolase ILR1-like 4 [Capsicum annuum]	GO:0008152//metabolic process;	-	GO:0016787//hydrolase activity;	-	ILL6
CA01g00280	-	virNOG33462;virNOG15314	K	sp|O23090|BH014_ARATH Transcription factor bHLH14 OS=Arabidopsis thaliana GN=BHLH14 PE=1 SV=1	gi|1026021391|ref|XP_016552541.1| PREDICTED: transcription factor bHLH14-like [Capsicum annuum]	-	-	GO:0046983//protein dimerization activity;	-	BHLH14
CA04g12810	K11228	virNOG02434;NOG59905	T	sp|F4HRJ4|M3K3A_ARATH Mitogen-activated protein kinase kinase kinase 3 OS=Arabidopsis thaliana GN=MAPKKK3 PE=1 SV=1	gi|1026047487|ref|XP_016569599.1| PREDICTED: mitogen-activated protein kinase kinase kinase YODA-like isoform X1 [Capsicum annuum] __gt;gi|1026061883|ref|XP_016575375.1| PREDICTED: mitogen-activated protein kinase kinase kinase YODA-like isoform X1 [Capsicum annuum]	-	-	-	-	MAPKKK3
CA05g00700	K13495	virNOG03646	CG	sp|Q9ZSK5|ZOG_PHALU Zeatin O-glucosyltransferase OS=Phaseolus lunatus GN=ZOG1 PE=2 SV=1	gi|1026002168|ref|XP_016552962.1| PREDICTED: zeatin O-glucosyltransferase-like [Capsicum annuum]	GO:0008152//metabolic process;	-	GO:0016758//hexosyltransferase activity;	ko00908(Zeatin biosynthesis)	ZOG1
CA03g15860	-	virNOG20658;virNOG19278	R	sp|P17407|21KD_DAUCA 21 kDa protein OS=Daucus carota PE=2 SV=1	gi|1027859020|ref|NP_001311843.1| 21 kDa protein-like precursor [Capsicum annuum] __gt;gi|109900626|gb|ABG47806.1| pectin methlyesterase inhibitor protein 1 [Capsicum annuum] __gt;gi|110631514|gb|ABG81102.1| pectin methlyesterase inhibitor protein 1 [Capsicum annuum]	GO:0043086//negative regulation of catalytic activity;	-	GO:0004857//enzyme inhibitor activity;	-	-
CA07g21420	-	virNOG11972	R	sp|A3KPF8|PP131_ARATH Pentatricopeptide repeat-containing protein At1g79080, chloroplastic OS=Arabidopsis thaliana GN=At1g79080 PE=2 SV=1	gi|1026074452|ref|XP_016581563.1| PREDICTED: pentatricopeptide repeat-containing protein At1g79080, chloroplastic [Capsicum annuum]	-	-	-	-	At1g79080
CA02g18400	-	virNOG01931	Q	sp|Q00624|ASOL_BRANA L-ascorbate oxidase homolog OS=Brassica napus GN=Bp10 PE=2 SV=1	gi|1026027763|ref|XP_016560135.1| PREDICTED: L-ascorbate oxidase homolog [Capsicum annuum]	-	-	-	-	Bp10
CA04g17300	K16296	virNOG14733;virNOG14564	O	sp|O64810|SCP10_ARATH Serine carboxypeptidase-like 10 OS=Arabidopsis thaliana GN=SCPL10 PE=2 SV=1	gi|1026052663|ref|XP_016570798.1| PREDICTED: serine carboxypeptidase-like 13 [Capsicum annuum]	-	-	-	-	SCPL10
CA12g03620	K01626	virNOG17233;virNOG05672	E	sp|P37822|AROG_SOLTU Phospho-2-dehydro-3-deoxyheptonate aldolase 2, chloroplastic OS=Solanum tuberosum GN=SHKB PE=2 SV=1	gi|1026100846|ref|XP_016549551.1| PREDICTED: phospho-2-dehydro-3-deoxyheptonate aldolase 2, chloroplastic-like [Capsicum annuum]	GO:0009423//chorismate biosynthetic process;GO:0009073//aromatic amino acid family biosynthetic process;	GO:0009507//chloroplast;	GO:0003849//3-deoxy-7-phosphoheptulonate synthase activity;	ko00400(Phenylalanine, tyrosine and tryptophan biosynthesis)	SHKB
CA05g07240	-	virNOG02512	S	-	gi|1026056120|ref|XP_016572576.1| PREDICTED: uncharacterized protein LOC107870531 [Capsicum annuum]	-	-	-	-	-
CA06g28460	-	virNOG03648	S	sp|Q6NLW5|XRI1_ARATH Protein XRI1 OS=Arabidopsis thaliana GN=XRI1 PE=1 SV=2	gi|1026066211|ref|XP_016577510.1| PREDICTED: protein XRI1-like isoform X1 [Capsicum annuum]	-	-	-	-	XRI1
CA05g01720	-	virNOG23230;virNOG16223	SR	-	gi|1026054994|ref|XP_016572027.1| PREDICTED: uncharacterized protein LOC107870119 isoform X1 [Capsicum annuum]	-	-	-	-	-
CA03g24940	K01051	virNOG03299	G	sp|Q9SRX4|PME7_ARATH Probable pectinesterase/pectinesterase inhibitor 7 OS=Arabidopsis thaliana GN=PME7 PE=2 SV=1	gi|1026039476|ref|XP_016565791.1| PREDICTED: LOW QUALITY PROTEIN: probable pectinesterase/pectinesterase inhibitor 7 [Capsicum annuum]	-	-	-	ko00040(Pentose and glucuronate interconversions)	PME7
CA08g17640	K00430	virNOG06926	G	sp|Q9FX85|PER10_ARATH Peroxidase 10 OS=Arabidopsis thaliana GN=PER10 PE=1 SV=1	gi|1026080786|ref|XP_016539637.1| PREDICTED: peroxidase 10 [Capsicum annuum]	-	-	-	ko00940(Phenylpropanoid biosynthesis)	PER10
CA07g20500	-	virNOG01513	T	sp|C0LGP9|IMK3_ARATH Probable leucine-rich repeat receptor-like protein kinase IMK3 OS=Arabidopsis thaliana GN=IMK3 PE=1 SV=1	gi|1026074237|ref|XP_016581449.1| PREDICTED: probably inactive leucine-rich repeat receptor-like protein kinase IMK2 [Capsicum annuum]	GO:0006468//protein phosphorylation;	GO:0009505//plant-type cell wall;GO:0009506//plasmodesma;GO:0016021//integral component of membrane;GO:0005886//plasma membrane;	GO:0005524//ATP binding;GO:0004672//protein kinase activity;	-	IMK3
CA12g02900	-	NOG87115;virNOG19305;virNOG00259	S	-	gi|1026105463|ref|XP_016551754.1| PREDICTED: uncharacterized protein LOC107851312 [Capsicum annuum]	-	-	GO:0003779//actin binding;	-	-
CA06g07520	-	virNOG17604	S	sp|Q9LQR0|LBD1_ARATH LOB domain-containing protein 1 OS=Arabidopsis thaliana GN=LBD1 PE=2 SV=1	gi|1026065575|ref|XP_016577197.1| PREDICTED: LOB domain-containing protein 1-like [Capsicum annuum]	-	-	-	-	LBD1
CA03g05960	-	virNOG04625	K	sp|O22768|UNE12_ARATH Transcription factor UNE12 OS=Arabidopsis thaliana GN=UNE12 PE=2 SV=2	gi|1026040976|ref|XP_016566557.1| PREDICTED: transcription factor UNE12-like [Capsicum annuum]	-	-	-	-	UNE12
CA11g09450	-	virNOG01636	S	sp|Q9C7G1|PUB45_ARATH U-box domain-containing protein 45 OS=Arabidopsis thaliana GN=PUB45 PE=1 SV=1	gi|565391688|ref|XP_006361552.1| PREDICTED: U-box domain-containing protein 45 [Solanum tuberosum]	-	-	-	-	PUB45
CA12g11760	K18660	virNOG09971;virNOG40514	I	sp|Q8H151|AAE13_ARATH Malonate--CoA ligase OS=Arabidopsis thaliana GN=AAE13 PE=1 SV=1	gi|1026102699|ref|XP_016550418.1| PREDICTED: malonate--CoA ligase-like isoform X1 [Capsicum annuum]	-	-	-	ko00280(Valine, leucine and isoleucine degradation);ko00061(Fatty acid biosynthesis)	AAE13
CA02g26820	-	virNOG23427	R	sp|P27057|GAST1_SOLLC Protein GAST1 OS=Solanum lycopersicum GN=GAST1 PE=2 SV=1	gi|1026029894|ref|XP_016561209.1| PREDICTED: protein GAST1 [Capsicum annuum]	-	GO:0005576//extracellular region;	-	-	GAST1
CA03g04490	K03259	virNOG07093	J	sp|Q03389|IF4E2_WHEAT Eukaryotic translation initiation factor isoform 4E-2 OS=Triticum aestivum PE=1 SV=1	gi|385653727|emb|CBL94692.1| eukaryotic translation initiation factor, partial [Capsicum annuum]	GO:0006413//translational initiation;	GO:0005737//cytoplasm;	GO:0003743//translation initiation factor activity;	-	-
CA06g23430	K16298	virNOG03124	O	sp|P37891|CBP3_ORYSJ Serine carboxypeptidase 3 OS=Oryza sativa subsp. japonica GN=CBP3 PE=2 SV=1	gi|1026066900|ref|XP_016577875.1| PREDICTED: serine carboxypeptidase-like [Capsicum annuum]	GO:0006508//proteolysis;	-	GO:0004185//serine-type carboxypeptidase activity;	-	CBP3
CA12g21260	-	virNOG11362	C	sp|Q0WSF1|AL221_ARATH Aldehyde dehydrogenase 22A1 OS=Arabidopsis thaliana GN=ALDH22A1 PE=2 SV=2	gi|1026105366|ref|XP_016551712.1| PREDICTED: aldehyde dehydrogenase 22A1 [Capsicum annuum]	GO:0055114//obsolete oxidation-reduction process;	-	GO:0016620//oxidoreductase activity, acting on the aldehyde or oxo group of donors, NAD or NADP as acceptor;	-	ALDH22A1
CA06g22840	K12611	virNOG04787	AK	sp|Q9SJF3|DCP1_ARATH mRNA-decapping enzyme-like protein OS=Arabidopsis thaliana GN=At1g08370 PE=1 SV=2	gi|1026067056|ref|XP_016577955.1| PREDICTED: mRNA-decapping enzyme-like protein [Capsicum annuum]	GO:0000290//deadenylation-dependent decapping of nuclear-transcribed mRNA;GO:0043085//positive regulation of catalytic activity;	-	GO:0008047//enzyme activator activity;	ko03018(RNA degradation)	At1g08370
CA08g03270	-	virNOG02911	R	-	gi|1026077391|ref|XP_016537888.1| PREDICTED: uncharacterized protein LOC107839055 [Capsicum annuum]	-	-	-	-	-
CA06g25460	K12854	virNOG04028	A	sp|Q9SYP1|DEXHC_ARATH DExH-box ATP-dependent RNA helicase DExH12 OS=Arabidopsis thaliana GN=BRR2A PE=1 SV=1	gi|1026066533|ref|XP_016577679.1| PREDICTED: DExH-box ATP-dependent RNA helicase DExH12-like [Capsicum annuum]	-	-	GO:0005524//ATP binding;GO:0004386//helicase activity;GO:0003676//nucleic acid binding;	ko03040(Spliceosome)	BRR2A
CA10g17450	K10624	virNOG06188	O	sp|B9DFV2|PQT3L_ARATH E3 ubiquitin ligase PQT3-like OS=Arabidopsis thaliana GN=At5g47430 PE=1 SV=1	gi|1026088897|ref|XP_016543560.1| PREDICTED: uncharacterized protein LOC107843704 isoform X1 [Capsicum annuum]	-	-	-	-	At5g47430
CA10g09010	K20359	virNOG16544	U	sp|O80915|PR1B4_ARATH PRA1 family protein B4 OS=Arabidopsis thaliana GN=PRA1B4 PE=1 SV=1	gi|1026093664|ref|XP_016545962.1| PREDICTED: PRA1 family protein B4 [Capsicum annuum]	-	GO:0016021//integral component of membrane;	-	-	PRA1B4
CA07g14230	K00815	virNOG07929	E	sp|Q9LVY1|TAT_ARATH Tyrosine aminotransferase OS=Arabidopsis thaliana GN=TAT PE=2 SV=1	gi|1026072949|ref|XP_016580784.1| PREDICTED: probable aminotransferase TAT2 [Capsicum annuum]	GO:0009058//biosynthetic process;GO:0006520//cellular amino acid metabolic process;	-	GO:0008483//transaminase activity;GO:0030170//pyridoxal phosphate binding;	ko00960(Tropane, piperidine and pyridine alkaloid biosynthesis);ko00950(Isoquinoline alkaloid biosynthesis);ko00400(Phenylalanine, tyrosine and tryptophan biosynthesis);ko00360(Phenylalanine metabolism);ko00350(Tyrosine metabolism);ko00270(Cysteine and methionine metabolism);ko00130(Ubiquinone and other terpenoid-quinone biosynthesis)	TAT
CA01g11400	K00430	virNOG29986	G	sp|P11965|PERX_TOBAC Lignin-forming anionic peroxidase OS=Nicotiana tabacum PE=2 SV=1	gi|1026016093|ref|XP_016576460.1| PREDICTED: lignin-forming anionic peroxidase-like [Capsicum annuum]	GO:0055114//obsolete oxidation-reduction process;GO:0006979//response to oxidative stress;GO:0098869//cellular oxidant detoxification;GO:0042744//hydrogen peroxide catabolic process;	GO:0005576//extracellular region;	GO:0020037//heme binding;GO:0046872//metal ion binding;GO:0004601//peroxidase activity;	ko00940(Phenylpropanoid biosynthesis)	-
CA08g06000	K01590	COG0076	E	sp|P54772|DCHS_SOLLC Histidine decarboxylase OS=Solanum lycopersicum GN=HDC PE=2 SV=1	gi|1026075574|ref|XP_016582162.1| PREDICTED: histidine decarboxylase-like [Capsicum annuum]	GO:0019752//carboxylic acid metabolic process;	-	GO:0016831//carboxy-lyase activity;GO:0030170//pyridoxal phosphate binding;	ko00340(Histidine metabolism)	HDC
CA01g23170	-	virNOG00344	R	-	gi|1026018156|ref|XP_016540007.1| PREDICTED: uncharacterized protein LOC107840605 [Capsicum annuum]	-	-	-	-	-
CA03g34630	K09873	virNOG11420	G	sp|Q41951|TIP21_ARATH Aquaporin TIP2-1 OS=Arabidopsis thaliana GN=TIP2-1 PE=1 SV=2	gi|1026033039|ref|XP_016562705.1| PREDICTED: aquaporin TIP2-1-like [Capsicum annuum]	GO:0006810//transport;	GO:0016021//integral component of membrane;	GO:0005215//transporter activity;	-	TIP2-1
CA02g20060	K14803	virNOG04200	T	sp|Q9SD02|P2C47_ARATH Probable protein phosphatase 2C 47 OS=Arabidopsis thaliana GN=At3g51470 PE=1 SV=1	gi|1026028200|ref|XP_016560357.1| PREDICTED: probable protein phosphatase 2C 47 isoform X1 [Capsicum annuum]	-	-	-	-	At3g51470
CA11g05420	-	virNOG00848	G	sp|Q94A41|AMY3_ARATH Alpha-amylase 3, chloroplastic OS=Arabidopsis thaliana GN=AMY3 PE=1 SV=1	gi|1026095809|ref|XP_016547075.1| PREDICTED: alpha-amylase 3, chloroplastic [Capsicum annuum]	-	-	-	-	AMY3
CA10g18210	K08081	virNOG11038;NOG07759;NOG00461	QR	sp|P50162|TRN1_DATST Tropinone reductase 1 OS=Datura stramonium GN=TR1 PE=1 SV=1	gi|1026006515|ref|XP_016555065.1| PREDICTED: tropinone reductase 1 [Capsicum annuum]	GO:0055114//obsolete oxidation-reduction process;	GO:0016021//integral component of membrane;	GO:0050356//tropine dehydrogenase activity;	ko00960(Tropane, piperidine and pyridine alkaloid biosynthesis)	TR1
CA01g15560	K12823	KOG0331;virNOG00408	A	sp|Q9SQV1|RH40_ARATH DEAD-box ATP-dependent RNA helicase 40 OS=Arabidopsis thaliana GN=RH40 PE=2 SV=1	gi|1026017258|ref|XP_016581010.1| PREDICTED: DEAD-box ATP-dependent RNA helicase 46-like [Capsicum annuum]	-	-	-	ko03040(Spliceosome)	RH40
CA03g19080	-	virNOG20176	S	-	gi|1026036638|ref|XP_016564473.1| PREDICTED: uncharacterized protein LOC107863177 [Capsicum annuum]	-	-	-	-	-
CA01g11120	K20368	virNOG19887;virNOG24229;KOG2729	OTU	sp|Q3EDD7|CNIH2_ARATH Probable protein cornichon homolog 2 OS=Arabidopsis thaliana GN=At1g12340 PE=2 SV=2	gi|1026015832|ref|XP_016575428.1| PREDICTED: protein cornichon homolog 4-like [Capsicum annuum]	-	-	-	-	At1g12340
CA02g30680	K00939	virNOG06468	F	sp|Q8L7W7|KAD7_ARATH Probable adenylate kinase 7, mitochondrial OS=Arabidopsis thaliana GN=At3g01820 PE=2 SV=1	gi|1026030927|ref|XP_016561713.1| PREDICTED: probable adenylate kinase 7, mitochondrial [Capsicum annuum]	-	-	-	ko00730(Thiamine metabolism);ko00230(Purine metabolism)	At3g01820
CA09g07070	-	virNOG13570	R	sp|Q9LRJ9|CRR38_ARATH Cysteine-rich repeat secretory protein 38 OS=Arabidopsis thaliana GN=CRRSP38 PE=2 SV=1	gi|1026084469|ref|XP_016541523.1| PREDICTED: cysteine-rich repeat secretory protein 38-like [Capsicum annuum]	-	-	-	-	CRRSP38
CA08g03130	K01115	virNOG09085	I	sp|P86387|PLDA1_CARPA Phospholipase D alpha 1 OS=Carica papaya GN=PLD1 PE=1 SV=1	gi|1026002013|ref|XP_016552888.1| PREDICTED: phospholipase D alpha 1-like [Capsicum annuum]	-	-	-	ko04144(Endocytosis);ko00565(Ether lipid metabolism);ko00564(Glycerophospholipid metabolism)	PLD1
CA02g26070	-	virNOG38747;virNOG26649;virNOG38523	S	-	gi|1026032080|ref|XP_016562230.1| PREDICTED: uncharacterized protein LOC107861406 [Capsicum annuum]	-	-	-	-	-
CA02g17450	-	virNOG10295	O	sp|O81902|PUB8_ARATH U-box domain-containing protein 8 OS=Arabidopsis thaliana GN=PUB8 PE=2 SV=1	gi|1026027559|ref|XP_016560035.1| PREDICTED: U-box domain-containing protein 8 [Capsicum annuum]	-	-	-	-	PUB8
CA08g02990	-	virNOG01587	R	sp|Q8H0V5|OCP3_ARATH Protein OVEREXPRESSOR OF CATIONIC PEROXIDASE 3 OS=Arabidopsis thaliana GN=OCP3 PE=1 SV=1	gi|1026077012|ref|XP_016537721.1| PREDICTED: protein OVEREXPRESSOR OF CATIONIC PEROXIDASE 3 [Capsicum annuum]	-	-	-	-	OCP3
CA07g12510	-	virNOG09382	KB	sp|O23372|ATXR3_ARATH Histone-lysine N-methyltransferase ATXR3 OS=Arabidopsis thaliana GN=ATXR3 PE=2 SV=2	gi|1026072733|ref|XP_016580685.1| PREDICTED: histone-lysine N-methyltransferase ATXR3 [Capsicum annuum]	-	-	-	-	ATXR3
CA07g12720	-	virNOG03389	T	-	gi|1026055022|ref|XP_016572042.1| PREDICTED: uncharacterized protein LOC107870128 [Capsicum annuum] __gt;gi|1026055024|ref|XP_016572043.1| PREDICTED: uncharacterized protein LOC107870128 [Capsicum annuum]	-	-	-	-	-
CA03g02390	-	virNOG11560	R	sp|Q7Y225|DIR16_ARATH Dirigent protein 16 OS=Arabidopsis thaliana GN=DIR16 PE=2 SV=1	gi|1026043855|ref|XP_016568097.1| PREDICTED: dirigent protein 16 [Capsicum annuum]	-	-	-	-	DIR16
CA02g10140	K01409	virNOG03221	O	sp|A7SXZ6|OSGEP_NEMVE Probable tRNA N6-adenosine threonylcarbamoyltransferase OS=Nematostella vectensis GN=osgep PE=3 SV=1	gi|1026025865|ref|XP_016559209.1| PREDICTED: probable tRNA N6-adenosine threonylcarbamoyltransferase [Capsicum annuum]	-	-	-	-	osgep
CA08g08240	-	virNOG13857;virNOG05626	K	sp|Q9SUP6|WRK53_ARATH Probable WRKY transcription factor 53 OS=Arabidopsis thaliana GN=WRKY53 PE=1 SV=1	gi|1026078011|ref|XP_016538198.1| PREDICTED: probable WRKY transcription factor 53 [Capsicum annuum]	GO:0006355//regulation of transcription, DNA-templated;	-	GO:0043565//sequence-specific DNA binding;GO:0003700//DNA-binding transcription factor activity;	-	WRKY53
CA10g15210	K09872	virNOG04704	P	sp|P43286|PIP21_ARATH Aquaporin PIP2-1 OS=Arabidopsis thaliana GN=PIP2-1 PE=1 SV=1	gi|1026088478|ref|XP_016543363.1| PREDICTED: aquaporin PIP2-2-like [Capsicum annuum]	GO:0006810//transport;	GO:0016021//integral component of membrane;	GO:0005215//transporter activity;	-	PIP2-1
CA12g07570	-	KOG4306;NOG27913;virNOG06719	ST	sp|P34024|PLC_LISMO 1-phosphatidylinositol phosphodiesterase OS=Listeria monocytogenes serovar 1/2a (strain ATCC BAA-679 / EGD-e) GN=plcA PE=1 SV=1	gi|1026105673|ref|XP_016551864.1| PREDICTED: PI-PLC X-box domain-containing protein DDB_G0293730-like [Capsicum annuum]	GO:0006629//lipid metabolic process;	-	GO:0008081//phosphoric diester hydrolase activity;	-	plcA
CA10g01520	-	virNOG13092	R	sp|Q8RWJ7|SHH2_ARATH Protein SAWADEE HOMEODOMAIN HOMOLOG 2 OS=Arabidopsis thaliana GN=SHH2 PE=2 SV=1	gi|1026091906|ref|XP_016545141.1| PREDICTED: protein SAWADEE HOMEODOMAIN HOMOLOG 2 [Capsicum annuum]	-	-	-	-	SHH2
CA05g06430	-	virNOG04239	R	sp|Q9UT00|YKH3_SCHPO Uncharacterized protein PYUK71.03c OS=Schizosaccharomyces pombe (strain 972 / ATCC 24843) GN=SPAPYUK71.03c PE=1 SV=1	gi|1026055869|ref|XP_016572448.1| PREDICTED: tricalbin-3-like [Capsicum annuum]	-	GO:0016021//integral component of membrane;	-	-	SPAPYUK71.03c
CA03g13430	K05658	virNOG08828	Q	sp|Q9LHK4|AB8B_ARATH Putative ABC transporter B family member 8 OS=Arabidopsis thaliana GN=ABCB8 PE=5 SV=1	gi|1026037689|ref|XP_016564939.1| PREDICTED: putative ABC transporter B family member 8 isoform X1 [Capsicum annuum]	-	-	-	ko02010(ABC transporters)	ABCB8
CA06g16770	K14484	virNOG19800	K	sp|P13088|AUX22_SOYBN Auxin-induced protein AUX22 OS=Glycine max GN=AUX22 PE=2 SV=1	gi|1026065175|ref|XP_016577030.1| PREDICTED: auxin-induced protein 22C-like [Capsicum annuum]	GO:0050794//regulation of cellular process;GO:0006351//transcription, DNA-templated;	-	-	ko04075(Plant hormone signal transduction)	AUX22
CA05g07930	-	-	-	-	gi|1026060299|ref|XP_016574626.1| PREDICTED: sulfated surface glycoprotein 185-like [Capsicum annuum]	-	GO:0016021//integral component of membrane;	-	-	-
CA05g03180	K00522	virNOG04154	P	sp|Q8H1T3|FRI2_TOBAC Ferritin-2, chloroplastic OS=Nicotiana tabacum GN=FER2 PE=2 SV=1	gi|1026062273|ref|XP_016575544.1| PREDICTED: ferritin-2, chloroplastic-like [Capsicum annuum]	GO:0006879//cellular iron ion homeostasis;GO:0006826//iron ion transport;GO:0055114//obsolete oxidation-reduction process;	GO:0005623//obsolete cell;	GO:0004322//ferroxidase activity;GO:0008199//ferric iron binding;	-	FER2
CA03g27100	-	virNOG12154	S	sp|Q9FKL6|CB60B_ARATH Calmodulin-binding protein 60 B OS=Arabidopsis thaliana GN=CBP60B PE=2 SV=1	gi|1026034668|ref|XP_016563501.1| PREDICTED: calmodulin-binding protein 60 B-like isoform X1 [Capsicum annuum]	-	-	-	-	CBP60B
CA10g01640	K08900	virNOG07569	O	sp|Q8VZG2|HSR4_ARATH Protein HYPER-SENSITIVITY-RELATED 4 OS=Arabidopsis thaliana GN=HSR4 PE=2 SV=1	gi|697191218|ref|XP_009604677.1| PREDICTED: mitochondrial chaperone BCS1-like [Nicotiana tomentosiformis] __gt;gi|1025074454|ref|XP_016452901.1| PREDICTED: AAA-ATPase At3g50940-like [Nicotiana tabacum]	-	-	GO:0005524//ATP binding;	-	HSR4
CA03g15680	K13427	virNOG00083	H	sp|Q66GP9|NOA1_ARATH NO-associated protein 1, chloroplastic/mitochondrial OS=Arabidopsis thaliana GN=NOA1 PE=1 SV=1	gi|1026037494|ref|XP_016564854.1| PREDICTED: putative nitric oxide synthase isoform X1 [Capsicum annuum]	-	-	GO:0005525//GTP binding;	ko04626(Plant-pathogen interaction);ko00330(Arginine and proline metabolism);ko00220(Arginine biosynthesis)	NOA1
CA06g21650	-	virNOG10991	S	-	gi|1026067317|ref|XP_016578093.1| PREDICTED: uncharacterized protein LOC107875772 [Capsicum annuum]	-	-	-	-	-
CA05g04590	-	virNOG16049	R	sp|O81767|PP348_ARATH Pentatricopeptide repeat-containing protein At4g33990 OS=Arabidopsis thaliana GN=EMB2758 PE=3 SV=2	gi|1026005087|ref|XP_016554371.1| PREDICTED: LOW QUALITY PROTEIN: pentatricopeptide repeat-containing protein At4g33990-like [Capsicum annuum]	-	-	-	-	EMB2758
CA04g12680	-	virNOG18269	R	sp|G7ID19|RBP2_MEDTR RNA-binding protein 2 OS=Medicago truncatula GN=RBP2 PE=2 SV=1	gi|1026001742|ref|XP_016552777.1| PREDICTED: RNA-binding protein 2-like [Capsicum annuum]	GO:0000398//mRNA splicing, via spliceosome;	-	GO:0000166//nucleotide binding;GO:0017069//snRNA binding;	-	RBP2
CA09g06920	-	virNOG08464	T	sp|Q9M0G7|MIK1_ARATH MDIS1-interacting receptor like kinase 1 OS=Arabidopsis thaliana GN=MIK1 PE=1 SV=1	gi|1026085292|ref|XP_016541906.1| PREDICTED: leucine-rich repeat receptor-like protein kinase PXL2 [Capsicum annuum]	GO:0001944//vasculature development;GO:0006468//protein phosphorylation;	GO:0016021//integral component of membrane;	GO:0004674//protein serine/threonine kinase activity;GO:0005524//ATP binding;	-	MIK1
CA07g12950	K09422	virNOG35383;virNOG34378	K	sp|Q6R0A6|MYB63_ARATH Transcription factor MYB63 OS=Arabidopsis thaliana GN=MYB63 PE=2 SV=1	gi|1026070067|ref|XP_016579455.1| PREDICTED: myb-related protein Myb4-like [Capsicum annuum]	-	-	-	-	MYB63
CA08g15180	K14328	virNOG13230	A	sp|Q9FVW4|RENT3_ARATH Regulator of nonsense transcripts UPF3 OS=Arabidopsis thaliana GN=UPF3 PE=1 SV=1	gi|1026079499|ref|XP_016538984.1| PREDICTED: regulator of nonsense transcripts UPF3 [Capsicum annuum]	-	-	-	ko03015(mRNA surveillance pathway);ko03013(Nucleocytoplasmic transport)	UPF3
CA07g12270	K07976	COG1100;virNOG06124	R	sp|P87027|SPG1_SCHPO Septum-promoting GTP-binding protein 1 OS=Schizosaccharomyces pombe (strain 972 / ATCC 24843) GN=spg1 PE=1 SV=1	gi|1026072669|ref|XP_016580650.1| PREDICTED: septum-promoting GTP-binding protein 1-like [Capsicum annuum]	GO:0007264//small GTPase mediated signal transduction;	GO:0005622//intracellular anatomical structure;	GO:0005525//GTP binding;	-	spg1
CA06g07910	-	virNOG09755	T	sp|Q9LY03|IRK_ARATH Probable LRR receptor-like serine/threonine-protein kinase IRK OS=Arabidopsis thaliana GN=IRK PE=1 SV=1	gi|1026062449|ref|XP_016575627.1| PREDICTED: probable LRR receptor-like serine/threonine-protein kinase IRK [Capsicum annuum]	-	-	-	-	IRK
CA06g08740	K18422	virNOG01765	A	sp|Q8GYD9|SDE3_ARATH Probable RNA helicase SDE3 OS=Arabidopsis thaliana GN=SDE3 PE=1 SV=1	gi|1026061803|ref|XP_016575346.1| PREDICTED: probable RNA helicase SDE3 [Capsicum annuum] __gt;gi|1026061805|ref|XP_016575347.1| PREDICTED: probable RNA helicase SDE3 [Capsicum annuum] __gt;gi|1026061807|ref|XP_016575348.1| PREDICTED: probable RNA helicase SDE3 [Capsicum annuum] __gt;gi|1026061809|ref|XP_016575349.1| PREDICTED: probable RNA helicase SDE3 [Capsicum annuum] __gt;gi|1026061811|ref|X…	-	-	-	-	SDE3
CA06g12250	K03327	virNOG08197	R	sp|O49660|DTX56_ARATH Protein DETOXIFICATION 56 OS=Arabidopsis thaliana GN=DTX56 PE=1 SV=1	gi|1026061367|ref|XP_016575133.1| PREDICTED: protein DETOXIFICATION 56-like [Capsicum annuum]	-	-	-	-	DTX56
CA02g06150	-	virNOG03513	S	sp|Q9SPV4|SAMT_CLABR Salicylate carboxymethyltransferase OS=Clarkia breweri GN=SAMT PE=1 SV=1	gi|1026024818|ref|XP_016558753.1| PREDICTED: LOW QUALITY PROTEIN: salicylate carboxymethyltransferase [Capsicum annuum]	-	-	-	-	SAMT
CA04g20350	-	virNOG08670	S	sp|Q9FRK5|Y1514_ARATH Uncharacterized membrane protein At1g75140 OS=Arabidopsis thaliana GN=At1g75140 PE=1 SV=3	gi|1026044835|ref|XP_016568598.1| PREDICTED: uncharacterized membrane protein At1g75140 [Capsicum annuum]	-	GO:0016021//integral component of membrane;	-	-	At1g75140
CA06g14490	-	virNOG11211;virNOG35734;virNOG03083	D	sp|O04716|MSH6_ARATH DNA mismatch repair protein MSH6 OS=Arabidopsis thaliana GN=MSH6 PE=1 SV=2	gi|1026060988|ref|XP_016574942.1| PREDICTED: hepatoma-derived growth factor-related protein 2 [Capsicum annuum]	-	-	-	-	MSH6
CA09g06940	-	virNOG14174	S	-	gi|1026085288|ref|XP_016541904.1| PREDICTED: uncharacterized protein LOC107842521 isoform X1 [Capsicum annuum]	-	-	-	-	-
CA08g07380	K10576	NOG05266;virNOG05492	O	sp|P16577|UBC4_WHEAT Ubiquitin-conjugating enzyme E2-23 kDa OS=Triticum aestivum GN=UBC4 PE=1 SV=1	gi|1026077801|ref|XP_016538086.1| PREDICTED: ubiquitin-conjugating enzyme E2-23 kDa [Capsicum annuum]	-	-	GO:0005524//ATP binding;	ko04120(Ubiquitin mediated proteolysis)	UBC4
CA06g24730	-	virNOG23381;strNOG23061;virNOG26570	S	sp|Q9LNX4|SMR5_ARATH Cyclin-dependent protein kinase inhibitor SMR5 OS=Arabidopsis thaliana GN=SMR5 PE=1 SV=1	gi|697188129|ref|XP_009603100.1| PREDICTED: uncharacterized protein LOC104098137 [Nicotiana tomentosiformis]	-	-	-	-	SMR5
CA08g17200	-	virNOG20447	R	sp|Q39266|ZFP7_ARATH Zinc finger protein 7 OS=Arabidopsis thaliana GN=ZFP7 PE=1 SV=1	gi|1026080467|ref|XP_016539481.1| PREDICTED: zinc finger protein 7-like [Capsicum annuum]	-	-	GO:0046872//metal ion binding;	-	ZFP7
CA04g19310	-	virNOG20538	R	sp|Q9SX99|OSB1_ARATH Protein OSB1, mitochondrial OS=Arabidopsis thaliana GN=OSB1 PE=1 SV=1	gi|1026045079|ref|XP_016568722.1| PREDICTED: protein OSB1, mitochondrial-like isoform X2 [Capsicum annuum]	-	-	-	-	OSB1
CA11g13640	K11254	COG2036	B	sp|Q71V09|H4_CAPAN Histone H4 OS=Capsicum annuum PE=3 SV=3	gi|723704729|ref|XP_004240359.2| PREDICTED: uncharacterized protein LOC101252991 [Solanum lycopersicum]	GO:0006334//nucleosome assembly;	GO:0005634//nucleus;GO:0000786//nucleosome;	GO:0003677//DNA binding;GO:0046982//protein heterodimerization activity;	-	-
CA09g17970	-	virNOG11058	S	sp|P21616|AVP_VIGRR Pyrophosphate-energized vacuolar membrane proton pump OS=Vigna radiata var. radiata PE=1 SV=4	gi|1026081873|ref|XP_016540204.1| PREDICTED: pyrophosphate-energized vacuolar membrane proton pump [Capsicum annuum]	GO:0055085//transmembrane transport;	GO:0016021//integral component of membrane;	GO:0004427//inorganic diphosphatase activity;GO:0009678//pyrophosphate hydrolysis-driven proton transmembrane transporter activity;	-	-
CA06g16160	-	KOG1721;virNOG01025	RK	sp|Q9LRW7|IDD11_ARATH Protein indeterminate-domain 11 OS=Arabidopsis thaliana GN=IDD11 PE=2 SV=1	gi|1026068274|ref|XP_016578572.1| PREDICTED: protein indeterminate-domain 2-like [Capsicum annuum] __gt;gi|1026068276|ref|XP_016578573.1| PREDICTED: protein indeterminate-domain 2-like [Capsicum annuum]	-	-	GO:0005488//binding;	-	IDD11
CA03g15600	K13783	COG2271;virNOG00131	G	sp|Q9C5L3|GLPT1_ARATH Putative glycerol-3-phosphate transporter 1 OS=Arabidopsis thaliana GN=At3g47420 PE=2 SV=1	gi|1026037461|ref|XP_016564838.1| PREDICTED: putative glycerol-3-phosphate transporter 1 [Capsicum annuum] __gt;gi|1026037463|ref|XP_016564839.1| PREDICTED: putative glycerol-3-phosphate transporter 1 [Capsicum annuum]	-	-	-	-	At3g47420
CA01g23890	K09422	COG5147;virNOG02653	K	sp|Q9LXF1|MYB16_ARATH Transcription factor MYB16 OS=Arabidopsis thaliana GN=MYB16 PE=2 SV=1	gi|1026022091|ref|XP_016556225.1| PREDICTED: myb-related protein Hv1-like [Capsicum annuum]	-	-	-	-	MYB16
CA10g15840	K06184	virNOG06988	J	sp|Q9M1H3|AB4F_ARATH ABC transporter F family member 4 OS=Arabidopsis thaliana GN=ABCF4 PE=2 SV=1	gi|1026088588|ref|XP_016543412.1| PREDICTED: ABC transporter F family member 4 [Capsicum annuum]	-	-	GO:0005524//ATP binding;GO:0016887//ATP hydrolysis activity;	-	ABCF4
CA07g13840	K00218	virNOG11304	Q	sp|Q9SDT1|POR_DAUCA Protochlorophyllide reductase, chloroplastic OS=Daucus carota GN=POR1 PE=2 SV=1	gi|1026007428|ref|XP_016555495.1| PREDICTED: protochlorophyllide reductase [Capsicum annuum] __gt;gi|1026007430|ref|XP_016555496.1| PREDICTED: protochlorophyllide reductase [Capsicum annuum] __gt;gi|1026007432|ref|XP_016555497.1| PREDICTED: protochlorophyllide reductase [Capsicum annuum]	GO:0055114//obsolete oxidation-reduction process;	GO:0009535//chloroplast thylakoid membrane;GO:0009941//chloroplast envelope;	GO:0003959//NADPH dehydrogenase activity;GO:0016630//protochlorophyllide reductase activity;	ko00860(Porphyrin metabolism)	POR1
CA03g16120	-	virNOG11459	T	sp|Q9LSC2|Y3589_ARATH PTI1-like tyrosine-protein kinase At3g15890 OS=Arabidopsis thaliana GN=At3g15890 PE=2 SV=1	gi|1026043237|ref|XP_016567842.1| PREDICTED: PTI1-like tyrosine-protein kinase At3g15890 [Capsicum annuum]	-	-	-	-	At3g15890
CA12g15110	-	virNOG07911	S	sp|Q28EW0|TM87A_XENTR Transmembrane protein 87A OS=Xenopus tropicalis GN=tmem87a PE=2 SV=1	gi|1026103899|ref|XP_016551015.1| PREDICTED: transmembrane protein 87A-like [Capsicum annuum]	-	GO:0016021//integral component of membrane;	-	-	tmem87a
CA02g08680	K15040	virNOG02836	P	sp|P42055|VDAC1_SOLTU Mitochondrial outer membrane protein porin of 34 kDa OS=Solanum tuberosum PE=1 SV=2	gi|1026025548|ref|XP_016559063.1| PREDICTED: mitochondrial outer membrane protein porin of 34 kDa [Capsicum annuum]	GO:1903959//regulation of anion transmembrane transport;	GO:0046930//pore complex;GO:0005741//mitochondrial outer membrane;	GO:0015288//porin activity;GO:0008308//voltage-gated anion channel activity;	-	-
CA06g06900	K03364	virNOG00288	D	sp|Q8LPL5|FZR3_ARATH Protein FIZZY-RELATED 3 OS=Arabidopsis thaliana GN=FZR3 PE=1 SV=1	gi|1026062437|ref|XP_016575620.1| PREDICTED: protein FIZZY-RELATED 3 isoform X1 [Capsicum annuum]	GO:0050790//regulation of catalytic activity;	-	GO:0010997//anaphase-promoting complex binding;GO:0097027//ubiquitin-protein transferase activator activity;	ko04120(Ubiquitin mediated proteolysis)	FZR3
CA07g18240	-	virNOG06944	S	-	gi|1026073943|ref|XP_016581290.1| PREDICTED: uncharacterized protein LOC107878711 [Capsicum annuum]	-	-	-	-	-
CA07g16640	K12450	virNOG01464	G	sp|Q9SYM5|RHM1_ARATH Trifunctional UDP-glucose 4,6-dehydratase/UDP-4-keto-6-deoxy-D-glucose 3,5-epimerase/UDP-4-keto-L-rhamnose-reductase RHM1 OS=Arabidopsis thaliana GN=RHM1 PE=1 SV=1	gi|1026073564|ref|XP_016581092.1| PREDICTED: trifunctional UDP-glucose 4,6-dehydratase/UDP-4-keto-6-deoxy-D-glucose 3,5-epimerase/UDP-4-keto-L-rhamnose-reductase RHM1 [Capsicum annuum]	-	-	-	ko00520(Amino sugar and nucleotide sugar metabolism)	RHM1
CA01g25590	-	virNOG11912	R	sp|Q8VYW2|BAM9_ARATH Inactive beta-amylase 9 OS=Arabidopsis thaliana GN=BAM9 PE=2 SV=1	gi|1026018640|ref|XP_016541730.1| PREDICTED: inactive beta-amylase 9 [Capsicum annuum]	GO:0000272//polysaccharide catabolic process;	-	GO:0016161//beta-amylase activity;	-	BAM9
CA01g21980	-	virNOG13005	S	sp|Q0WR66|ASY3_ARATH Meiosis-specific protein ASY3 OS=Arabidopsis thaliana GN=ASY3 PE=1 SV=1	gi|1026018018|ref|XP_016539266.1| PREDICTED: uncharacterized protein LOC107840046 isoform X2 [Capsicum annuum]	-	GO:0005730//nucleolus;GO:0005694//chromosome;	-	-	ASY3
CA06g10030	K01953	virNOG03325	E	sp|O24661|ASNS_TRIVS Asparagine synthetase [glutamine-hydrolyzing] OS=Triphysaria versicolor GN=AS PE=2 SV=3	gi|1027852108|ref|NP_001311963.1| asparagine synthetase [glutamine-hydrolyzing]-like [Capsicum annuum] __gt;gi|336318121|gb|AEI52550.1| asparagine synthetase 1 [Capsicum annuum]	GO:0006529//asparagine biosynthetic process;	-	GO:0004066//asparagine synthase (glutamine-hydrolyzing) activity;	ko00250(Alanine, aspartate and glutamate metabolism)	AS
CA05g03160	K13508	virNOG12108	I	sp|Q9CAY3|GPAT5_ARATH Glycerol-3-phosphate acyltransferase 5 OS=Arabidopsis thaliana GN=GPAT5 PE=1 SV=1	gi|1026060075|ref|XP_016574533.1| PREDICTED: glycerol-3-phosphate acyltransferase 5-like [Capsicum annuum]	-	-	-	ko00564(Glycerophospholipid metabolism);ko00561(Glycerolipid metabolism)	GPAT5
CA02g17340	-	virNOG02323	T	sp|O81905|SD18_ARATH Receptor-like serine/threonine-protein kinase SD1-8 OS=Arabidopsis thaliana GN=SD18 PE=1 SV=1	gi|1026027589|ref|XP_016560050.1| PREDICTED: receptor-like serine/threonine-protein kinase SD1-8 isoform X1 [Capsicum annuum]	-	-	-	-	SD18
CA03g25900	-	virNOG26540	S	-	gi|1026042886|ref|XP_016567667.1| PREDICTED: uncharacterized protein LOC107865995 [Capsicum annuum]	-	-	-	-	-
CA03g25280	-	virNOG07948	T	sp|Q98TX3|PDCD4_CHICK Programmed cell death protein 4 OS=Gallus gallus GN=PDCD4 PE=2 SV=1	gi|1026035187|ref|XP_016563755.1| PREDICTED: uncharacterized protein LOC107862637 [Capsicum annuum]	-	-	-	-	PDCD4
CA02g07880	-	virNOG21452	S	sp|Q41495|ST14_SOLTU STS14 protein OS=Solanum tuberosum GN=STS14 PE=2 SV=1	gi|1026025288|ref|XP_016558940.1| PREDICTED: STS14 protein [Capsicum annuum]	-	-	-	-	STS14
CA06g04870	K01537	NOG00070;virNOG06386;KOG0204	P	sp|Q9LIK7|ACA13_ARATH Putative calcium-transporting ATPase 13, plasma membrane-type OS=Arabidopsis thaliana GN=ACA13 PE=3 SV=1	gi|1026042458|ref|XP_016567449.1| PREDICTED: putative calcium-transporting ATPase 13, plasma membrane-type [Capsicum annuum]	-	-	-	-	ACA13
CA04g12910	K17506	virNOG14158	T	sp|Q8VZN9|P2C11_ARATH Probable protein phosphatase 2C 11 OS=Arabidopsis thaliana GN=At1g43900 PE=2 SV=1	gi|1026047537|ref|XP_016569611.1| PREDICTED: probable protein phosphatase 2C 11 [Capsicum annuum]	-	-	-	-	At1g43900
CA02g21410	-	virNOG21889	P	sp|Q9FKW8|STR18_ARATH Thiosulfate sulfurtransferase 18 OS=Arabidopsis thaliana GN=STR18 PE=1 SV=1	gi|1026031894|ref|XP_016562140.1| PREDICTED: thiosulfate sulfurtransferase 18 isoform X2 [Capsicum annuum]	-	-	-	-	STR18
CA06g25040	-	virNOG14960	K	sp|Q84TH4|SR45A_ARATH Serine/arginine-rich splicing factor SR45a OS=Arabidopsis thaliana GN=SR45A PE=1 SV=1	gi|1026066612|ref|XP_016577720.1| PREDICTED: serine/arginine-rich splicing factor SR45a-like [Capsicum annuum]	-	-	-	-	SR45A
CA12g14100	-	virNOG01239	GE	sp|Q9FDZ5|URGT6_ARATH UDP-rhamnose/UDP-galactose transporter 6 OS=Arabidopsis thaliana GN=URGT6 PE=1 SV=1	gi|697113214|ref|XP_009610489.1| PREDICTED: UDP-galactose transporter 2-like [Nicotiana tomentosiformis] __gt;gi|697113216|ref|XP_009610490.1| PREDICTED: UDP-galactose transporter 2-like [Nicotiana tomentosiformis] __gt;gi|697113218|ref|XP_009610491.1| PREDICTED: UDP-galactose transporter 2-like [Nicotiana tomentosiformis] __gt;gi|1025169044|ref|XP_016470509.1| PREDICTED: UDP-galactose transporte…	GO:0015780//nucleotide-sugar transmembrane transport;GO:1901679//nucleotide transmembrane transport;	GO:0016021//integral component of membrane;	GO:0005338//nucleotide-sugar transmembrane transporter activity;	-	URGT6
CA12g11510	-	virNOG14896	S	sp|A4FUF0|GLYR1_BOVIN Putative oxidoreductase GLYR1 OS=Bos taurus GN=GLYR1 PE=2 SV=1	gi|1026102597|ref|XP_016550363.1| PREDICTED: uncharacterized protein LOC107850389 [Capsicum annuum]	-	-	-	-	GLYR1
CA02g08360	K13648	virNOG11123	G	sp|Q0WV13|GAUTD_ARATH Probable galacturonosyltransferase 13 OS=Arabidopsis thaliana GN=GAUT13 PE=2 SV=1	gi|1026025484|ref|XP_016559036.1| PREDICTED: probable galacturonosyltransferase 13 isoform X2 [Capsicum annuum]	GO:0045489//pectin biosynthetic process;GO:0071555//cell wall organization;	GO:0016021//integral component of membrane;GO:0000139//Golgi membrane;	GO:0047262//polygalacturonate 4-alpha-galacturonosyltransferase activity;	ko00520(Amino sugar and nucleotide sugar metabolism)	GAUT13
CA05g02220	K12818	virNOG11137	A	sp|P0CE10|DEAHB_ARATH ATP-dependent RNA helicase DEAH11, chloroplastic OS=Arabidopsis thaliana GN=At4g01020 PE=3 SV=1	gi|970024491|ref|XP_015073558.1| PREDICTED: ATP-dependent RNA helicase DEAH11, chloroplastic-like [Solanum pennellii]	-	-	GO:0005524//ATP binding;GO:0008270//zinc ion binding;GO:0003676//nucleic acid binding;	ko03040(Spliceosome)	At4g01020
CA12g02770	-	virNOG08688	O	sp|Q8LE52|DHAR3_ARATH Glutathione S-transferase DHAR3, chloroplastic OS=Arabidopsis thaliana GN=DHAR3 PE=1 SV=1	gi|1026055981|ref|XP_016572502.1| PREDICTED: glutathione S-transferase DHAR3, chloroplastic-like isoform X1 [Capsicum annuum]	GO:0098869//cellular oxidant detoxification;GO:0055114//obsolete oxidation-reduction process;	-	GO:0045174//glutathione dehydrogenase (ascorbate) activity;	-	DHAR3
CA03g21230	K12130	virNOG02322	K	sp|Q6LA42|APRR5_ARATH Two-component response regulator-like APRR5 OS=Arabidopsis thaliana GN=APRR5 PE=1 SV=2	gi|1026036127|ref|XP_016564223.1| PREDICTED: two-component response regulator-like APRR5 [Capsicum annuum]	GO:0000160//phosphorelay signal transduction system;	GO:0005622//intracellular anatomical structure;	-	ko04712(Circadian rhythm - plant)	APRR5
CA01g30280	-	virNOG08160	S	sp|Q8RY59|RCD1_ARATH Inactive poly [ADP-ribose] polymerase RCD1 OS=Arabidopsis thaliana GN=RCD1 PE=1 SV=1	gi|1026021007|ref|XP_016550729.1| PREDICTED: inactive poly [ADP-ribose] polymerase RCD1-like isoform X1 [Capsicum annuum] __gt;gi|1026021009|ref|XP_016550734.1| PREDICTED: inactive poly [ADP-ribose] polymerase RCD1-like isoform X1 [Capsicum annuum] __gt;gi|1026021011|ref|XP_016550743.1| PREDICTED: inactive poly [ADP-ribose] polymerase RCD1-like isoform X1 [Capsicum annuum] __gt;gi|1026021013|ref|…	-	-	-	-	RCD1
CA02g16290	-	euNOG51270;euNOG29090;virNOG26908	S	-	gi|661896424|emb|CDO99613.1| unnamed protein product [Coffea canephora]	-	-	-	-	-
CA04g04090	K08867	virNOG06473	T	sp|Q9LVL5|WNK4_ARATH Probable serine/threonine-protein kinase WNK4 OS=Arabidopsis thaliana GN=WNK4 PE=1 SV=1	gi|1026066400|ref|XP_016577612.1| PREDICTED: probable serine/threonine-protein kinase WNK4 isoform X1 [Capsicum annuum]	GO:0046777//protein autophosphorylation;	GO:0005634//nucleus;GO:0005737//cytoplasm;	GO:0004674//protein serine/threonine kinase activity;GO:0005524//ATP binding;	-	WNK4
CA09g01410	-	virNOG18715	B	sp|Q6V9I6|HDT1_SOLCH Histone deacetylase HDT1 OS=Solanum chacoense GN=HDT1 PE=2 SV=1	gi|1026087475|ref|XP_016542887.1| PREDICTED: histone deacetylase HDT1 [Capsicum annuum]	GO:0006351//transcription, DNA-templated;	GO:0005634//nucleus;	-	-	HDT1
CA11g19000	K09872	virNOG04704	P	sp|Q8H5N9|PIP21_ORYSJ Probable aquaporin PIP2-1 OS=Oryza sativa subsp. japonica GN=PIP2-1 PE=2 SV=1	gi|1026096123|ref|XP_016547221.1| PREDICTED: probable aquaporin PIP2-1 [Capsicum annuum]	GO:0006810//transport;	GO:0016021//integral component of membrane;	GO:0005215//transporter activity;	-	PIP2-1
CA01g33340	-	virNOG04394	O	sp|O65351|SBT17_ARATH Subtilisin-like protease SBT1.7 OS=Arabidopsis thaliana GN=SBT1.7 PE=1 SV=1	gi|460398072|ref|XP_004244588.1| PREDICTED: subtilisin-like protease [Solanum lycopersicum]	-	-	-	-	SBT1.7
CA12g00850	K00963	virNOG04767	G	sp|P19595|UGPA_SOLTU UTP--glucose-1-phosphate uridylyltransferase OS=Solanum tuberosum PE=1 SV=3	gi|1026104535|ref|XP_016551309.1| PREDICTED: UTP--glucose-1-phosphate uridylyltransferase [Capsicum annuum]	GO:0006011//UDP-glucose metabolic process;	GO:0005737//cytoplasm;	GO:0003983//UTP:glucose-1-phosphate uridylyltransferase activity;	ko00520(Amino sugar and nucleotide sugar metabolism);ko00500(Starch and sucrose metabolism);ko00052(Galactose metabolism);ko00040(Pentose and glucuronate interconversions)	-
CA09g15110	K15133	virNOG13624	S	sp|F4K460|MED17_ARATH Mediator of RNA polymerase II transcription subunit 17 OS=Arabidopsis thaliana GN=MED17 PE=1 SV=1	gi|1026098149|ref|XP_016548208.1| PREDICTED: mediator of RNA polymerase II transcription subunit 17 [Capsicum annuum]	GO:0006357//regulation of transcription by RNA polymerase II;	GO:0016592//mediator complex;	-	-	MED17
CA06g27610	K14015	virNOG02773	O	sp|O82264|NPL42_ARATH NPL4-like protein 2 OS=Arabidopsis thaliana GN=At2g47970 PE=1 SV=1	gi|1026065794|ref|XP_016577294.1| PREDICTED: NPL4-like protein 1 [Capsicum annuum]	-	-	-	ko04141(Protein processing in endoplasmic reticulum)	At2g47970
CA01g28890	-	NOG173936;virNOG07485	SR	sp|Q8W4D4|BAGP1_ARATH BAG-associated GRAM protein 1 OS=Arabidopsis thaliana GN=BAGP1 PE=1 SV=1	gi|1026006027|ref|XP_016554824.1| PREDICTED: BAG-associated GRAM protein 1-like [Capsicum annuum]	-	-	-	-	BAGP1
CA03g02670	K09422	virNOG18825	K	sp|Q10MB4|MYB2_ORYSJ Transcription factor MYB2 OS=Oryza sativa subsp. japonica GN=MYB2 PE=2 SV=1	gi|1026043872|ref|XP_016568105.1| PREDICTED: myb-related protein 305-like isoform X1 [Capsicum annuum]	-	-	-	-	MYB2
CA02g28490	K10712	virNOG07235	S	sp|Q8LGJ5|PCO2_ARATH Plant cysteine oxidase 2 OS=Arabidopsis thaliana GN=PCO2 PE=1 SV=1	gi|1026030361|ref|XP_016561430.1| PREDICTED: LOW QUALITY PROTEIN: plant cysteine oxidase 2 [Capsicum annuum]	GO:0055114//obsolete oxidation-reduction process;	-	GO:0016702//oxidoreductase activity, acting on single donors with incorporation of molecular oxygen, incorporation of two atoms of oxygen;	ko00430(Taurine and hypotaurine metabolism)	PCO2
CA02g18160	-	virNOG14841	A	sp|Q9LEB4|RBP45_NICPL Polyadenylate-binding protein RBP45 OS=Nicotiana plumbaginifolia GN=RBP45 PE=1 SV=1	gi|1026027707|ref|XP_016560109.1| PREDICTED: polyadenylate-binding protein RBP45 [Capsicum annuum]	-	-	GO:0000166//nucleotide binding;GO:0003676//nucleic acid binding;	-	RBP45
CA11g06020	K00799	KOG0406;virNOG13766	O	sp|Q9FUS8|GSTUH_ARATH Glutathione S-transferase U17 OS=Arabidopsis thaliana GN=GSTU17 PE=2 SV=1	gi|1026098132|ref|XP_016548200.1| PREDICTED: glutathione S-transferase U17-like [Capsicum annuum]	-	-	-	ko00480(Glutathione metabolism)	GSTU17
CA04g18280	-	COG2124;virNOG09456	Q	sp|Q6WNQ8|C81E8_MEDTR Cytochrome P450 81E8 OS=Medicago truncatula GN=CYP81E8 PE=2 SV=1	gi|1026045256|ref|XP_016568816.1| PREDICTED: cytochrome P450 81E8-like [Capsicum annuum]	-	-	-	-	CYP81E8
CA06g24670	-	virNOG12619	S	-	gi|1026066708|ref|XP_016577771.1| PREDICTED: uncharacterized protein LOC107875530 isoform X2 [Capsicum annuum]	-	GO:0016021//integral component of membrane;	-	-	-
CA08g16620	-	virNOG24867	S	-	gi|1026075940|ref|XP_016582345.1| PREDICTED: uncharacterized protein LOC107879935 [Capsicum annuum]	-	-	-	-	-
CA01g29820	-	COG1215;virNOG10711	MG	sp|Q8VYR4|CSLG2_ARATH Cellulose synthase-like protein G2 OS=Arabidopsis thaliana GN=CSLG2 PE=2 SV=1	gi|1026020619|ref|XP_016549326.1| PREDICTED: cellulose synthase-like protein G2 [Capsicum annuum]	GO:0030244//cellulose biosynthetic process;GO:0071555//cell wall organization;	GO:0016021//integral component of membrane;	GO:0016760//cellulose synthase (UDP-forming) activity;	-	CSLG2
CA03g09540	K00430	virNOG02740;virNOG15244	G	sp|Q93V93|PER44_ARATH Peroxidase 44 OS=Arabidopsis thaliana GN=PER44 PE=2 SV=1	gi|1026039015|ref|XP_016565574.1| PREDICTED: peroxidase 44-like [Capsicum annuum]	GO:0055114//obsolete oxidation-reduction process;GO:0006979//response to oxidative stress;GO:0098869//cellular oxidant detoxification;GO:0042744//hydrogen peroxide catabolic process;	GO:0005576//extracellular region;	GO:0020037//heme binding;GO:0046872//metal ion binding;GO:0004601//peroxidase activity;	ko00940(Phenylpropanoid biosynthesis)	PER44
CA05g15500	K09286	virNOG05028	K	sp|O82132|DRE2A_ARATH Dehydration-responsive element-binding protein 2A OS=Arabidopsis thaliana GN=DREB2A PE=1 SV=1	gi|1026058045|ref|XP_016573418.1| PREDICTED: dehydration-responsive element-binding protein 2A-like [Capsicum annuum] __gt;gi|1026058047|ref|XP_016573419.1| PREDICTED: dehydration-responsive element-binding protein 2A-like [Capsicum annuum]	GO:0006351//transcription, DNA-templated;	-	-	-	DREB2A
CA11g01140	-	virNOG22458	K	sp|Q9CA27|EF118_ARATH Ethylene-responsive transcription factor ERF118 OS=Arabidopsis thaliana GN=ERF118 PE=2 SV=1	gi|1026098395|ref|XP_016548314.1| PREDICTED: ethylene-responsive transcription factor ERF118-like [Capsicum annuum]	GO:0006355//regulation of transcription, DNA-templated;	GO:0005634//nucleus;	GO:0003677//DNA binding;GO:0003700//DNA-binding transcription factor activity;	-	ERF118
CA03g05280	K12119	virNOG02599	TL	sp|Q96524|CRY2_ARATH Cryptochrome-2 OS=Arabidopsis thaliana GN=CRY2 PE=1 SV=2	gi|1026039792|ref|XP_016565951.1| PREDICTED: cryptochrome-1 isoform X1 [Capsicum annuum]	GO:0006338//chromatin remodeling;GO:0009414//response to water deprivation;GO:0010118//stomatal movement;GO:0009785//blue light signaling pathway;GO:0009911//positive regulation of flower development;GO:0010075//regulation of meristem growth;GO:0010617//circadian regulation of calcium ion oscillation;	GO:0005634//nucleus;GO:0005773//vacuole;	GO:0009882//blue light photoreceptor activity;GO:0042802//identical protein binding;	ko04712(Circadian rhythm - plant)	CRY2
CA01g29080	-	virNOG15911	S	sp|Q7XJU2|BH153_ARATH Transcription factor bHLH153 OS=Arabidopsis thaliana GN=BHLH153 PE=1 SV=1	gi|1026009733|ref|XP_016556577.1| PREDICTED: transcription factor bHLH113-like [Capsicum annuum]	-	-	GO:0046983//protein dimerization activity;	-	BHLH153
CA02g17040	K13125	virNOG03674	O	sp|Q9SY88|CSU1_ARATH E3 ubiquitin-protein ligase CSU1 OS=Arabidopsis thaliana GN=CSU1 PE=1 SV=1	gi|1026027523|ref|XP_016560020.1| PREDICTED: nitric oxide synthase-interacting protein [Capsicum annuum]	GO:0050999//regulation of nitric-oxide synthase activity;	GO:0005634//nucleus;GO:0005737//cytoplasm;	GO:0008270//zinc ion binding;	-	CSU1
CA01g34450	-	virNOG18557	YU	-	gi|1026021331|ref|XP_016552302.1| PREDICTED: uncharacterized protein LOC107851729 [Capsicum annuum]	-	GO:0016021//integral component of membrane;	-	-	-
CA11g01060	-	virNOG30364;virNOG16896	SR	sp|Q9CA30|LBD42_ARATH LOB domain-containing protein 42 OS=Arabidopsis thaliana GN=LBD42 PE=2 SV=1	gi|1026099591|ref|XP_016548850.1| PREDICTED: LOB domain-containing protein 42 [Capsicum annuum]	-	-	-	-	LBD42
CA09g03300	K10590	virNOG11980	O	sp|Q9LYZ7|UPL4_ARATH E3 ubiquitin-protein ligase UPL4 OS=Arabidopsis thaliana GN=UPL4 PE=3 SV=1	gi|1026087019|ref|XP_016542651.1| PREDICTED: E3 ubiquitin-protein ligase UPL4 isoform X1 [Capsicum annuum] __gt;gi|1026087021|ref|XP_016542652.1| PREDICTED: E3 ubiquitin-protein ligase UPL4 isoform X1 [Capsicum annuum]	-	-	-	ko04120(Ubiquitin mediated proteolysis)	UPL4
CA01g24440	K01937	virNOG03792	F	sp|Q54V77|PYRG_DICDI CTP synthase OS=Dictyostelium discoideum GN=ctps PE=3 SV=1	gi|1026018224|ref|XP_016540317.1| PREDICTED: CTP synthase isoform X1 [Capsicum annuum]	-	-	-	ko00240(Pyrimidine metabolism)	ctps
CA09g11950	K13424	virNOG04752	K	sp|Q8S8P5|WRK33_ARATH Probable WRKY transcription factor 33 OS=Arabidopsis thaliana GN=WRKY33 PE=1 SV=2	gi|1027858357|ref|NP_001311528.1| probable WRKY transcription factor 26 [Capsicum annuum] __gt;gi|38683264|gb|AAR26657.1| WRKY transcription factor-a [Capsicum annuum]	GO:0006355//regulation of transcription, DNA-templated;	-	GO:0043565//sequence-specific DNA binding;GO:0003700//DNA-binding transcription factor activity;	ko04626(Plant-pathogen interaction);ko04016(MAPK signaling pathway - plant)	WRKY33
CA06g20730	-	virNOG17981;virNOG20237	R	sp|Q9LMU2|KTI2_ARATH Kunitz trypsin inhibitor 2 OS=Arabidopsis thaliana GN=KTI2 PE=2 SV=1	gi|1026067503|ref|XP_016578188.1| PREDICTED: miraculin-like [Capsicum annuum]	GO:0010951//negative regulation of endopeptidase activity;	-	GO:0004866//endopeptidase inhibitor activity;	-	KTI2
CA02g22250	-	virNOG25353;euNOG23454	S	-	gi|1026024154|ref|XP_016558464.1| PREDICTED: uncharacterized protein LOC107858303 [Capsicum annuum]	-	-	-	-	-
CA02g00930	-	virNOG13382	T	sp|Q6PGS5|TM56B_XENLA Transmembrane protein 56-B OS=Xenopus laevis GN=tmem56-b PE=2 SV=1	gi|1026026047|ref|XP_016559302.1| PREDICTED: transmembrane protein 56-B [Capsicum annuum]	-	GO:0016021//integral component of membrane;	-	-	tmem56-b
CA12g00890	-	virNOG02148	S	-	gi|1026105714|ref|XP_016551885.1| PREDICTED: uncharacterized protein LOC107851402 [Capsicum annuum]	-	GO:0016021//integral component of membrane;	-	-	-
CA02g19680	-	virNOG04739	S	sp|O65431|GALS3_ARATH Galactan beta-1,4-galactosyltransferase GALS3 OS=Arabidopsis thaliana GN=GALS3 PE=2 SV=1	gi|1026028112|ref|XP_016560313.1| PREDICTED: galactan beta-1,4-galactosyltransferase GALS3-like [Capsicum annuum]	-	GO:0016021//integral component of membrane;	-	-	GALS3
CA06g24210	K10398	virNOG03122	Z	sp|Q9LZU5|KN5D_ARATH Kinesin-like protein KIN-5D OS=Arabidopsis thaliana GN=KIN5D PE=2 SV=1	gi|1026066791|ref|XP_016577816.1| PREDICTED: 125 kDa kinesin-related protein-like [Capsicum annuum]	GO:0007018//microtubule-based movement;	-	GO:0005524//ATP binding;GO:0003777//microtubule motor activity;GO:0008017//microtubule binding;	-	KIN5D
CA05g03880	K13420	virNOG05344	T	sp|Q1MX30|XA21_ORYSI Receptor kinase-like protein Xa21 OS=Oryza sativa subsp. indica GN=XA21 PE=1 SV=1	gi|1026055531|ref|XP_016572291.1| PREDICTED: probable LRR receptor-like serine/threonine-protein kinase At3g47570 isoform X3 [Capsicum annuum]	-	-	-	ko04626(Plant-pathogen interaction);ko04016(MAPK signaling pathway - plant)	XA21
CA09g13560	K02868	virNOG07508	J	sp|P42795|RL111_ARATH 60S ribosomal protein L11-1 OS=Arabidopsis thaliana GN=RPL11A PE=2 SV=2	gi|1026084573|ref|XP_016541568.1| PREDICTED: 60S ribosomal protein L11-1-like [Capsicum annuum] __gt;gi|40287506|gb|AAR83867.1| ribosomal protein L11-like protein [Capsicum annuum]	GO:0000027//ribosomal large subunit assembly;GO:0006412//translation;	GO:0022625//cytosolic large ribosomal subunit;	GO:0003735//structural constituent of ribosome;	ko03010(Ribosome)	RPL11A
CA03g04210	K17761	virNOG02747	C	sp|Q9SAK4|SSDH_ARATH Succinate-semialdehyde dehydrogenase, mitochondrial OS=Arabidopsis thaliana GN=ALDH5F1 PE=1 SV=2	gi|1026040022|ref|XP_016566071.1| PREDICTED: succinate-semialdehyde dehydrogenase, mitochondrial isoform X1 [Capsicum annuum]	GO:0009416//response to light stimulus;GO:0072593//reactive oxygen species metabolic process;GO:0009408//response to heat;GO:0055114//obsolete oxidation-reduction process;GO:0006540//glutamate decarboxylation to succinate;GO:0009450//gamma-aminobutyric acid catabolic process;	GO:0005759//mitochondrial matrix;GO:0009570//chloroplast stroma;	GO:0009013//succinate-semialdehyde dehydrogenase [NAD(P)+] activity;GO:0004777//succinate-semialdehyde dehydrogenase (NAD+) activity;GO:0051287//NAD binding;GO:0005507//copper ion binding;GO:0004029//aldehyde dehydrogenase (NAD+) activity;	ko00650(Butanoate metabolism);ko00250(Alanine, aspartate and glutamate metabolism)	ALDH5F1
CA06g12180	-	KOG4658	T	sp|Q9LQ54|DRL12_ARATH Probable disease resistance protein At1g59620 OS=Arabidopsis thaliana GN=At1g59620 PE=2 SV=3	gi|1026006177|ref|XP_016554892.1| PREDICTED: putative late blight resistance protein homolog R1A-3 [Capsicum annuum] __gt;gi|1026006179|ref|XP_016554893.1| PREDICTED: putative late blight resistance protein homolog R1A-3 [Capsicum annuum]	-	-	-	-	At1g59620
CA01g12170	K12900	virNOG18751	A	sp|Q9LHP2|SL30A_ARATH Serine/arginine-rich SC35-like splicing factor SCL30A OS=Arabidopsis thaliana GN=SCL30A PE=1 SV=1	gi|1026015974|ref|XP_016576097.1| PREDICTED: serine/arginine-rich SC35-like splicing factor SCL30A [Capsicum annuum]	-	-	GO:0000166//nucleotide binding;GO:0003676//nucleic acid binding;	ko03040(Spliceosome)	SCL30A
CA01g32420	-	virNOG15526	S	-	gi|1026020560|ref|XP_016549189.1| PREDICTED: protein KAKU4 [Capsicum annuum]	-	-	-	-	-
CA02g23550	-	virNOG11056	R	sp|Q56ZZ7|PLST4_ARATH Plastidic glucose transporter 4 OS=Arabidopsis thaliana GN=At5g16150 PE=1 SV=2	gi|1026029008|ref|XP_016560764.1| PREDICTED: plastidic glucose transporter 4-like [Capsicum annuum]	GO:0055085//transmembrane transport;	GO:0016021//integral component of membrane;	-	-	At5g16150
CA02g22260	-	virNOG25353;euNOG23454	S	-	gi|1026024152|ref|XP_016558463.1| PREDICTED: uncharacterized protein LOC107858302 [Capsicum annuum]	-	-	-	-	-
CA12g22130	K17969	virNOG17505	M	sp|Q9M1J1|FIS1A_ARATH Mitochondrial fission 1 protein A OS=Arabidopsis thaliana GN=FIS1A PE=1 SV=1	gi|1026106070|ref|XP_016552048.1| PREDICTED: mitochondrial fission 1 protein A-like [Capsicum annuum]	GO:0000266//mitochondrial fission;	GO:0016021//integral component of membrane;	-	-	FIS1A
CA11g03190	-	virNOG14072;KOG0800	O	sp|Q8LE94|RING3_ARATH E3 ubiquitin-protein ligase At3g02290 OS=Arabidopsis thaliana GN=At3g02290 PE=2 SV=1	gi|1026098412|ref|XP_016548324.1| PREDICTED: E3 ubiquitin-protein ligase At3g02290-like isoform X1 [Capsicum annuum] __gt;gi|1026098414|ref|XP_016548325.1| PREDICTED: E3 ubiquitin-protein ligase At3g02290-like isoform X1 [Capsicum annuum]	-	-	GO:0046872//metal ion binding;	-	At3g02290
CA06g12840	K03115	COG5041;virNOG03148	TDK	sp|O80507|CSK2E_ARATH Putative casein kinase II subunit beta-4 OS=Arabidopsis thaliana GN=CKB4 PE=1 SV=1	gi|1026061196|ref|XP_016575051.1| PREDICTED: casein kinase II subunit beta-3-like isoform X1 [Capsicum annuum]	GO:0045859//regulation of protein kinase activity;	GO:0005956//protein kinase CK2 complex;	GO:0019887//protein kinase regulator activity;	ko04712(Circadian rhythm - plant);ko03008(Ribosome biogenesis in eukaryotes)	CKB4
CA05g07720	K13148	virNOG04672	O	sp|Q8GUU2|RIE1_ARATH E3 ubiquitin protein ligase RIE1 OS=Arabidopsis thaliana GN=RIE1 PE=2 SV=1	gi|1026056193|ref|XP_016572611.1| PREDICTED: E3 ubiquitin protein ligase RIE1 [Capsicum annuum]	-	-	-	-	RIE1
CA04g00110	-	virNOG08684	R	-	gi|1026052460|ref|XP_016570676.1| PREDICTED: ankyrin-2-like [Capsicum annuum] __gt;gi|1026052462|ref|XP_016570677.1| PREDICTED: ankyrin-2-like [Capsicum annuum] __gt;gi|1026052464|ref|XP_016570678.1| PREDICTED: ankyrin-2-like [Capsicum annuum] __gt;gi|1026052466|ref|XP_016570679.1| PREDICTED: ankyrin-2-like [Capsicum annuum] __gt;gi|1026052468|ref|XP_016570680.1| PREDICTED: ankyrin-2-like [Capsic…	-	-	-	-	-
CA12g04330	K11968	virNOG09905	O	sp|Q8W468|ARI8_ARATH Probable E3 ubiquitin-protein ligase ARI8 OS=Arabidopsis thaliana GN=ARI8 PE=2 SV=1	gi|1026103623|ref|XP_016550877.1| PREDICTED: probable E3 ubiquitin-protein ligase ARI8 [Capsicum annuum]	-	-	-	-	ARI8
CA09g11940	K13424	virNOG04752	K	sp|Q6B6R4|WRK24_ORYSI WRKY transcription factor WRKY24 OS=Oryza sativa subsp. indica GN=WRKY24 PE=2 SV=1	gi|158327798|emb|CAP12788.1| WRKY transcription factor [Capsicum chinense]	GO:0006355//regulation of transcription, DNA-templated;	-	GO:0043565//sequence-specific DNA binding;GO:0003700//DNA-binding transcription factor activity;	ko04626(Plant-pathogen interaction);ko04016(MAPK signaling pathway - plant)	WRKY24
CA07g02710	K17569	virNOG11856;KOG2184	A	sp|Q9Y103|TFP11_DROME Septin-interacting protein 1 OS=Drosophila melanogaster GN=sip1 PE=1 SV=1	gi|1026004461|ref|XP_016554055.1| PREDICTED: uncharacterized protein LOC107853586 [Capsicum annuum]	-	-	-	-	sip1
CA06g04830	-	virNOG09946	R	sp|Q38865|EXPA6_ARATH Expansin-A6 OS=Arabidopsis thaliana GN=EXPA6 PE=2 SV=2	gi|1026062956|ref|XP_016575848.1| PREDICTED: expansin-A6-like [Capsicum annuum]	GO:0009664//plant-type cell wall organization;	GO:0016020//membrane;GO:0005618//cell wall;GO:0005576//extracellular region;	-	-	EXPA6
CA09g05920	K13691	virNOG01783	CG	sp|Q6VAA6|U74G1_STERE UDP-glycosyltransferase 74G1 OS=Stevia rebaudiana GN=UGT74G1 PE=1 SV=1	gi|1026007261|ref|XP_016555414.1| PREDICTED: UDP-glycosyltransferase 74G1-like [Capsicum annuum]	GO:0008152//metabolic process;	-	GO:0016758//hexosyltransferase activity;	-	UGT74G1
CA06g12640	-	virNOG10298	I	sp|O23522|PLA14_ARATH Phospholipase A1-Ibeta2, chloroplastic OS=Arabidopsis thaliana GN=At4g16820 PE=1 SV=2	gi|1026061281|ref|XP_016575089.1| PREDICTED: phospholipase A1-Ibeta2, chloroplastic-like [Capsicum annuum]	-	-	-	-	At4g16820
CA07g18380	-	virNOG12641	R	-	gi|1026073960|ref|XP_016581299.1| PREDICTED: uncharacterized protein LOC107878719 [Capsicum annuum]	-	-	-	-	-
CA05g01570	K01555	virNOG09323;COG0179	QG	sp|Q8RW90|FAH_ARATH Fumarylacetoacetase OS=Arabidopsis thaliana GN=FAH PE=1 SV=1	gi|1026054959|ref|XP_016572007.1| PREDICTED: fumarylacetoacetase-like [Capsicum annuum]	GO:0009072//aromatic amino acid family metabolic process;	-	GO:0004334//fumarylacetoacetase activity;	ko00350(Tyrosine metabolism)	FAH
CA07g08530	-	COG1215;virNOG31222	SM	sp|Q8VYR4|CSLG2_ARATH Cellulose synthase-like protein G2 OS=Arabidopsis thaliana GN=CSLG2 PE=2 SV=1	gi|1026072146|ref|XP_016580410.1| PREDICTED: cellulose synthase-like protein G2 [Capsicum annuum]	-	-	-	-	CSLG2
CA03g30840	-	virNOG10308	R	sp|Q9LVH4|CAR4_ARATH Protein C2-DOMAIN ABA-RELATED 4 OS=Arabidopsis thaliana GN=CAR4 PE=1 SV=1	gi|1026034106|ref|XP_016563220.1| PREDICTED: protein C2-DOMAIN ABA-RELATED 4-like isoform X1 [Capsicum annuum] __gt;gi|1026034108|ref|XP_016563221.1| PREDICTED: protein C2-DOMAIN ABA-RELATED 4-like isoform X2 [Capsicum annuum]	-	-	-	-	CAR4
CA06g26660	K11251	virNOG18276;virNOG33824	B	sp|P35063|H2AX_PICAB Histone H2AX OS=Picea abies PE=2 SV=1	gi|1026065910|ref|XP_016577350.1| PREDICTED: probable histone H2AXb [Capsicum annuum]	-	GO:0005634//nucleus;GO:0000786//nucleosome;	GO:0003677//DNA binding;GO:0046982//protein heterodimerization activity;	-	-
CA03g13340	-	virNOG02810	R	sp|Q9Y7K5|YGI3_SCHPO Uncharacterized WD repeat-containing protein C2A9.03 OS=Schizosaccharomyces pombe (strain 972 / ATCC 24843) GN=SPBC2A9.03 PE=4 SV=2	gi|1026038611|ref|XP_016565381.1| PREDICTED: uncharacterized WD repeat-containing protein C2A9.03-like [Capsicum annuum]	-	-	-	-	SPBC2A9.03
CA03g29370	K03695	virNOG04497;COG0542	O	sp|P42730|CLPB1_ARATH Chaperone protein ClpB1 OS=Arabidopsis thaliana GN=CLPB1 PE=1 SV=2	gi|1026034239|ref|XP_016563285.1| PREDICTED: chaperone protein ClpB1-like [Capsicum annuum]	GO:0019538//protein metabolic process;	-	GO:0005524//ATP binding;	-	CLPB1
CA04g21920	K09487	virNOG04777	O	sp|P35016|ENPL_CATRO Endoplasmin homolog OS=Catharanthus roseus GN=HSP90 PE=2 SV=1	gi|1026044374|ref|XP_016568362.1| PREDICTED: endoplasmin homolog [Capsicum annuum]	GO:0006457//protein folding;GO:0006950//response to stress;	-	GO:0005524//ATP binding;GO:0051082//unfolded protein binding;	ko04626(Plant-pathogen interaction);ko04141(Protein processing in endoplasmic reticulum)	HSP90
CA03g01430	K03032	virNOG12360	O	sp|O48844|PSD1A_ARATH 26S proteasome non-ATPase regulatory subunit 1 homolog A OS=Arabidopsis thaliana GN=RPN2A PE=1 SV=1	gi|1026006832|ref|XP_016555211.1| PREDICTED: 26S proteasome non-ATPase regulatory subunit 1 homolog A-like [Capsicum annuum]	GO:0042176//regulation of protein catabolic process;GO:0050790//regulation of catalytic activity;	GO:0000502//proteasome complex;GO:0016021//integral component of membrane;	GO:0030234//enzyme regulator activity;	ko03050(Proteasome)	RPN2A
CA01g31320	-	virNOG25078;virNOG21415	K	sp|Q9FGD2|Y5698_ARATH Putative B3 domain-containing protein At5g66980 OS=Arabidopsis thaliana GN=At5g66980 PE=1 SV=1	gi|1026075902|ref|XP_016582325.1| PREDICTED: B3 domain-containing protein At5g60130-like isoform X1 [Capsicum annuum]	-	-	-	-	At5g66980
CA09g11820	-	virNOG01963	S	sp|Q9LDG2|TBL10_ARATH Protein trichome birefringence-like 10 OS=Arabidopsis thaliana GN=TBL10 PE=2 SV=1	gi|1026011332|ref|XP_016557334.1| PREDICTED: protein trichome birefringence-like 10 isoform X1 [Capsicum annuum]	-	-	-	-	TBL10
CA03g25410	-	virNOG28552	Q	sp|A2A1A0|NCS1_COPJA S-norcoclaurine synthase 1 OS=Coptis japonica GN=NCS1 PE=1 SV=1	gi|1026035159|ref|XP_016563741.1| PREDICTED: protein SRG1-like [Capsicum annuum]	-	-	GO:0051213//dioxygenase activity;	-	NCS1
CA09g16770	-	virNOG07677	R	sp|Q9M0G2|C3H49_ARATH Zinc finger CCCH domain-containing protein 49 OS=Arabidopsis thaliana GN=At4g29190 PE=2 SV=1	gi|1026082243|ref|XP_016540386.1| PREDICTED: zinc finger CCCH domain-containing protein 20 [Capsicum annuum]	-	-	-	-	At4g29190
CA02g26380	-	virNOG01416	S	sp|F4HRT5|CRWN1_ARATH Protein CROWDED NUCLEI 1 OS=Arabidopsis thaliana GN=CRWN1 PE=1 SV=1	gi|1026008455|ref|XP_016555987.1| PREDICTED: protein CROWDED NUCLEI 1-like isoform X1 [Capsicum annuum]	-	-	-	-	CRWN1
CA07g14880	-	virNOG37393;virNOG25186;virNOG24378	S	-	gi|1026009878|ref|XP_016556650.1| PREDICTED: uncharacterized protein LOC107856178 isoform X1 [Capsicum annuum] __gt;gi|1026009880|ref|XP_016556651.1| PREDICTED: uncharacterized protein LOC107856178 isoform X1 [Capsicum annuum] __gt;gi|1026009882|ref|XP_016556652.1| PREDICTED: uncharacterized protein LOC107856178 isoform X1 [Capsicum annuum] __gt;gi|1026009884|ref|XP_016556653.1| PREDICTED: unchar…	-	-	-	-	-
CA06g27140	K08851	virNOG08846	T	sp|Q96S44|PRPK_HUMAN TP53-regulating kinase OS=Homo sapiens GN=TP53RK PE=1 SV=2	gi|1026066019|ref|XP_016577410.1| PREDICTED: LOW QUALITY PROTEIN: EKC/KEOPS complex subunit bud32-like [Capsicum annuum]	GO:0006468//protein phosphorylation;	-	GO:0004674//protein serine/threonine kinase activity;GO:0005524//ATP binding;	-	TP53RK
CA08g12520	-	COG0631;virNOG03881	T	sp|O80492|P2C05_ARATH Probable protein phosphatase 2C 5 OS=Arabidopsis thaliana GN=At1g09160 PE=2 SV=1	gi|1026079010|ref|XP_016538721.1| PREDICTED: probable protein phosphatase 2C 5 [Capsicum annuum]	GO:0006470//protein dephosphorylation;	GO:0005886//plasma membrane;	GO:0004722//protein serine/threonine phosphatase activity;	-	At1g09160
CA02g17720	-	virNOG19394;virNOG14780	K	sp|Q9FH37|ILR3_ARATH Transcription factor ILR3 OS=Arabidopsis thaliana GN=ILR3 PE=1 SV=1	gi|1026027644|ref|XP_016560077.1| PREDICTED: transcription factor ILR3-like [Capsicum annuum]	-	-	GO:0046983//protein dimerization activity;	-	ILR3
CA07g00100	-	virNOG07197;euNOG34818;virNOG27861	T	sp|Q9LSI9|BIR2_ARATH Inactive LRR receptor-like serine/threonine-protein kinase BIR2 OS=Arabidopsis thaliana GN=BIR2 PE=1 SV=1	gi|1026070549|ref|XP_016579684.1| PREDICTED: probably inactive leucine-rich repeat receptor-like protein kinase At5g48380 isoform X1 [Capsicum annuum]	-	-	-	-	BIR2
CA12g13760	K17679	virNOG08049	A	sp|Q9C8S9|RH48_ARATH Probable DEAD-box ATP-dependent RNA helicase 48 OS=Arabidopsis thaliana GN=RH48 PE=3 SV=1	gi|1026104207|ref|XP_016551145.1| PREDICTED: LOW QUALITY PROTEIN: probable DEAD-box ATP-dependent RNA helicase 48 [Capsicum annuum]	-	-	-	-	RH48
CA01g07220	-	virNOG06190	S	-	gi|1026015152|ref|XP_016572976.1| PREDICTED: uncharacterized protein LOC107870826 [Capsicum annuum]	-	-	-	-	-
CA01g04680	K09553	virNOG10017	O	sp|Q5XEP2|HSOP2_ARATH Hsp70-Hsp90 organizing protein 2 OS=Arabidopsis thaliana GN=HOP2 PE=1 SV=1	gi|1026014179|ref|XP_016568921.1| PREDICTED: hsp70-Hsp90 organizing protein 2-like [Capsicum annuum]	-	-	-	-	HOP2
CA01g25190	-	virNOG00938	R	sp|O27628|APGM1_METTH 2,3-bisphosphoglycerate-independent phosphoglycerate mutase 1 OS=Methanothermobacter thermautotrophicus (strain ATCC 29096 / DSM 1053 / JCM 10044 / NBRC 100330 / Delta H) GN=apgM1 PE=3 SV=1	gi|1026003858|ref|XP_016553769.1| PREDICTED: probable 2,3-bisphosphoglycerate-independent phosphoglycerate mutase [Capsicum annuum] __gt;gi|1026003860|ref|XP_016553770.1| PREDICTED: probable 2,3-bisphosphoglycerate-independent phosphoglycerate mutase [Capsicum annuum]	-	-	-	-	apgM1
CA03g12390	K13095	virNOG14998	A	sp|Q9LU44|SF1_ARATH Splicing factor-like protein 1 OS=Arabidopsis thaliana GN=SF1 PE=1 SV=1	gi|1026037707|ref|XP_016564947.1| PREDICTED: branchpoint-bridging protein-like [Capsicum annuum]	GO:0000398//mRNA splicing, via spliceosome;	-	GO:0045131//pre-mRNA branch point binding;GO:0000166//nucleotide binding;GO:0008270//zinc ion binding;	-	SF1
CA01g03750	-	virNOG05065	O	sp|O65351|SBT17_ARATH Subtilisin-like protease SBT1.7 OS=Arabidopsis thaliana GN=SBT1.7 PE=1 SV=1	gi|1026014128|ref|XP_016568642.1| PREDICTED: subtilisin-like protease SBT1.7 [Capsicum annuum]	GO:0006508//proteolysis;	-	GO:0004252//serine-type endopeptidase activity;	-	SBT1.7
CA06g13850	-	virNOG13908	S	sp|Q94C48|WDL5_ARATH Protein WVD2-like 5 OS=Arabidopsis thaliana GN=WDL5 PE=1 SV=1	gi|1026061017|ref|XP_016574957.1| PREDICTED: protein WVD2-like 6 isoform X1 [Capsicum annuum]	-	-	-	-	WDL5
CA06g05650	-	virNOG26854;COG1132	SV	-	gi|743930627|ref|XP_011009568.1| PREDICTED: uncharacterized protein LOC105114649 [Populus euphratica]	-	-	-	-	-
CA05g16780	K09422	virNOG18825	K	sp|Q10MB4|MYB2_ORYSJ Transcription factor MYB2 OS=Oryza sativa subsp. japonica GN=MYB2 PE=2 SV=1	gi|565378617|ref|XP_006355751.1| PREDICTED: transcription factor MYB24-like [Solanum tuberosum]	-	-	GO:0003677//DNA binding;	-	MYB2
CA01g22760	K15446	virNOG10613	S	sp|Q10B19|TRM13_ORYSJ tRNA:m(4)X modification enzyme TRM13 OS=Oryza sativa subsp. japonica GN=TRM13 PE=1 SV=1	gi|460366629|ref|XP_004229183.1| PREDICTED: tRNA:m(4)X modification enzyme TRM13 homolog [Solanum lycopersicum]	GO:0032259//methylation;GO:0008033//tRNA processing;	-	GO:0008168//methyltransferase activity;	-	TRM13
CA03g00660	K17285	virNOG00199	P	sp|O23264|SEBP1_ARATH Selenium-binding protein 1 OS=Arabidopsis thaliana GN=SBP1 PE=1 SV=1	gi|1026040232|ref|XP_016566179.1| PREDICTED: selenium-binding protein 1-like [Capsicum annuum]	-	-	GO:0008430//selenium binding;	ko00920(Sulfur metabolism)	SBP1
CA03g26830	-	virNOG01814	R	sp|Q8L736|SKI11_ARATH F-box/kelch-repeat protein SKIP11 OS=Arabidopsis thaliana GN=SKIP11 PE=1 SV=2	gi|1026034893|ref|XP_016563611.1| PREDICTED: F-box/kelch-repeat protein At1g74510-like [Capsicum annuum]	-	-	-	-	SKIP11
CA02g23110	K10525	virNOG09346	R	sp|A2XID3|AOC_ORYSI Allene oxide cyclase, chloroplastic OS=Oryza sativa subsp. indica GN=AOC PE=2 SV=1	gi|1026006790|ref|XP_016555194.1| PREDICTED: allene oxide cyclase 4, chloroplastic-like [Capsicum annuum]	-	GO:0009507//chloroplast;	GO:0046423//allene-oxide cyclase activity;	ko00592(alpha-Linolenic acid metabolism)	AOC
CA09g05260	K01102	virNOG02423;KOG0700	T	sp|Q9LQN6|P2C04_ARATH Probable protein phosphatase 2C 4 OS=Arabidopsis thaliana GN=PLL5 PE=2 SV=1	gi|1026086903|ref|XP_016542596.1| PREDICTED: probable protein phosphatase 2C 4 [Capsicum annuum]	GO:0006470//protein dephosphorylation;	-	GO:0004722//protein serine/threonine phosphatase activity;	-	PLL5
CA07g01200	K08679	COG0451;virNOG04514	MG	sp|Q9M0B6|GAE1_ARATH UDP-glucuronate 4-epimerase 1 OS=Arabidopsis thaliana GN=GAE1 PE=1 SV=1	gi|1026005825|ref|XP_016554727.1| PREDICTED: UDP-glucuronate 4-epimerase 1-like [Capsicum annuum]	GO:0005975//carbohydrate metabolic process;	GO:0016021//integral component of membrane;	GO:0016857//racemase and epimerase activity, acting on carbohydrates and derivatives;	ko00520(Amino sugar and nucleotide sugar metabolism);ko00053(Ascorbate and aldarate metabolism)	GAE1
CA03g03750	-	virNOG02609	K	sp|Q8H102|BH128_ARATH Transcription factor bHLH128 OS=Arabidopsis thaliana GN=BHLH128 PE=1 SV=1	gi|1026040478|ref|XP_016566304.1| PREDICTED: transcription factor bHLH128-like [Capsicum annuum]	-	-	-	-	BHLH128
CA02g28340	K07374	virNOG06165	Z	sp|P33629|TBA_PRUDU Tubulin alpha chain OS=Prunus dulcis GN=TUBA PE=2 SV=1	gi|1026030330|ref|XP_016561415.1| PREDICTED: tubulin alpha chain-like [Capsicum annuum]	GO:0007017//microtubule-based process;	GO:0005874//microtubule;GO:0005737//cytoplasm;	GO:0005525//GTP binding;GO:0005200//structural constituent of cytoskeleton;GO:0003924//GTPase activity;	ko04145(Phagosome)	TUBA
CA01g15850	-	virNOG11999	R	sp|Q9M302|PP270_ARATH Pentatricopeptide repeat-containing protein At3g48810 OS=Arabidopsis thaliana GN=At3g48810 PE=2 SV=1	gi|1026017202|ref|XP_016580743.1| PREDICTED: pentatricopeptide repeat-containing protein At3g48810-like [Capsicum annuum] __gt;gi|1026017204|ref|XP_016580748.1| PREDICTED: pentatricopeptide repeat-containing protein At3g48810-like [Capsicum annuum] __gt;gi|1026017206|ref|XP_016580758.1| PREDICTED: pentatricopeptide repeat-containing protein At3g48810-like [Capsicum annuum] __gt;gi|1026017208|ref|…	-	-	-	-	At3g48810
CA02g18680	-	virNOG10460	T	sp|Q6R2J8|SRF8_ARATH Protein STRUBBELIG-RECEPTOR FAMILY 8 OS=Arabidopsis thaliana GN=SRF8 PE=2 SV=1	gi|1026027831|ref|XP_016560166.1| PREDICTED: protein STRUBBELIG-RECEPTOR FAMILY 8 [Capsicum annuum]	GO:0006468//protein phosphorylation;	GO:0016021//integral component of membrane;GO:0005886//plasma membrane;	GO:0005524//ATP binding;GO:0004672//protein kinase activity;	-	SRF8
CA07g19940	-	virNOG11071	R	sp|Q5PNS0|Y3228_ARATH PHD finger protein At3g20280 OS=Arabidopsis thaliana GN=At3g20280 PE=2 SV=1	gi|1026074066|ref|XP_016581358.1| PREDICTED: uncharacterized protein LOC107878760 isoform X1 [Capsicum annuum]	-	-	GO:0046872//metal ion binding;	-	At3g20280
CA12g05120	K16055	virNOG00839;KOG1050	G	sp|O23617|TPS5_ARATH Alpha,alpha-trehalose-phosphate synthase [UDP-forming] 5 OS=Arabidopsis thaliana GN=TPS5 PE=1 SV=2	gi|1026101242|ref|XP_016549760.1| PREDICTED: alpha,alpha-trehalose-phosphate synthase [UDP-forming] 5-like [Capsicum annuum] __gt;gi|1026101244|ref|XP_016549761.1| PREDICTED: alpha,alpha-trehalose-phosphate synthase [UDP-forming] 5-like [Capsicum annuum]	GO:0005992//trehalose biosynthetic process;	-	GO:0003824//catalytic activity;	ko00500(Starch and sucrose metabolism)	TPS5
CA10g01420	-	virNOG03451;KOG1847	A	sp|D3ZTQ1|SFSWA_RAT Splicing factor, suppressor of white-apricot homolog OS=Rattus norvegicus GN=Sfswap PE=1 SV=1	gi|1026076642|ref|XP_016537574.1| PREDICTED: protein starmaker isoform X1 [Capsicum annuum]	-	-	-	-	Sfswap
[truncated: 21,774 more rows]
